# Supplementary material for: Albumin-Keratin Casts Obstruct Renal Tubular and Vascular Lumens Following Kidney Ischemia
Source: Kidney Int Rep. 2026 Feb 12;11(4):106356. doi: 10.1016/j.ekir.2026.106356 (PMC12996993; doi:10.1016/j.ekir.2026.106356)
Supplement: Supplementary Fike (PDF and XLSX) — Figure S1. Collection of cast material from rat and human kidney sections by laser dissection microscopy. Figure S2. Quantification of red and blue tubular casts in rat kidneys following a period of warm ischemia. Figure S3. Solid casts in other kidney structures in the rat kidney postischemia. Figure S4. Rat large venous cast albumin staining. Figure S5. Representative keratin-10 staining in rat kidney sections 1-hour post–ischemia-reperfusion. Figure S6. Keratin isoform staining of rat vascular casts. Figure S7. Other keratin positive structures in the rat kidney. Figure S8. Heparin pretreatment does not prevent solid vascular casts from forming in the rat kidney. Figure S9. Representative keratin-1 staining in human kidney sections. Figure S10. Red and blue casts in human kidneys. Figure S11. Vascular and tubular casts in donor kidneys with AKI. Figure S12. Albumin-keratin staining of a large vascular cast from a human kidney. Figure S13. Summary figure outlining hypothesis. File S1. Proteomic analysis (XLSX). ARRIVE Checklist. [file mmc2.xlsx]

## Sheet: Rat venous cast pooled - 1
Accession	Description	Score	Coverage	# Proteins	# Unique Peptides	# Peptides	# PSMs	# AAs	MW [kDa]	calc. pI
	RAT VENOUS CAST SAMPLE 1
P02770	Albumin OS=Rattus norvegicus OX=10116 GN=Alb PE=1 SV=2 - [ALBU_RAT]	1253.35	26.64	1	18	18	451	608	68.6861	6.48096
Q6IFW6	Keratin, type I cytoskeletal 10 OS=Rattus norvegicus OX=10116 GN=Krt10 PE=3 SV=1 - [K1C10_RAT]	1063.33	18.44	1	11	11	365	526	56.4705	5.14795
Q6IMF3	Keratin, type II cytoskeletal 1 OS=Rattus norvegicus OX=10116 GN=Krt1 PE=2 SV=1 - [K2C1_RAT]	969.059	9.28	2	7	10	326	625	64.7911	7.86963
Q4FZU2	Keratin, type II cytoskeletal 6A OS=Rattus norvegicus OX=10116 GN=Krt6a PE=1 SV=1 - [K2C6A_RAT]	845.645	13.77	2	5	9	326	552	59.2127	7.94287
Q6P6Q2	Keratin, type II cytoskeletal 5 OS=Rattus norvegicus OX=10116 GN=Krt5 PE=1 SV=1 - [K2C5_RAT]	782.097	17.88	3	7	12	279	576	61.7877	7.79639
Q6IG05	Keratin, type II cytoskeletal 75 OS=Rattus norvegicus OX=10116 GN=Krt75 PE=3 SV=2 - [K2C75_RAT]	584.381	10.15	3	2	7	214	542	58.9906	8.07471
Q6IG12	Keratin, type II cytoskeletal 7 OS=Rattus norvegicus OX=10116 GN=Krt7 PE=3 SV=1 - [K2C7_RAT]	263.801	7	6	2	4	106	457	50.678	5.87158
Q6IFV1	Keratin, type I cytoskeletal 14 OS=Rattus norvegicus OX=10116 GN=Krt14 PE=2 SV=1 - [K1C14_RAT]	248.225	18.97	2	2	8	95	485	52.6509	5.16064
Q6IFU7	Keratin, type I cytoskeletal 42 OS=Rattus norvegicus OX=10116 GN=Krt42 PE=3 SV=1 - [K1C42_RAT]	243.202	17.48	2	1	9	94	452	50.1819	5.16064
P12346	Serotransferrin OS=Rattus norvegicus OX=10116 GN=Tf PE=1 SV=3 - [TRFE_RAT]	194.245	18.34	2	10	10	61	698	76.3456	7.28369
Q6IG01	Keratin, type II cytoskeletal 1b OS=Rattus norvegicus OX=10116 GN=Krt77 PE=3 SV=1 - [K2C1B_RAT]	194.179	6.17	2	1	4	82	519	57.2196	5.64307
Q6IFU8	Keratin, type I cytoskeletal 17 OS=Rattus norvegicus OX=10116 GN=Krt17 PE=1 SV=1 - [K1C17_RAT]	167.835	20.79	3	2	9	71	433	48.0931	5.021
Q6IG02	Keratin, type II cytoskeletal 2 epidermal OS=Rattus norvegicus OX=10116 GN=Krt2 PE=3 SV=1 - [K22E_RAT]	150.614	3.5	1	2	4	55	685	69.0852	7.69385
P17475	Alpha-1-antiproteinase OS=Rattus norvegicus OX=10116 GN=Serpina1 PE=1 SV=2 - [A1AT_RAT]	149.622	19.95	1	6	6	53	411	46.1065	6.07471
Q6IFW5	Keratin, type I cytoskeletal 12 OS=Rattus norvegicus OX=10116 GN=Krt12 PE=3 SV=1 - [K1C12_RAT]	127.784	6.14	1	1	2	50	456	48.79	4.76709
P00762	Serine protease 1 OS=Rattus norvegicus OX=10116 GN=Prss1 PE=1 SV=1 - [TRY1_RAT]	122.307	8.13	1	1	1	35	246	25.9427	4.89404
Q6IFV3	Keratin, type I cytoskeletal 15 OS=Rattus norvegicus OX=10116 GN=Krt15 PE=1 SV=1 - [K1C15_RAT]	99.6956	6.04	1	1	3	41	447	48.8401	4.85596
P02767	Transthyretin OS=Rattus norvegicus OX=10116 GN=Ttr PE=1 SV=1 - [TTHY_RAT]	61.9027	39.46	1	3	3	19	147	15.7099	6.16357
P14046	Alpha-1-inhibitor 3 OS=Rattus norvegicus OX=10116 GN=A1i3 PE=1 SV=1 - [A1I3_RAT]	57.5449	6.43	1	2	6	19	1477	163.67	6.03662
Q03626-2	Isoform 2 of Murinoglobulin-1 OS=Rattus norvegicus OX=10116 GN=Mug1 - [MUG1_RAT]	55.9012	7.56	3	3	7	18	1481	164.544	5.93506
P60711	Actin, cytoplasmic 1 OS=Rattus norvegicus OX=10116 GN=Actb PE=1 SV=1 - [ACTB_RAT]	55.2051	14.67	6	3	3	18	375	41.7097	5.47803
P05545	Serine protease inhibitor A3K OS=Rattus norvegicus OX=10116 GN=Serpina3k PE=1 SV=3 - [SPA3K_RAT]	51.6095	14.18	1	2	4	18	416	46.5321	5.43994
P02091	Hemoglobin subunit beta-1 OS=Rattus norvegicus OX=10116 GN=Hbb PE=1 SV=3 - [HBB1_RAT]	45.7462	28.57	2	3	3	18	147	15.9692	8.07471
Q6P0K8	Junction plakoglobin OS=Rattus norvegicus OX=10116 GN=Jup PE=1 SV=1 - [PLAK_RAT]	44.7861	8.32	1	5	5	16	745	81.7488	6.13818
P05544	Serine protease inhibitor A3L OS=Rattus norvegicus OX=10116 GN=Serpina3l PE=1 SV=3 - [SPA3L_RAT]	40.9194	13.56	1	3	4	15	413	46.2481	5.66846
P24090	Alpha-2-HS-glycoprotein OS=Rattus norvegicus OX=10116 GN=Ahsg PE=1 SV=2 - [FETUA_RAT]	27.3774	5.97	1	1	1	6	352	37.9582	6.50732
P01946	Hemoglobin subunit alpha-1/2 OS=Rattus norvegicus OX=10116 GN=Hba1 PE=1 SV=3 - [HBA_RAT]	26.8619	32.39	1	3	3	11	142	15.3188	7.97217
P0CG51	Polyubiquitin-B OS=Rattus norvegicus OX=10116 GN=Ubb PE=1 SV=1 - [UBB_RAT]	25.9885	20.98	4	1	1	8	305	34.3475	7.53271
P01026	Complement C3 OS=Rattus norvegicus OX=10116 GN=C3 PE=1 SV=3 - [CO3_RAT]	23.1937	3.13	1	3	3	8	1663	186.342	6.53662
P09006	Serine protease inhibitor A3N OS=Rattus norvegicus OX=10116 GN=Serpina3n PE=1 SV=3 - [SPA3N_RAT]	16.9319	8.37	1	2	2	5	418	46.6223	5.46533
P20059	Hemopexin OS=Rattus norvegicus OX=10116 GN=Hpx PE=1 SV=3 - [HEMO_RAT]	14.4915	6.52	1	3	3	6	460	51.3183	7.6499
P04276	Vitamin D-binding protein OS=Rattus norvegicus OX=10116 GN=Gc PE=1 SV=3 - [VTDB_RAT]	14.3429	6.51	1	2	2	5	476	53.509	5.85889
P52759	2-iminobutanoate/2-iminopropanoate deaminase OS=Rattus norvegicus OX=10116 GN=Rida PE=1 SV=3 - [RIDA_RAT]	10.9188	25.55	1	2	2	3	137	14.2946	8.104
Q5SGE0	Leucine-rich PPR motif-containing protein, mitochondrial OS=Rattus norvegicus OX=10116 GN=Lrpprc PE=1 SV=1 - [LPPRC_RAT]	8.54301	0.93	1	1	1	3	1392	156.554	6.60986
P35704	Peroxiredoxin-2 OS=Rattus norvegicus OX=10116 GN=Prdx2 PE=1 SV=3 - [PRDX2_RAT]	8.48228	5.56	1	1	1	3	198	21.7701	5.59229
Q6IFW3	Keratin, type I cytoskeletal 39 OS=Rattus norvegicus OX=10116 GN=Krt39 PE=3 SV=1 - [K1C39_RAT]	8.13875	2.49	1	1	1	5	481	54.3029	5.41455
P20760	Ig gamma-2A chain C region OS=Rattus norvegicus OX=10116 GN=Igg-2a PE=1 SV=1 - [IGG2A_RAT]	8.01871	5.28	2	1	1	4	322	35.1634	7.6792
Q5BJY9	Keratin, type I cytoskeletal 18 OS=Rattus norvegicus OX=10116 GN=Krt18 PE=1 SV=3 - [K1C18_RAT]	7.5351	6.38	1	1	1	2	423	47.7323	5.26221
Q9EPH1-2	Isoform 2 of Alpha-1B-glycoprotein OS=Rattus norvegicus OX=10116 GN=A1bg - [A1BG_RAT]	6.68027	4.23	2	2	2	3	473	52.4635	6.60986
Q9JKS6-2	Isoform 2 of Protein piccolo OS=Rattus norvegicus OX=10116 GN=Pclo - [PCLO_RAT]	5.89403	0.39	3	1	1	2	4880	529.827	6.37939
Q566R4-2	Isoform 2 of Leucine repeat adapter protein 25 OS=Rattus norvegicus OX=10116 GN=Fam89b - [LRA25_RAT]	5.86458	6.82	2	1	1	2	176	18.6992	5.17334
E9PSL7-2	Isoform 2 of Citron rho-interacting kinase OS=Rattus norvegicus OX=10116 GN=Cit - [CTRO_RAT]	5.72435	0.87	3	1	1	2	1618	185.81	6.63916
Q07936	Annexin A2 OS=Rattus norvegicus OX=10116 GN=Anxa2 PE=1 SV=2 - [ANXA2_RAT]	5.58956	4.13	2	1	1	2	339	38.6538	7.69385
P07632	Superoxide dismutase [Cu-Zn] OS=Rattus norvegicus OX=10116 GN=Sod1 PE=1 SV=2 - [SODC_RAT]	5.57545	8.44	1	1	1	2	154	15.9018	6.354
P62832	60S ribosomal protein L23 OS=Rattus norvegicus OX=10116 GN=Rpl23 PE=2 SV=1 - [RL23_RAT]	5.47717	12.86	1	1	1	2	140	14.8561	10.5063
Q3B7T9	Rab11 family-interacting protein 1 OS=Rattus norvegicus OX=10116 GN=Rab11fip1 PE=1 SV=1 - [RFIP1_RAT]	5.42191	1.85	1	1	1	2	648	71.0996	9.45166
D3ZZ80	Obscurin-like protein 1 OS=Rattus norvegicus OX=10116 GN=Obsl1 PE=2 SV=3 - [OBSL1_RAT]	5.19154	0.83	1	1	1	2	1805	197.741	5.36377
D4A631	Brefeldin A-inhibited guanine nucleotide-exchange protein 1 OS=Rattus norvegicus OX=10116 GN=Arfgef1 PE=1 SV=1 - [BIG1_RAT]	5.15045	0.7	1	1	1	2	1846	207.758	5.77002
P01048	T-kininogen 1 OS=Rattus norvegicus OX=10116 GN=Map1 PE=1 SV=2 - [KNT1_RAT]	4.9153	3.49	1	1	1	2	430	47.7446	6.52197
Q66H35	Lung adenoma susceptibility protein 2 homolog OS=Rattus norvegicus OX=10116 GN=Las2 PE=2 SV=1 - [LAS2_RAT]	4.3577	3.29	1	1	1	2	365	40.8202	7.2251
Q76M68	IQ motif and SEC7 domain-containing protein 3 OS=Rattus norvegicus OX=10116 GN=Iqsec3 PE=1 SV=1 - [IQEC3_RAT]	3.7264	2.01	1	1	1	1	1194	128.937	6.21436
Q710E6	SUN domain-containing ossification factor OS=Rattus norvegicus OX=10116 GN=Suco PE=2 SV=1 - [SUCO_RAT]	3.31163	0.64	1	1	1	2	1253	139.173	5.08447
P20909-6	Isoform 6 of Collagen alpha-1(XI) chain OS=Rattus norvegicus OX=10116 GN=Col11a1 - [COBA1_RAT]	3.11219	1.55	6	1	1	1	1680	166.746	6.26514
Q5EGZ1	Angiotensin-converting enzyme 2 OS=Rattus norvegicus OX=10116 GN=Ace2 PE=1 SV=1 - [ACE2_RAT]	3.09515	2.36	1	1	1	1	805	92.4317	5.41455
G3V7L5	POU domain, class 4, transcription factor 2 OS=Rattus norvegicus OX=10116 GN=Pou4f2 PE=1 SV=1 - [PO4F2_RAT]	3.07308	2.91	1	1	1	1	412	43.2024	9.24658
Q63041	Alpha-1-macroglobulin OS=Rattus norvegicus OX=10116 GN=A1m PE=1 SV=1 - [A1M_RAT]	3.05485	1.07	1	1	1	1	1500	167.019	6.90283
Q68G30	Kinesin light chain 3 OS=Rattus norvegicus OX=10116 GN=Klc3 PE=1 SV=1 - [KLC3_RAT]	3.04711	2.77	5	1	1	1	505	55.6208	6.65381
Q01827	Synaptic vesicular amine transporter OS=Rattus norvegicus OX=10116 GN=Slc18a2 PE=1 SV=2 - [VMAT2_RAT]	2.97594	5.05	1	1	1	1	515	55.6528	6.62451
O35142	Coatomer subunit beta' OS=Rattus norvegicus OX=10116 GN=Copb2 PE=1 SV=3 - [COPB2_RAT]	2.87909	1.88	1	1	1	1	905	102.486	5.2749
D4AD53	Potassium voltage-gated channel subfamily G member 1 OS=Rattus norvegicus OX=10116 GN=Kcng1 PE=1 SV=1 - [KCNG1_RAT]	2.8709	2.33	1	1	1	1	514	57.9895	5.8208
Q9JKU3	Intraflagellar transport protein 172 homolog OS=Rattus norvegicus OX=10116 GN=Ift172 PE=1 SV=1 - [IF172_RAT]	2.84986	0.97	1	1	1	1	1749	197.478	6.04932
Q5M9H1	Leucine-rich repeat-containing protein 41 OS=Rattus norvegicus OX=10116 GN=Lrrc41 PE=2 SV=1 - [LRC41_RAT]	2.82615	2.23	1	1	1	1	808	88.4526	8.30908
P06761	Endoplasmic reticulum chaperone BiP OS=Rattus norvegicus OX=10116 GN=Hspa5 PE=1 SV=1 - [BIP_RAT]	2.77899	2.6	1	1	1	1	654	72.3024	5.16064
Q4KM73	UMP-CMP kinase OS=Rattus norvegicus OX=10116 GN=Cmpk1 PE=1 SV=2 - [KCY_RAT]	2.73561	7.65	1	1	1	1	196	22.1552	5.8335
Q6MG48	Protein PRRC2A OS=Rattus norvegicus OX=10116 GN=Prrc2a PE=1 SV=1 - [PRC2A_RAT]	2.73257	0.65	1	1	1	1	2161	228.908	9.45166
P19836	Choline-phosphate cytidylyltransferase A OS=Rattus norvegicus OX=10116 GN=Pcyt1a PE=1 SV=2 - [PCY1A_RAT]	2.7199	4.9	1	1	1	1	367	41.6548	7.03467
P22282	Cystatin-related protein 1 OS=Rattus norvegicus OX=10116 GN=Andpro PE=1 SV=1 - [22P1_RAT]	2.68475	5.68	2	1	1	1	176	21.0466	8.63135
P50232	Synaptotagmin-4 OS=Rattus norvegicus OX=10116 GN=Syt4 PE=1 SV=1 - [SYT4_RAT]	2.62442	3.76	1	1	1	1	425	47.6549	8.74854
O54874	Serine/threonine-protein kinase MRCK alpha OS=Rattus norvegicus OX=10116 GN=Cdc42bpa PE=1 SV=1 - [MRCKA_RAT]	2.62349	0.69	1	1	1	1	1732	196.94	6.72705
P97691-2	Isoform 2 of Forkhead box protein M1 OS=Rattus norvegicus OX=10116 GN=Foxm1 - [FOXM1_RAT]	2.53578	2.28	3	1	1	1	744	82.0354	8.08936
P02793	Ferritin light chain 1 OS=Rattus norvegicus OX=10116 GN=Ftl1 PE=1 SV=3 - [FRIL1_RAT]	2.46903	7.1	2	1	1	1	183	20.7357	6.43018
Q62930	Complement component C9 OS=Rattus norvegicus OX=10116 GN=C9 PE=1 SV=1 - [CO9_RAT]	2.43622	2.17	1	1	1	2	554	62.2406	5.69385
Q07984	Translocon-associated protein subunit delta OS=Rattus norvegicus OX=10116 GN=Ssr4 PE=2 SV=1 - [SSRD_RAT]	2.40165	6.94	1	1	1	1	173	18.9675	5.78271
P04764	Alpha-enolase OS=Rattus norvegicus OX=10116 GN=Eno1 PE=1 SV=4 - [ENOA_RAT]	2.39486	4.15	3	1	1	1	434	47.0982	6.56592
Q8R500	Mitofusin-2 OS=Rattus norvegicus OX=10116 GN=Mfn2 PE=1 SV=1 - [MFN2_RAT]	2.36949	2.25	1	1	1	1	757	86.0678	6.94678
P02651	Apolipoprotein A-IV OS=Rattus norvegicus OX=10116 GN=Apoa4 PE=1 SV=2 - [APOA4_RAT]	2.34579	2.81	1	1	1	1	391	44.4287	5.22412
P11510	Cytochrome P450 2C12, female-specific OS=Rattus norvegicus OX=10116 GN=Cyp2c12 PE=2 SV=1 - [CP2CC_RAT]	2.31	2.65	1	1	1	1	490	55.8828	8.14795
Q07014-2	Isoform LYN B of Tyrosine-protein kinase Lyn OS=Rattus norvegicus OX=10116 GN=Lyn - [LYN_RAT]	2.30281	4.07	2	1	1	1	491	56.0973	6.49365
Q3KRE0	ATPase family AAA domain-containing protein 3 OS=Rattus norvegicus OX=10116 GN=Atad3 PE=1 SV=1 - [ATAD3_RAT]	2.26514	1.69	1	1	1	1	591	66.7175	9.29053
Q66H94	Peptidyl-prolyl cis-trans isomerase FKBP9 OS=Rattus norvegicus OX=10116 GN=Fkbp9 PE=2 SV=1 - [FKBP9_RAT]	2.26286	3.33	1	1	1	1	570	63.0865	5.09717
I6L9G5	Reticulocalbin-3 OS=Rattus norvegicus OX=10116 GN=Rcn3 PE=1 SV=1 - [RCN3_RAT]	2.25567	3.96	1	1	1	1	328	37.9182	4.86865
Q9R037	WD repeat-containing protein 44 OS=Rattus norvegicus OX=10116 GN=Wdr44 PE=1 SV=1 - [WDR44_RAT]	2.22759	1.32	1	1	1	1	908	100.885	5.85889
Q9R0A3	Spermatogenesis-associated protein 7 homolog OS=Rattus norvegicus OX=10116 GN=Spata7 PE=2 SV=1 - [SPAT7_RAT]	2.22714	3.42	1	1	1	1	526	59.9457	6.12549
Q9JIK1-2	Isoform 2 of Cadherin-related family member 5 OS=Rattus norvegicus OX=10116 GN=Cdhr5 - [CDHR5_RAT]	2.21319	1.94	2	1	1	1	670	72.947	4.79248
Q6P7D4	Cytochrome P450 20A1 OS=Rattus norvegicus OX=10116 GN=Cyp20a1 PE=2 SV=1 - [CP20A_RAT]	2.21175	3.46	1	1	1	1	462	51.9652	6.75635
O35547-2	Isoform Short of Long-chain-fatty-acid--CoA ligase 4 OS=Rattus norvegicus OX=10116 GN=Acsl4 - [ACSL4_RAT]	2.19765	5.07	2	2	2	2	670	74.2789	8.01611
P18576	Nuclear transcription factor Y subunit alpha OS=Rattus norvegicus OX=10116 GN=Nfya PE=1 SV=1 - [NFYA_RAT]	2.11189	2.64	1	1	1	1	341	36.2716	8.93896
P0C0S7	Histone H2A.Z OS=Rattus norvegicus OX=10116 GN=H2az1 PE=1 SV=2 - [H2AZ_RAT]	2.10451	7.03	9	1	1	1	128	13.5446	10.5796
O35923	Breast cancer type 2 susceptibility protein homolog OS=Rattus norvegicus OX=10116 GN=Brca2 PE=1 SV=1 - [BRCA2_RAT]	2.0486	0.36	1	1	1	1	3343	371.984	6.56592
Q9QWS8	Potassium voltage-gated channel subfamily H member 8 OS=Rattus norvegicus OX=10116 GN=Kcnh8 PE=2 SV=2 - [KCNH8_RAT]	2.0461	0.91	1	1	1	1	1102	123.153	6.78564
Q765A7	GPI inositol-deacylase OS=Rattus norvegicus OX=10116 GN=Pgap1 PE=1 SV=1 - [PGAP1_RAT]	2.04188	1.19	1	1	1	2	922	104.317	8.93896
Q3MIE4	Synaptic vesicle membrane protein VAT-1 homolog OS=Rattus norvegicus OX=10116 GN=Vat1 PE=1 SV=1 - [VAT1_RAT]	2.03044	3.47	1	1	1	1	404	43.091	6.62451
A1L108-2	Isoform 2 of Actin-related protein 2/3 complex subunit 5-like protein OS=Rattus norvegicus OX=10116 GN=Arpc5l - [ARP5L_RAT]	2.02079	18.81	2	1	1	1	101	11.2282	10.0669
Q80Z32	Origin recognition complex subunit 1 OS=Rattus norvegicus OX=10116 GN=Orc1 PE=2 SV=1 - [ORC1_RAT]	2.017	1.18	1	1	1	1	848	95.6993	8.90967
P06399-2	Isoform 2 of Fibrinogen alpha chain OS=Rattus norvegicus OX=10116 GN=Fga - [FIBA_RAT]	1.9701	2.36	2	1	1	1	550	60.4527	7.6499
Q9WU06	Advillin OS=Rattus norvegicus OX=10116 GN=Avil PE=2 SV=2 - [AVIL_RAT]	1.9493	1.34	1	1	1	1	819	91.8361	5.33838
Q66H19	Serum response factor-binding protein 1 OS=Rattus norvegicus OX=10116 GN=Srfbp1 PE=1 SV=1 - [SRFB1_RAT]	1.91712	2.49	1	1	1	1	442	49.1655	9.61279
P55053	Fatty acid-binding protein 5 OS=Rattus norvegicus OX=10116 GN=Fabp5 PE=1 SV=3 - [FABP5_RAT]	1.87217	6.67	1	1	1	1	135	15.0495	7.18115
P98166	Very low-density lipoprotein receptor OS=Rattus norvegicus OX=10116 GN=Vldlr PE=2 SV=1 - [VLDLR_RAT]	1.78299	1.03	1	1	1	1	873	96.4787	4.77979
G3V6S8	Serine/arginine-rich splicing factor 6 OS=Rattus norvegicus OX=10116 GN=Srsf6 PE=1 SV=1 - [SRSF6_RAT]	1.76229	3.54	1	1	1	1	339	39.0021	11.4585
O88422	Polypeptide N-acetylgalactosaminyltransferase 5 OS=Rattus norvegicus OX=10116 GN=Galnt5 PE=2 SV=1 - [GALT5_RAT]	1.74538	0.86	1	1	1	2	930	105.053	9.11475
P20793-2	Isoform 2 of Serine/threonine-protein kinase MAK OS=Rattus norvegicus OX=10116 GN=Mak - [MAK_RAT]	1.74445	2.75	2	1	1	1	581	65.8077	9.67139
Q64121	Prolactin-releasing peptide receptor OS=Rattus norvegicus OX=10116 GN=Prlhr PE=2 SV=1 - [PRLHR_RAT]	1.69649	4.05	1	1	1	1	370	41.1341	9.20264
Q5XJW2	Growth arrest and DNA damage-inducible proteins-interacting protein 1 OS=Rattus norvegicus OX=10116 GN=Gadd45gip1 PE=2 SV=2 - [G45IP_RAT]	1.69274	3.51	1	1	1	1	228	26.4505	10.0229
P97603	Neogenin (Fragment) OS=Rattus norvegicus OX=10116 GN=Neo1 PE=1 SV=1 - [NEO1_RAT]	1.66909	0.58	1	1	1	1	1377	150.544	6.26514
P07896	Peroxisomal bifunctional enzyme OS=Rattus norvegicus OX=10116 GN=Ehhadh PE=1 SV=2 - [ECHP_RAT]	1.61754	2.35	1	2	2	3	722	78.6083	9.20264
Q63413	Spliceosome RNA helicase Ddx39b OS=Rattus norvegicus OX=10116 GN=Ddx39b PE=2 SV=3 - [DX39B_RAT]	0	3.5	1	1	1	1	428	49.004	5.66846
Q4KLN8	E3 ubiquitin-protein ligase RNF8 OS=Rattus norvegicus OX=10116 GN=Rnf8 PE=2 SV=1 - [RNF8_RAT]	0	1.44	1	1	1	1	487	55.5794	8.07471
P48199	C-reactive protein OS=Rattus norvegicus OX=10116 GN=Crp PE=1 SV=1 - [CRP_RAT]	0	4.35	1	1	1	2	230	25.4517	4.99561
D4AE48	Midnolin OS=Rattus norvegicus OX=10116 GN=Midn PE=1 SV=1 - [MIDN_RAT]	0	1.58	1	1	1	1	505	53.6453	9.89111
Q63755	PR domain zinc finger protein 2 OS=Rattus norvegicus OX=10116 GN=Prdm2 PE=1 SV=1 - [PRDM2_RAT]	0	1.64	1	1	1	1	1706	187.438	7.84033
Q6AXQ7	IQ and AAA domain-containing protein 1-like OS=Rattus norvegicus OX=10116 GN=Iqca1l PE=2 SV=2 - [IQCAL_RAT]	0	1.46	1	1	1	1	822	95.5647	9.5249
P52873	Pyruvate carboxylase, mitochondrial OS=Rattus norvegicus OX=10116 GN=Pc PE=1 SV=2 - [PYC_RAT]	0	0.59	1	1	1	1	1178	129.695	6.81494
D3ZHA0	Filamin-C OS=Rattus norvegicus OX=10116 GN=Flnc PE=1 SV=1 - [FLNC_RAT]	0	0.77	1	1	1	2	2726	290.804	5.89697
B4F785	Pikachurin OS=Rattus norvegicus OX=10116 GN=Egflam PE=2 SV=1 - [EGFLA_RAT]	0	0.9	1	1	1	2	1005	109.6	6.96143
Q6J1Y9	Ubiquitin carboxyl-terminal hydrolase 19 OS=Rattus norvegicus OX=10116 GN=Usp19 PE=1 SV=1 - [UBP19_RAT]	0	0.81	1	1	1	1	1357	150.208	6.80029
P23693	Troponin I, cardiac muscle OS=Rattus norvegicus OX=10116 GN=Tnni3 PE=1 SV=2 - [TNNI3_RAT]	0	3.79	1	1	1	1	211	24.1447	9.5542
Q9Z142	Transmembrane protein 33 OS=Rattus norvegicus OX=10116 GN=Tmem33 PE=2 SV=1 - [TMM33_RAT]	0	2.43	1	1	1	1	247	27.9648	9.65674
Q62770	Protein unc-13 homolog C OS=Rattus norvegicus OX=10116 GN=Unc13c PE=1 SV=3 - [UN13C_RAT]	0	0.5	1	1	1	1	2204	248.979	6.15088
Q91XU7	Cadherin-related family member 1 OS=Rattus norvegicus OX=10116 GN=Cdhr1 PE=2 SV=1 - [CDHR1_RAT]	0	0.93	1	1	1	1	859	93.7063	5.5415
P14270-8	Isoform 5 of cAMP-specific 3',5'-cyclic phosphodiesterase 4D OS=Rattus norvegicus OX=10116 GN=Pde4d - [PDE4D_RAT]	0	1.07	1	1	1	2	745	84.2817	5.18604

## Sheet: Tissue only control tissue rat
	RAT TISSUE CONTROL SAMPLE
Accession	Description	Score	Coverage	# Proteins	# Unique Peptides	# Peptides	# PSMs	# AAs	MW [kDa]	calc. pI
P60711	Actin, cytoplasmic 1 OS=Rattus norvegicus OX=10116 GN=Actb PE=1 SV=1 - [ACTB_RAT]	496.2	26.67	6	7	7	165	375	41.7097	5.47803
P10719	ATP synthase subunit beta, mitochondrial OS=Rattus norvegicus OX=10116 GN=Atp5f1b PE=1 SV=2 - [ATPB_RAT]	448.868	34.59	1	12	12	153	529	56.3185	5.33838
P02091	Hemoglobin subunit beta-1 OS=Rattus norvegicus OX=10116 GN=Hbb PE=1 SV=3 - [HBB1_RAT]	413.935	42.86	2	6	6	137	147	15.9692	8.07471
P02770	Albumin OS=Rattus norvegicus OX=10116 GN=Alb PE=1 SV=2 - [ALBU_RAT]	325.675	14.64	1	9	9	117	608	68.6861	6.48096
P15999	ATP synthase subunit alpha, mitochondrial OS=Rattus norvegicus OX=10116 GN=Atp5f1a PE=1 SV=2 - [ATPA_RAT]	294.726	27.67	1	10	10	97	553	59.7166	9.18799
Q07523	2-Hydroxyacid oxidase 2 OS=Rattus norvegicus OX=10116 GN=Hao2 PE=1 SV=2 - [HAOX2_RAT]	208.574	11.05	1	3	3	70	353	39.1764	7.63525
Q02253	Methylmalonate-semialdehyde dehydrogenase [acylating], mitochondrial OS=Rattus norvegicus OX=10116 GN=Aldh6a1 PE=1 SV=1 - [MMSA_RAT]	195.398	15.89	1	6	6	75	535	57.7706	8.22119
P04764	Alpha-enolase OS=Rattus norvegicus OX=10116 GN=Eno1 PE=1 SV=4 - [ENOA_RAT]	159.758	19.12	3	6	6	55	434	47.0982	6.56592
P01946	Hemoglobin subunit alpha-1/2 OS=Rattus norvegicus OX=10116 GN=Hba1 PE=1 SV=3 - [HBA_RAT]	156.102	41.55	1	5	5	53	142	15.3188	7.97217
P06685	Sodium/potassium-transporting ATPase subunit alpha-1 OS=Rattus norvegicus OX=10116 GN=Atp1a1 PE=1 SV=1 - [AT1A1_RAT]	145.718	13.39	3	10	10	50	1023	112.982	5.45264
P19468	Glutamate--cysteine ligase catalytic subunit OS=Rattus norvegicus OX=10116 GN=Gclc PE=1 SV=2 - [GSH1_RAT]	138.459	16.95	1	8	8	59	637	72.573	5.63037
Q6IMF3	Keratin, type II cytoskeletal 1 OS=Rattus norvegicus OX=10116 GN=Krt1 PE=2 SV=1 - [K2C1_RAT]	137.894	7.52	3	4	4	47	625	64.7911	7.86963
P07314	Glutathione hydrolase 1 proenzyme OS=Rattus norvegicus OX=10116 GN=Ggt1 PE=1 SV=4 - [GGT1_RAT]	127.025	10.21	1	4	4	43	568	61.5707	7.57666
P15684	Aminopeptidase N OS=Rattus norvegicus OX=10116 GN=Anpep PE=1 SV=2 - [AMPN_RAT]	124.982	4.97	1	4	4	46	965	109.38	5.46533
P46413	Glutathione synthetase OS=Rattus norvegicus OX=10116 GN=Gss PE=1 SV=1 - [GSHB_RAT]	124.854	15.4	1	5	5	46	474	52.3119	5.66846
Q6AYZ1	Tubulin alpha-1C chain OS=Rattus norvegicus OX=10116 GN=Tuba1c PE=1 SV=1 - [TBA1C_RAT]	122.278	19.82	1	3	5	45	449	49.9055	5.09717
P62804	Histone H4 OS=Rattus norvegicus OX=10116 GN=H4c2 PE=1 SV=2 - [H4_RAT]	118.111	33.01	1	3	3	43	103	11.3604	11.356
P63018	Heat shock cognate 71 kDa protein OS=Rattus norvegicus OX=10116 GN=Hspa8 PE=1 SV=1 - [HSP7C_RAT]	104.751	14.86	2	7	8	41	646	70.8272	5.51611
P00762	Serine protease 1 OS=Rattus norvegicus OX=10116 GN=Prss1 PE=1 SV=1 - [TRY1_RAT]	100.053	8.13	1	1	1	30	246	25.9427	4.89404
Q6IFW6	Keratin, type I cytoskeletal 10 OS=Rattus norvegicus OX=10116 GN=Krt10 PE=3 SV=1 - [K1C10_RAT]	94.5228	7.98	2	4	4	30	526	56.4705	5.14795
P00507	Aspartate aminotransferase, mitochondrial OS=Rattus norvegicus OX=10116 GN=Got2 PE=1 SV=2 - [AATM_RAT]	91.1068	9.53	1	3	3	29	430	47.2841	8.99756
P52759	2-iminobutanoate/2-iminopropanoate deaminase OS=Rattus norvegicus OX=10116 GN=Rida PE=1 SV=3 - [RIDA_RAT]	90.913	56.93	1	5	5	33	137	14.2946	8.104
P10860	Glutamate dehydrogenase 1, mitochondrial OS=Rattus norvegicus OX=10116 GN=Glud1 PE=1 SV=2 - [DHE3_RAT]	87.1892	9.32	1	3	3	30	558	61.3773	8.00146
O70351	3-hydroxyacyl-CoA dehydrogenase type-2 OS=Rattus norvegicus OX=10116 GN=Hsd17b10 PE=1 SV=3 - [HCD2_RAT]	78.5475	30.65	1	5	5	29	261	27.2286	8.77783
P14740	Dipeptidyl peptidase 4 OS=Rattus norvegicus OX=10116 GN=Dpp4 PE=1 SV=2 - [DPP4_RAT]	74.2174	8.87	1	5	5	23	767	88.0326	6.354
P26772	10 kDa heat shock protein, mitochondrial OS=Rattus norvegicus OX=10116 GN=Hspe1 PE=1 SV=3 - [CH10_RAT]	72.6878	25.49	1	2	2	26	102	10.8949	8.92432
Q6AYS7	Aminoacylase-1A OS=Rattus norvegicus OX=10116 GN=Acy1a PE=1 SV=1 - [ACY1A_RAT]	71.184	6.13	2	2	2	29	408	45.7751	6.48096
P07632	Superoxide dismutase [Cu-Zn] OS=Rattus norvegicus OX=10116 GN=Sod1 PE=1 SV=2 - [SODC_RAT]	70.0893	23.38	1	2	2	22	154	15.9018	6.354
P11442	Clathrin heavy chain 1 OS=Rattus norvegicus OX=10116 GN=Cltc PE=1 SV=3 - [CLH1_RAT]	70.0041	4.66	1	5	5	22	1675	191.477	5.71924
P04636	Malate dehydrogenase, mitochondrial OS=Rattus norvegicus OX=10116 GN=Mdh2 PE=1 SV=2 - [MDHM_RAT]	69.3425	16.27	1	3	3	19	338	35.6608	8.67529
P34058	Heat shock protein HSP 90-beta OS=Rattus norvegicus OX=10116 GN=Hsp90ab1 PE=1 SV=4 - [HS90B_RAT]	68.6179	6.22	3	2	3	22	724	83.2291	5.03369
Q5XIF6	Tubulin alpha-4A chain OS=Rattus norvegicus OX=10116 GN=Tuba4a PE=1 SV=1 - [TBA4A_RAT]	68.2395	15.4	2	2	4	26	448	49.8924	5.05908
P98158	Low-density lipoprotein receptor-related protein 2 OS=Rattus norvegicus OX=10116 GN=Lrp2 PE=1 SV=1 - [LRP2_RAT]	64.402	2.77	1	8	8	25	4660	518.937	5.23682
P69897	Tubulin beta-5 chain OS=Rattus norvegicus OX=10116 GN=Tubb5 PE=1 SV=1 - [TBB5_RAT]	63.9564	29.5	4	2	9	27	444	49.639	4.89404
Q9ER34	Aconitate hydratase, mitochondrial OS=Rattus norvegicus OX=10116 GN=Aco2 PE=1 SV=2 - [ACON_RAT]	63.6749	9.23	1	6	6	23	780	85.38	7.82568
P31044	Phosphatidylethanolamine-binding protein 1 OS=Rattus norvegicus OX=10116 GN=Pebp1 PE=1 SV=3 - [PEBP1_RAT]	63.1498	25.13	1	3	3	24	187	20.7884	5.79541
Q68FU3	Electron transfer flavoprotein subunit beta OS=Rattus norvegicus OX=10116 GN=Etfb PE=1 SV=3 - [ETFB_RAT]	63.1384	12.94	1	2	2	17	255	27.6701	7.75244
Q63716	Peroxiredoxin-1 OS=Rattus norvegicus OX=10116 GN=Prdx1 PE=1 SV=1 - [PRDX1_RAT]	61.6059	25.63	2	4	4	23	199	22.0953	8.1333
P18757	Cystathionine gamma-lyase OS=Rattus norvegicus OX=10116 GN=Cth PE=1 SV=2 - [CGL_RAT]	60.9512	12.06	1	4	4	26	398	43.5773	7.95752
Q64602	Kynurenine/alpha-aminoadipate aminotransferase, mitochondrial OS=Rattus norvegicus OX=10116 GN=Aadat PE=1 SV=1 - [AADAT_RAT]	60.3609	14.82	1	4	4	21	425	47.7537	7.95752
Q66HF1	NADH-ubiquinone oxidoreductase 75 kDa subunit, mitochondrial OS=Rattus norvegicus OX=10116 GN=Ndufs1 PE=1 SV=1 - [NDUS1_RAT]	59.6851	13.48	1	6	6	20	727	79.3616	5.89697
Q4QRB4	Tubulin beta-3 chain OS=Rattus norvegicus OX=10116 GN=Tubb3 PE=1 SV=1 - [TBB3_RAT]	58.5717	19.78	1	1	7	25	450	50.3862	4.93213
Q6P9T8	Tubulin beta-4B chain OS=Rattus norvegicus OX=10116 GN=Tubb4b PE=1 SV=1 - [TBB4B_RAT]	57.3413	20	1	1	7	25	445	49.769	4.89404
P25093	Fumarylacetoacetase OS=Rattus norvegicus OX=10116 GN=Fah PE=1 SV=1 - [FAAA_RAT]	56.7947	7.4	1	2	2	19	419	45.946	7.1665
P13437	3-ketoacyl-CoA thiolase, mitochondrial OS=Rattus norvegicus OX=10116 GN=Acaa2 PE=1 SV=1 - [THIM_RAT]	56.6126	6.8	1	2	2	21	397	41.8445	7.94287
O88989	Malate dehydrogenase, cytoplasmic OS=Rattus norvegicus OX=10116 GN=Mdh1 PE=1 SV=3 - [MDHC_RAT]	54.2861	7.49	1	2	2	23	334	36.46	6.58057
Q9JLJ3	4-trimethylaminobutyraldehyde dehydrogenase OS=Rattus norvegicus OX=10116 GN=Aldh9a1 PE=1 SV=1 - [AL9A1_RAT]	50.9443	3.04	1	1	1	16	494	53.618	6.91748
Q9JM53	Apoptosis-inducing factor 1, mitochondrial OS=Rattus norvegicus OX=10116 GN=Aifm1 PE=1 SV=1 - [AIFM1_RAT]	50.1984	4.74	1	2	2	16	612	66.6808	8.96826
P28037	Cytosolic 10-formyltetrahydrofolate dehydrogenase OS=Rattus norvegicus OX=10116 GN=Aldh1l1 PE=1 SV=3 - [AL1L1_RAT]	49.7332	2.99	1	2	2	17	902	98.8115	5.90967
P00884	Fructose-bisphosphate aldolase B OS=Rattus norvegicus OX=10116 GN=Aldob PE=1 SV=2 - [ALDOB_RAT]	46.9839	11.26	1	3	3	18	364	39.5932	8.39697
P26284	Pyruvate dehydrogenase E1 component subunit alpha, somatic form, mitochondrial OS=Rattus norvegicus OX=10116 GN=Pdha1 PE=1 SV=2 - [ODPA_RAT]	42.003	3.33	1	1	1	14	390	43.1986	8.19189
P24329	Thiosulfate sulfurtransferase OS=Rattus norvegicus OX=10116 GN=Tst PE=1 SV=3 - [THTR_RAT]	41.4224	6.4	1	1	1	11	297	33.3858	7.85498
Q00715	Histone H2B type 1 OS=Rattus norvegicus OX=10116 PE=1 SV=2 - [H2B1_RAT]	40.8918	12	1	1	1	18	125	13.9816	10.3599
P23965	Enoyl-CoA delta isomerase 1, mitochondrial OS=Rattus norvegicus OX=10116 GN=Eci1 PE=1 SV=1 - [ECI1_RAT]	40.7078	9.69	1	2	2	15	289	32.234	9.53955
P0CG51	Polyubiquitin-B OS=Rattus norvegicus OX=10116 GN=Ubb PE=1 SV=1 - [UBB_RAT]	40.5114	20.98	4	1	1	15	305	34.3475	7.53271
P52873	Pyruvate carboxylase, mitochondrial OS=Rattus norvegicus OX=10116 GN=Pc PE=1 SV=2 - [PYC_RAT]	38.7376	7.39	1	6	6	17	1178	129.695	6.81494
P35704	Peroxiredoxin-2 OS=Rattus norvegicus OX=10116 GN=Prdx2 PE=1 SV=3 - [PRDX2_RAT]	38.2745	5.56	1	1	1	15	198	21.7701	5.59229
P85834	Elongation factor Tu, mitochondrial OS=Rattus norvegicus OX=10116 GN=Tufm PE=1 SV=1 - [EFTU_RAT]	38.076	3.1	1	1	1	14	452	49.491	7.56201
P28826	Meprin A subunit beta OS=Rattus norvegicus OX=10116 GN=Mep1b PE=1 SV=3 - [MEP1B_RAT]	35.8221	1.56	1	1	1	13	704	79.1854	5.36377
P31977	Ezrin OS=Rattus norvegicus OX=10116 GN=Ezr PE=1 SV=3 - [EZRI_RAT]	34.5829	6.48	2	3	3	12	586	69.3476	6.1001
Q64319	Neutral and basic amino acid transport protein rBAT OS=Rattus norvegicus OX=10116 GN=Slc3a1 PE=1 SV=1 - [SLC31_RAT]	34.562	5.12	1	3	3	14	683	78.4569	5.75732
P04182	Ornithine aminotransferase, mitochondrial OS=Rattus norvegicus OX=10116 GN=Oat PE=1 SV=1 - [OAT_RAT]	34.1263	16.63	1	5	5	14	439	48.302	6.99072
O88267	Acyl-coenzyme A thioesterase 1 OS=Rattus norvegicus OX=10116 GN=Acot1 PE=1 SV=1 - [ACOT1_RAT]	33.4332	5.49	2	2	2	15	419	45.9839	6.80029
P63039	60 kDa heat shock protein, mitochondrial OS=Rattus norvegicus OX=10116 GN=Hspd1 PE=1 SV=1 - [CH60_RAT]	33.2157	11.69	1	4	4	11	573	60.9174	6.17627
P19112	Fructose-1,6-bisphosphatase 1 OS=Rattus norvegicus OX=10116 GN=Fbp1 PE=1 SV=2 - [F16P1_RAT]	32.6059	19.56	1	4	4	11	363	39.5841	5.77002
P04797	Glyceraldehyde-3-phosphate dehydrogenase OS=Rattus norvegicus OX=10116 GN=Gapdh PE=1 SV=3 - [G3P_RAT]	32.2793	14.71	1	3	3	12	333	35.8052	8.03076
P48721	Stress-70 protein, mitochondrial OS=Rattus norvegicus OX=10116 GN=Hspa9 PE=1 SV=3 - [GRP75_RAT]	32.219	8.39	1	4	4	12	679	73.8119	6.30322
P97852	Peroxisomal multifunctional enzyme type 2 OS=Rattus norvegicus OX=10116 GN=Hsd17b4 PE=1 SV=3 - [DHB4_RAT]	31.318	3.54	1	2	2	11	735	79.378	8.57275
O35078	D-amino-acid oxidase OS=Rattus norvegicus OX=10116 GN=Dao PE=2 SV=1 - [OXDA_RAT]	30.9033	7.23	1	2	2	13	346	38.7956	7.18115
P07896	Peroxisomal bifunctional enzyme OS=Rattus norvegicus OX=10116 GN=Ehhadh PE=1 SV=2 - [ECHP_RAT]	30.5111	6.23	1	3	3	13	722	78.6083	9.20264
P04692-5	Isoform 5 of Tropomyosin alpha-1 chain OS=Rattus norvegicus OX=10116 GN=Tpm1 - [TPM1_RAT]	30.2864	4.08	14	1	1	12	245	28.3265	4.76709
Q8VIF7	Methanethiol oxidase OS=Rattus norvegicus OX=10116 GN=Selenbp1 PE=1 SV=1 - [SBP1_RAT]	29.1601	2.33	1	1	1	11	472	52.4985	6.56592
P00697	Lysozyme C-1 OS=Rattus norvegicus OX=10116 GN=Lyz1 PE=1 SV=2 - [LYSC1_RAT]	28.9526	12.84	1	1	1	13	148	16.7183	9.1001
P38918	Aflatoxin B1 aldehyde reductase member 3 OS=Rattus norvegicus OX=10116 GN=Akr7a3 PE=1 SV=2 - [ARK73_RAT]	28.9476	4.59	1	1	1	11	327	36.7233	7.23975
Q91ZW6	Trimethyllysine dioxygenase, mitochondrial OS=Rattus norvegicus OX=10116 GN=Tmlhe PE=1 SV=2 - [TMLH_RAT]	28.7511	2.85	2	1	1	11	421	49.5361	8.41162
P11884	Aldehyde dehydrogenase, mitochondrial OS=Rattus norvegicus OX=10116 GN=Aldh2 PE=1 SV=1 - [ALDH2_RAT]	28.127	7.71	1	3	3	14	519	56.4527	7.04932
Q9Z0V6	Thioredoxin-dependent peroxide reductase, mitochondrial OS=Rattus norvegicus OX=10116 GN=Prdx3 PE=1 SV=2 - [PRDX3_RAT]	27.1735	9.73	1	2	2	12	257	28.2775	7.54736
P62815	V-type proton ATPase subunit B, brain isoform OS=Rattus norvegicus OX=10116 GN=Atp6v1b2 PE=1 SV=1 - [VATB2_RAT]	26.8841	8.22	1	3	3	10	511	56.5149	5.80811
P48508	Glutamate--cysteine ligase regulatory subunit OS=Rattus norvegicus OX=10116 GN=Gclm PE=1 SV=1 - [GSH0_RAT]	26.7053	14.23	1	3	3	9	274	30.5286	5.51611
P06761	Endoplasmic reticulum chaperone BiP OS=Rattus norvegicus OX=10116 GN=Hspa5 PE=1 SV=1 - [BIP_RAT]	26.6456	12.08	1	4	5	10	654	72.3024	5.16064
P38983	40S ribosomal protein SA OS=Rattus norvegicus OX=10116 GN=Rpsa PE=1 SV=3 - [RSSA_RAT]	24.6128	10.85	1	2	2	9	295	32.8034	4.86865
P97608	5-oxoprolinase OS=Rattus norvegicus OX=10116 GN=Oplah PE=1 SV=2 - [OPLA_RAT]	24.213	3.42	1	3	3	9	1288	137.634	6.32861
Q7TPB1	T-complex protein 1 subunit delta OS=Rattus norvegicus OX=10116 GN=Cct4 PE=1 SV=3 - [TCPD_RAT]	23.9137	5.38	1	2	2	9	539	58.0628	8.01611
P07335	Creatine kinase B-type OS=Rattus norvegicus OX=10116 GN=Ckb PE=1 SV=2 - [KCRB_RAT]	23.886	12.6	1	3	3	9	381	42.6983	5.66846
P15650	Long-chain specific acyl-CoA dehydrogenase, mitochondrial OS=Rattus norvegicus OX=10116 GN=Acadl PE=1 SV=1 - [ACADL_RAT]	23.5543	5.81	1	2	2	10	430	47.8424	7.73779
P19234	NADH dehydrogenase [ubiquinone] flavoprotein 2, mitochondrial OS=Rattus norvegicus OX=10116 GN=Ndufv2 PE=1 SV=2 - [NDUV2_RAT]	23.0628	9.68	1	2	2	9	248	27.3609	6.68311
Q63060	Glycerol kinase OS=Rattus norvegicus OX=10116 GN=Gk PE=2 SV=1 - [GLPK_RAT]	22.7889	5.92	1	2	2	8	524	57.4401	5.65576
Q497B0	Omega-amidase NIT2 OS=Rattus norvegicus OX=10116 GN=Nit2 PE=1 SV=1 - [NIT2_RAT]	22.1111	9.06	1	2	2	8	276	30.6817	7.29834
P24464	Cytochrome P450 4A12 OS=Rattus norvegicus OX=10116 GN=Cyp4a12 PE=1 SV=2 - [CP4AC_RAT]	21.734	2.36	1	1	1	8	508	58.5214	9.31982
P12001	60S ribosomal protein L18 OS=Rattus norvegicus OX=10116 GN=Rpl18 PE=1 SV=2 - [RL18_RAT]	21.6305	13.83	1	2	2	8	188	21.6452	11.7808
P14668	Annexin A5 OS=Rattus norvegicus OX=10116 GN=Anxa5 PE=1 SV=3 - [ANXA5_RAT]	21.0676	8.78	1	2	2	9	319	35.7223	5.04639
P11232	Thioredoxin OS=Rattus norvegicus OX=10116 GN=Txn PE=1 SV=2 - [THIO_RAT]	20.6542	12.38	1	1	1	7	105	11.6657	4.91943
P84245	Histone H3.3 OS=Rattus norvegicus OX=10116 GN=H3-3b PE=1 SV=2 - [H33_RAT]	20.3971	8.09	2	1	1	10	136	15.3185	11.2681
P80254	D-dopachrome decarboxylase OS=Rattus norvegicus OX=10116 GN=Ddt PE=1 SV=3 - [DOPD_RAT]	20.1664	10.17	1	1	1	8	118	13.1248	6.53662
P16086	Spectrin alpha chain, non-erythrocytic 1 OS=Rattus norvegicus OX=10116 GN=Sptan1 PE=1 SV=2 - [SPTN1_RAT]	19.6752	1.38	1	2	2	8	2472	284.462	5.32568
B2GV06	Succinyl-CoA:3-ketoacid coenzyme A transferase 1, mitochondrial OS=Rattus norvegicus OX=10116 GN=Oxct1 PE=1 SV=1 - [SCOT1_RAT]	19.4306	11.73	1	3	3	7	520	56.1681	8.47021
Q4FZU2	Keratin, type II cytoskeletal 6A OS=Rattus norvegicus OX=10116 GN=Krt6a PE=1 SV=1 - [K2C6A_RAT]	18.9146	5.98	5	3	3	11	552	59.2127	7.94287
O35244	Peroxiredoxin-6 OS=Rattus norvegicus OX=10116 GN=Prdx6 PE=1 SV=3 - [PRDX6_RAT]	17.4038	13.84	1	2	2	9	224	24.803	5.93506
P49432	Pyruvate dehydrogenase E1 component subunit beta, mitochondrial OS=Rattus norvegicus OX=10116 GN=Pdhb PE=1 SV=2 - [ODPB_RAT]	17.3902	4.46	1	1	1	7	359	38.957	6.65381
Q8VHF5	Citrate synthase, mitochondrial OS=Rattus norvegicus OX=10116 GN=Cs PE=1 SV=1 - [CISY_RAT]	16.9407	3.43	1	1	1	7	466	51.8335	8.35303
P0C2X9	Delta-1-pyrroline-5-carboxylate dehydrogenase, mitochondrial OS=Rattus norvegicus OX=10116 GN=Aldh4a1 PE=1 SV=1 - [AL4A1_RAT]	16.6932	9.06	1	3	3	6	563	61.8297	7.45947
Q8VID1	Dehydrogenase/reductase SDR family member 4 OS=Rattus norvegicus OX=10116 GN=Dhrs4 PE=2 SV=2 - [DHRS4_RAT]	16.5419	6.09	1	1	1	6	279	29.8028	9.5542
Q68FT3	Pyridine nucleotide-disulfide oxidoreductase domain-containing protein 2 OS=Rattus norvegicus OX=10116 GN=Pyroxd2 PE=2 SV=1 - [PYRD2_RAT]	16.4708	5.51	1	2	2	6	581	62.8394	8.17725
A7VJC2-3	Isoform A2b of Heterogeneous nuclear ribonucleoproteins A2/B1 OS=Rattus norvegicus OX=10116 GN=Hnrnpa2b1 - [ROA2_RAT]	16.1773	8.64	4	2	2	7	301	32.5155	8.71924
P00406	Cytochrome c oxidase subunit 2 OS=Rattus norvegicus OX=10116 GN=Mtco2 PE=1 SV=3 - [COX2_RAT]	16.1335	4.41	1	1	1	9	227	25.9111	4.729
Q920P0	L-xylulose reductase OS=Rattus norvegicus OX=10116 GN=Dcxr PE=1 SV=1 - [DCXR_RAT]	16.1119	11.07	1	2	2	5	244	25.7034	7.31299
Q99NA5	Isocitrate dehydrogenase [NAD] subunit alpha, mitochondrial OS=Rattus norvegicus OX=10116 GN=Idh3a PE=1 SV=1 - [IDH3A_RAT]	15.7757	3.28	1	1	1	6	366	39.588	6.91748
Q63530	Phosphotriesterase-related protein OS=Rattus norvegicus OX=10116 GN=Pter PE=2 SV=2 - [PTER_RAT]	15.5485	7.16	1	2	2	6	349	39.12	6.88818
A9UMV8	Histone H2A.J OS=Rattus norvegicus OX=10116 GN=H2aj PE=2 SV=1 - [H2AJ_RAT]	15.3602	14.73	8	1	1	7	129	14.037	11.0483
P62630	Elongation factor 1-alpha 1 OS=Rattus norvegicus OX=10116 GN=Eef1a1 PE=2 SV=1 - [EF1A1_RAT]	15.2263	10.17	2	3	3	6	462	50.0821	9.01221
Q66HD0-2	Isoform 2 of Endoplasmin OS=Rattus norvegicus OX=10116 GN=Hsp90b1 - [ENPL_RAT]	14.078	4.04	2	1	2	5	643	74.1616	5.10986
Q01205	Dihydrolipoyllysine-residue succinyltransferase component of 2-oxoglutarate dehydrogenase complex, mitochondrial OS=Rattus norvegicus OX=10116 GN=Dlst PE=1 SV=2 - [ODO2_RAT]	14.0181	5.07	1	2	2	6	454	48.8944	8.68994
P62859	40S ribosomal protein S28 OS=Rattus norvegicus OX=10116 GN=Rps28 PE=1 SV=1 - [RS28_RAT]	14.0055	17.39	1	1	1	6	69	7.8362	10.6968
Q6Q0N1	Cytosolic non-specific dipeptidase OS=Rattus norvegicus OX=10116 GN=Cndp2 PE=1 SV=1 - [CNDP2_RAT]	13.9632	9.26	1	3	3	6	475	52.6596	5.65576
Q64057	Alpha-aminoadipic semialdehyde dehydrogenase OS=Rattus norvegicus OX=10116 GN=Aldh7a1 PE=1 SV=2 - [AL7A1_RAT]	13.8802	2.6	1	1	1	5	539	58.7114	7.86963
P14604	Enoyl-CoA hydratase, mitochondrial OS=Rattus norvegicus OX=10116 GN=Echs1 PE=1 SV=1 - [ECHM_RAT]	13.8763	11.72	1	2	2	6	290	31.4962	8.1333
P04906	Glutathione S-transferase P OS=Rattus norvegicus OX=10116 GN=Gstp1 PE=1 SV=2 - [GSTP1_RAT]	13.7392	7.62	1	1	1	7	210	23.4241	7.35693
P07153	Dolichyl-diphosphooligosaccharide--protein glycosyltransferase subunit 1 OS=Rattus norvegicus OX=10116 GN=Rpn1 PE=2 SV=1 - [RPN1_RAT]	13.7352	2.48	1	1	1	6	605	68.2616	6.50732
P62909	40S ribosomal protein S3 OS=Rattus norvegicus OX=10116 GN=Rps3 PE=1 SV=1 - [RS3_RAT]	13.3545	11.11	1	2	2	5	243	26.6574	9.65674
P08461	Dihydrolipoyllysine-residue acetyltransferase component of pyruvate dehydrogenase complex, mitochondrial OS=Rattus norvegicus OX=10116 GN=Dlat PE=1 SV=3 - [ODP2_RAT]	13.2926	5.22	1	2	2	7	632	67.1234	8.52881
Q99MZ8	LIM and SH3 domain protein 1 OS=Rattus norvegicus OX=10116 GN=Lasp1 PE=1 SV=1 - [LASP1_RAT]	13.2531	4.94	1	1	1	5	263	29.9514	7.04932
P32755	4-hydroxyphenylpyruvate dioxygenase OS=Rattus norvegicus OX=10116 GN=Hpd PE=1 SV=3 - [HPPD_RAT]	13.166	7.63	1	2	2	4	393	45.0839	6.771
Q5I0C3	Methylcrotonoyl-CoA carboxylase subunit alpha, mitochondrial OS=Rattus norvegicus OX=10116 GN=Mccc1 PE=1 SV=1 - [MCCA_RAT]	12.7276	4.62	1	2	2	4	715	79.2794	7.13721
Q9EPH1-2	Isoform 2 of Alpha-1B-glycoprotein OS=Rattus norvegicus OX=10116 GN=A1bg - [A1BG_RAT]	12.664	2.33	2	1	1	5	473	52.4635	6.60986
Q6XQN1	Nicotinate phosphoribosyltransferase OS=Rattus norvegicus OX=10116 GN=Naprt PE=2 SV=1 - [PNCB_RAT]	12.5046	2.23	1	1	1	5	538	58.5277	6.16357
P13803	Electron transfer flavoprotein subunit alpha, mitochondrial OS=Rattus norvegicus OX=10116 GN=Etfa PE=1 SV=4 - [ETFA_RAT]	12.3732	9.01	1	2	2	6	333	34.9295	8.38232
Q64611	Cysteine sulfinic acid decarboxylase OS=Rattus norvegicus OX=10116 GN=Csad PE=1 SV=1 - [CSAD_RAT]	11.7849	5.27	1	2	2	5	493	55.2135	7.23975
Q64230	Meprin A subunit alpha OS=Rattus norvegicus OX=10116 GN=Mep1a PE=1 SV=2 - [MEP1A_RAT]	11.5921	2.81	1	2	2	8	748	85.0687	6.03662
Q64573	Liver carboxylesterase 1F OS=Rattus norvegicus OX=10116 GN=Ces1f PE=1 SV=2 - [EST1F_RAT]	11.5807	5.35	3	2	2	5	561	62.2687	6.75635
Q66HG4	Galactose mutarotase OS=Rattus norvegicus OX=10116 GN=Galm PE=1 SV=1 - [GALM_RAT]	11.5261	8.48	1	2	2	4	342	37.8692	6.65381
P62260	14-3-3 protein epsilon OS=Rattus norvegicus OX=10116 GN=Ywhae PE=1 SV=1 - [1433E_RAT]	11.3918	11.76	1	2	2	4	255	29.1554	4.7417
P17764	Acetyl-CoA acetyltransferase, mitochondrial OS=Rattus norvegicus OX=10116 GN=Acat1 PE=1 SV=1 - [THIL_RAT]	11.3579	6.84	1	2	2	4	424	44.6664	8.76318
Q63965	Sideroflexin-1 OS=Rattus norvegicus OX=10116 GN=Sfxn1 PE=2 SV=4 - [SFXN1_RAT]	11.3519	4.04	1	1	1	4	322	35.5232	9.05615
Q9Z1P2	Alpha-actinin-1 OS=Rattus norvegicus OX=10116 GN=Actn1 PE=1 SV=1 - [ACTN1_RAT]	10.8069	2.91	2	2	2	4	892	102.896	5.37646
Q6UPE0	Choline dehydrogenase, mitochondrial OS=Rattus norvegicus OX=10116 GN=Chdh PE=1 SV=1 - [CHDH_RAT]	10.7128	2	1	1	1	5	599	66.3464	8.47021
Q9JJ19	Na(+)/H(+) exchange regulatory cofactor NHE-RF1 OS=Rattus norvegicus OX=10116 GN=Slc9a3r1 PE=1 SV=3 - [NHRF1_RAT]	10.22	3.93	1	1	1	4	356	38.8066	5.99854
P15865	Histone H1.4 OS=Rattus norvegicus OX=10116 GN=H1-4 PE=1 SV=3 - [H14_RAT]	9.86366	5.48	1	1	1	4	219	21.974	11.1069
P27653	C-1-tetrahydrofolate synthase, cytoplasmic OS=Rattus norvegicus OX=10116 GN=Mthfd1 PE=1 SV=3 - [C1TC_RAT]	9.61789	4.28	1	3	3	4	935	100.932	7.41553
P00173-2	Isoform Short of Cytochrome b5 OS=Rattus norvegicus OX=10116 GN=Cyb5a - [CYB5_RAT]	9.5691	21	2	1	1	3	100	11.3996	5.47803
P02454	Collagen alpha-1(I) chain OS=Rattus norvegicus OX=10116 GN=Col1a1 PE=1 SV=5 - [CO1A1_RAT]	9.39907	1.24	1	1	1	3	1453	137.869	5.92236
Q6IMY8	Heterogeneous nuclear ribonucleoprotein U OS=Rattus norvegicus OX=10116 GN=Hnrnpu PE=1 SV=1 - [HNRPU_RAT]	9.2928	2.26	1	1	1	4	798	87.6776	6.23975
P32551	Cytochrome b-c1 complex subunit 2, mitochondrial OS=Rattus norvegicus OX=10116 GN=Uqcrc2 PE=1 SV=2 - [QCR2_RAT]	9.19646	9.29	1	3	3	4	452	48.3662	9.14404
Q07936	Annexin A2 OS=Rattus norvegicus OX=10116 GN=Anxa2 PE=1 SV=2 - [ANXA2_RAT]	8.88064	4.13	2	1	1	4	339	38.6538	7.69385
Q8CG45	Aflatoxin B1 aldehyde reductase member 2 OS=Rattus norvegicus OX=10116 GN=Akr7a2 PE=1 SV=2 - [ARK72_RAT]	8.66789	7.08	1	2	2	3	367	40.6493	8.104
P50137	Transketolase OS=Rattus norvegicus OX=10116 GN=Tkt PE=1 SV=1 - [TKT_RAT]	8.64162	6.42	1	2	2	4	623	67.6006	7.48877
P13221	Aspartate aminotransferase, cytoplasmic OS=Rattus norvegicus OX=10116 GN=Got1 PE=1 SV=3 - [AATC_RAT]	8.52761	3.39	1	1	1	3	413	46.3995	7.21045
P01026	Complement C3 OS=Rattus norvegicus OX=10116 GN=C3 PE=1 SV=3 - [CO3_RAT]	8.41534	0.84	1	1	1	3	1663	186.342	6.53662
Q63270	Cytoplasmic aconitate hydratase OS=Rattus norvegicus OX=10116 GN=Aco1 PE=1 SV=1 - [ACOHC_RAT]	8.31675	4.16	1	2	2	3	889	98.0653	7.15186
P08649	Complement C4 OS=Rattus norvegicus OX=10116 GN=C4 PE=1 SV=3 - [CO4_RAT]	8.2306	0.69	1	1	1	3	1737	192.042	7.32764
Q6AYT0	Quinone oxidoreductase OS=Rattus norvegicus OX=10116 GN=Cryz PE=2 SV=1 - [QOR_RAT]	8.10547	7.6	1	2	2	3	329	34.9531	8.22119
P04762	Catalase OS=Rattus norvegicus OX=10116 GN=Cat PE=1 SV=3 - [CATA_RAT]	7.66639	9.3	1	3	3	3	527	59.7195	7.50342
P51635	Aldo-keto reductase family 1 member A1 OS=Rattus norvegicus OX=10116 GN=Akr1a1 PE=1 SV=2 - [AK1A1_RAT]	7.62174	8	1	2	2	3	325	36.4829	7.31299
P50399	Rab GDP dissociation inhibitor beta OS=Rattus norvegicus OX=10116 GN=Gdi2 PE=1 SV=2 - [GDIB_RAT]	7.4781	2.7	1	1	1	3	445	50.5047	6.25244
P02401	60S acidic ribosomal protein P2 OS=Rattus norvegicus OX=10116 GN=Rplp2 PE=1 SV=2 - [RLA2_RAT]	7.38972	50.43	1	2	2	2	115	11.6849	4.53857
P29410-2	Isoform 2 of Adenylate kinase 2, mitochondrial OS=Rattus norvegicus OX=10116 GN=Ak2 - [KAD2_RAT]	7.3251	6.9	2	1	1	2	232	25.5141	6.80029
P35565	Calnexin OS=Rattus norvegicus OX=10116 GN=Canx PE=1 SV=1 - [CALX_RAT]	7.18837	2.71	1	1	1	3	591	67.2126	4.62744
P97849	Long-chain fatty acid transport protein 1 OS=Rattus norvegicus OX=10116 GN=Slc27a1 PE=2 SV=1 - [S27A1_RAT]	7.15978	5.57	1	1	1	2	646	71.2377	8.45557
P62963	Profilin-1 OS=Rattus norvegicus OX=10116 GN=Pfn1 PE=1 SV=2 - [PROF1_RAT]	7.15011	21.43	1	2	2	3	140	14.9475	8.27979
P14408-2	Isoform Cytoplasmic of Fumarate hydratase, mitochondrial OS=Rattus norvegicus OX=10116 GN=Fh - [FUMH_RAT]	7.01568	3.85	2	1	1	3	467	50.1387	7.6499
Q9R063-2	Isoform Cytoplasmic+peroxisomal of Peroxiredoxin-5, mitochondrial OS=Rattus norvegicus OX=10116 GN=Prdx5 - [PRDX5_RAT]	6.93527	18.52	2	2	2	3	162	17.024	7.23975
P67779	Prohibitin 1 OS=Rattus norvegicus OX=10116 GN=Phb1 PE=1 SV=1 - [PHB1_RAT]	6.9279	11.76	1	2	2	3	272	29.8019	5.75732
P11598	Protein disulfide-isomerase A3 OS=Rattus norvegicus OX=10116 GN=Pdia3 PE=1 SV=2 - [PDIA3_RAT]	6.92743	2.18	1	1	1	3	505	56.5877	6.21436
Q5M876	N-acyl-aromatic-L-amino acid amidohydrolase (carboxylate-forming) OS=Rattus norvegicus OX=10116 GN=Acy3 PE=1 SV=1 - [ACY3_RAT]	6.67132	5.02	1	1	1	3	319	35.3967	5.64307
Q5XFX0	Transgelin-2 OS=Rattus norvegicus OX=10116 GN=Tagln2 PE=1 SV=1 - [TAGL2_RAT]	6.5547	6.03	1	1	1	3	199	22.3791	8.25049
Q6DGG1	Protein ABHD14B OS=Rattus norvegicus OX=10116 GN=Abhd14b PE=2 SV=1 - [ABHEB_RAT]	6.48788	10.48	1	1	1	2	210	22.6037	6.01123
Q9Z2L0	Voltage-dependent anion-selective channel protein 1 OS=Rattus norvegicus OX=10116 GN=Vdac1 PE=1 SV=4 - [VDAC1_RAT]	6.42955	6.71	1	1	1	4	283	30.7366	8.54346
Q68FR9	Elongation factor 1-delta OS=Rattus norvegicus OX=10116 GN=Eef1d PE=1 SV=2 - [EF1D_RAT]	6.21892	12.81	2	2	2	2	281	31.3109	5.05908
P20816	Cytochrome P450 4A2 OS=Rattus norvegicus OX=10116 GN=Cyp4a2 PE=1 SV=2 - [CP4A2_RAT]	6.12345	2.38	2	1	1	2	504	57.9319	9.1001
B5DFC9	Nidogen-2 OS=Rattus norvegicus OX=10116 GN=Nid2 PE=2 SV=1 - [NID2_RAT]	5.80903	0.93	1	1	1	2	1396	152.88	5.46533
P18298	S-adenosylmethionine synthase isoform type-2 OS=Rattus norvegicus OX=10116 GN=Mat2a PE=1 SV=1 - [METK2_RAT]	5.52039	3.8	1	1	1	2	395	43.6883	6.3667
Q06647	ATP synthase subunit O, mitochondrial OS=Rattus norvegicus OX=10116 GN=Atp5po PE=1 SV=1 - [ATPO_RAT]	5.38414	8.92	1	1	1	2	213	23.3828	10.0229
P29419	ATP synthase subunit e, mitochondrial OS=Rattus norvegicus OX=10116 GN=Atp5me PE=1 SV=3 - [ATP5I_RAT]	5.28441	16.9	1	1	1	2	71	8.24948	9.34912
Q5RKI7	Solute carrier family 7 member 13 OS=Rattus norvegicus OX=10116 GN=Slc7a13 PE=2 SV=1 - [S7A13_RAT]	5.23625	2.92	1	1	1	2	479	53.5156	8.6167
Q9EQ76	Dimethylaniline monooxygenase [N-oxide-forming] 3 OS=Rattus norvegicus OX=10116 GN=Fmo3 PE=1 SV=1 - [FMO3_RAT]	5.23042	2.82	1	1	1	2	531	59.9214	8.1626
P07483	Fatty acid-binding protein, heart OS=Rattus norvegicus OX=10116 GN=Fabp3 PE=1 SV=2 - [FABPH_RAT]	5.18403	10.53	1	1	1	2	133	14.7656	6.32861
Q9WVJ6	Protein-glutamine gamma-glutamyltransferase 2 OS=Rattus norvegicus OX=10116 GN=Tgm2 PE=1 SV=1 - [TGM2_RAT]	5.09196	4.52	1	2	2	3	686	76.8861	5.09717
P11980-2	Isoform M2 of Pyruvate kinase PKM OS=Rattus norvegicus OX=10116 GN=Pkm - [KPYM_RAT]	5.03714	8.47	2	2	2	2	531	57.744	7.44482
Q9JJ40	Na(+)/H(+) exchange regulatory cofactor NHE-RF3 OS=Rattus norvegicus OX=10116 GN=Pdzk1 PE=1 SV=2 - [NHRF3_RAT]	4.98969	7.65	1	2	2	2	523	56.7649	5.42725
P56574	Isocitrate dehydrogenase [NADP], mitochondrial OS=Rattus norvegicus OX=10116 GN=Idh2 PE=1 SV=2 - [IDHP_RAT]	4.93644	5.31	1	2	2	2	452	50.9349	8.68994
P19511	ATP synthase F(0) complex subunit B1, mitochondrial OS=Rattus norvegicus OX=10116 GN=Atp5pb PE=1 SV=1 - [AT5F1_RAT]	4.91092	4.69	1	1	1	2	256	28.8505	9.36377
O70511-7	Isoform 7 of Ankyrin-3 OS=Rattus norvegicus OX=10116 GN=Ank3 - [ANK3_RAT]	4.79984	2.71	7	1	2	2	960	106.845	6.90283
Q5XIT9	Methylcrotonoyl-CoA carboxylase beta chain, mitochondrial OS=Rattus norvegicus OX=10116 GN=Mccc2 PE=2 SV=1 - [MCCB_RAT]	4.64573	5.51	1	2	2	2	563	61.4784	8.30908
Q62651	Delta(3,5)-Delta(2,4)-dienoyl-CoA isomerase, mitochondrial OS=Rattus norvegicus OX=10116 GN=Ech1 PE=1 SV=2 - [ECH1_RAT]	4.60574	3.36	1	1	1	2	327	36.1484	7.98682
A8WCF8	Tumor protein p63-regulated gene 1-like protein OS=Rattus norvegicus OX=10116 GN=Tprg1l PE=1 SV=1 - [TPRGL_RAT]	4.55206	9.02	1	1	1	1	266	29.8254	7.37158
Q63081	Protein disulfide-isomerase A6 OS=Rattus norvegicus OX=10116 GN=Pdia6 PE=1 SV=2 - [PDIA6_RAT]	4.4099	3.86	1	1	1	2	440	48.1433	5.13525
Q02974	Ketohexokinase OS=Rattus norvegicus OX=10116 GN=Khk PE=1 SV=1 - [KHK_RAT]	4.36461	5.03	1	1	1	2	298	32.7285	6.66846
Q9R0J8	Legumain OS=Rattus norvegicus OX=10116 GN=Lgmn PE=1 SV=1 - [LGMN_RAT]	4.34614	3.91	1	1	1	2	435	49.4344	6.58057
Q3SWT0	Platelet endothelial cell adhesion molecule OS=Rattus norvegicus OX=10116 GN=Pecam1 PE=1 SV=1 - [PECA1_RAT]	4.18862	6.34	1	1	1	1	678	76.1409	6.75635
P70580	Membrane-associated progesterone receptor component 1 OS=Rattus norvegicus OX=10116 GN=Pgrmc1 PE=1 SV=3 - [PGRC1_RAT]	4.09107	7.18	1	1	1	2	195	21.5847	4.60205
Q5M7T9	Threonine synthase-like 2 OS=Rattus norvegicus OX=10116 GN=Thnsl2 PE=2 SV=1 - [THNS2_RAT]	4.06461	2.27	1	1	1	2	485	54.1023	6.60986
P07633	Propionyl-CoA carboxylase beta chain, mitochondrial OS=Rattus norvegicus OX=10116 GN=Pccb PE=2 SV=1 - [PCCB_RAT]	3.98705	5.18	1	2	2	2	541	58.589	7.47412
P11030	Acyl-CoA-binding protein OS=Rattus norvegicus OX=10116 GN=Dbi PE=1 SV=3 - [ACBP_RAT]	3.94158	20.69	1	1	1	1	87	10.0212	8.82178
Q63449	Progesterone receptor OS=Rattus norvegicus OX=10116 GN=Pgr PE=2 SV=1 - [PRGR_RAT]	3.92951	2.28	1	1	1	1	923	99.3447	7.35693
Q00657	Chondroitin sulfate proteoglycan 4 OS=Rattus norvegicus OX=10116 GN=Cspg4 PE=1 SV=2 - [CSPG4_RAT]	3.88483	0.9	1	1	1	1	2326	251.754	5.47803
Q9WTL3-2	Isoform Sema Y-S of Semaphorin-6C OS=Rattus norvegicus OX=10116 GN=Sema6c - [SEM6C_RAT]	3.67251	3.34	2	2	2	2	928	99.4585	8.00146
Q99P99	Histone deacetylase 4 OS=Rattus norvegicus OX=10116 GN=Hdac4 PE=1 SV=2 - [HDAC4_RAT]	3.62711	4.09	1	1	1	1	1077	118.578	6.82959
Q9JI03	Collagen alpha-1(V) chain OS=Rattus norvegicus OX=10116 GN=Col5a1 PE=1 SV=1 - [CO5A1_RAT]	3.6206	1.3	1	1	1	1	1840	183.874	4.97021
O35430-2	Isoform 2 of Amyloid-beta A4 precursor protein-binding family A member 1 OS=Rattus norvegicus OX=10116 GN=Apba1 - [APBA1_RAT]	3.59534	2.78	2	1	1	1	828	91.3565	4.81787
Q62812	Myosin-9 OS=Rattus norvegicus OX=10116 GN=Myh9 PE=1 SV=3 - [MYH9_RAT]	3.58407	2.7	5	3	3	3	1961	226.197	5.60498
O08764	Ankyrin repeat and BTB/POZ domain-containing protein 2 OS=Rattus norvegicus OX=10116 GN=Abtb2 PE=2 SV=1 - [ABTB2_RAT]	3.57255	4.56	1	1	1	1	1009	111.532	6.39209
B2RYW9	Fumarylacetoacetate hydrolase domain-containing protein 2 OS=Rattus norvegicus OX=10116 GN=Fahd2 PE=1 SV=1 - [FAHD2_RAT]	3.54784	6.39	1	1	1	1	313	34.5591	8.35303
Q5I0J9	Putative L-aspartate dehydrogenase OS=Rattus norvegicus OX=10116 GN=Aspdh PE=2 SV=1 - [ASPD_RAT]	3.54559	6.4	1	1	1	1	297	31.2402	5.87158
Q4V7C7	Actin-related protein 3 OS=Rattus norvegicus OX=10116 GN=Actr3 PE=1 SV=1 - [ARP3_RAT]	3.51856	5.02	1	1	1	1	418	47.327	5.88428
P09606	Glutamine synthetase OS=Rattus norvegicus OX=10116 GN=Glul PE=1 SV=3 - [GLNA_RAT]	3.48727	5.36	1	1	1	1	373	42.2403	7.07861
Q6P6S9	Ectonucleoside triphosphate diphosphohydrolase 5 OS=Rattus norvegicus OX=10116 GN=Entpd5 PE=2 SV=1 - [ENTP5_RAT]	3.47612	4.22	1	1	1	1	427	47.3428	5.16064
Q3MIE4	Synaptic vesicle membrane protein VAT-1 homolog OS=Rattus norvegicus OX=10116 GN=Vat1 PE=1 SV=1 - [VAT1_RAT]	3.41674	3.71	1	1	1	1	404	43.091	6.62451
Q6AYH6	ER membrane protein complex subunit 10 OS=Rattus norvegicus OX=10116 GN=Emc10 PE=1 SV=1 - [EMC10_RAT]	3.40923	13.57	1	1	1	2	258	26.9516	5.8208
Q6Q760	Sodium leak channel NALCN OS=Rattus norvegicus OX=10116 GN=Nalcn PE=1 SV=1 - [NALCN_RAT]	3.38414	1.09	1	1	1	1	1738	200.36	8.67529
Q9R1Z0	Voltage-dependent anion-selective channel protein 3 OS=Rattus norvegicus OX=10116 GN=Vdac3 PE=1 SV=2 - [VDAC3_RAT]	3.3563	7.07	2	1	1	1	283	30.7784	8.70459
Q5XI73	Rho GDP-dissociation inhibitor 1 OS=Rattus norvegicus OX=10116 GN=Arhgdia PE=1 SV=1 - [GDIR1_RAT]	3.34344	7.84	1	1	1	1	204	23.3928	5.19873
P29457	Serpin H1 OS=Rattus norvegicus OX=10116 GN=Serpinh1 PE=1 SV=1 - [SERPH_RAT]	3.29916	11.51	1	1	1	1	417	46.4882	8.82178
P24090	Alpha-2-HS-glycoprotein OS=Rattus norvegicus OX=10116 GN=Ahsg PE=1 SV=2 - [FETUA_RAT]	3.29062	5.97	1	1	1	1	352	37.9582	6.50732
P10687	1-phosphatidylinositol 4,5-bisphosphate phosphodiesterase beta-1 OS=Rattus norvegicus OX=10116 GN=Plcb1 PE=1 SV=1 - [PLCB1_RAT]	3.25957	1.15	1	1	1	1	1216	138.257	6.17627
P70502-10	Isoform 10 of Solute carrier organic anion transporter family member 1A3 OS=Rattus norvegicus OX=10116 GN=Slco1a3 - [SO1A3_RAT]	3.23855	4.36	13	1	1	1	459	50.4896	7.98682
P32198	Carnitine O-palmitoyltransferase 1, liver isoform OS=Rattus norvegicus OX=10116 GN=Cpt1a PE=1 SV=2 - [CPT1A_RAT]	3.07357	5.05	1	1	1	1	773	88.0687	8.54346
Q920L2	Succinate dehydrogenase [ubiquinone] flavoprotein subunit, mitochondrial OS=Rattus norvegicus OX=10116 GN=Sdha PE=1 SV=1 - [SDHA_RAT]	3.06497	4.42	1	1	1	1	656	71.5697	7.1665
Q5I0H5	Cyclin-L2 OS=Rattus norvegicus OX=10116 GN=Ccnl2 PE=1 SV=2 - [CCNL2_RAT]	3.05921	5.96	1	1	1	1	520	58.2094	10.1841
D3Z9H7	Nuclear factor of activated T-cells, cytoplasmic 4 OS=Rattus norvegicus OX=10116 GN=Nfatc4 PE=1 SV=1 - [NFAC4_RAT]	3.04414	2.11	1	1	1	1	901	95.7045	5.30029
P05065	Fructose-bisphosphate aldolase A OS=Rattus norvegicus OX=10116 GN=Aldoa PE=1 SV=2 - [ALDOA_RAT]	3.03495	5.49	1	1	1	1	364	39.3273	8.08936
Q00900	Human immunodeficiency virus type I enhancer-binding protein 2 homolog OS=Rattus norvegicus OX=10116 GN=Hivep2 PE=1 SV=2 - [ZEP2_RAT]	3.02434	0.57	1	1	1	1	2437	267.259	6.94678
Q63041	Alpha-1-macroglobulin OS=Rattus norvegicus OX=10116 GN=A1m PE=1 SV=1 - [A1M_RAT]	3.01713	1.4	1	1	1	1	1500	167.019	6.90283
Q63258-3	Isoform Alpha-7X1C of Integrin alpha-7 OS=Rattus norvegicus OX=10116 GN=Itga7 - [ITA7_RAT]	2.96852	1.77	3	1	1	1	1076	117.446	5.97314
D4A4K3	Beclin 1-associated autophagy-related key regulator OS=Rattus norvegicus OX=10116 GN=Atg14 PE=3 SV=1 - [BAKOR_RAT]	2.94513	4.47	1	1	1	1	492	55.3105	7.12256
Q63644	Rho-associated protein kinase 1 OS=Rattus norvegicus OX=10116 GN=Rock1 PE=1 SV=1 - [ROCK1_RAT]	2.93843	1.83	1	1	1	1	1369	159.527	5.97314
P07340	Sodium/potassium-transporting ATPase subunit beta-1 OS=Rattus norvegicus OX=10116 GN=Atp1b1 PE=1 SV=1 - [AT1B1_RAT]	2.93838	3.62	1	1	1	1	304	35.179	8.646
P83883	60S ribosomal protein L36a OS=Rattus norvegicus OX=10116 GN=Rpl36a PE=1 SV=2 - [RL36A_RAT]	2.92012	12.26	1	1	1	1	106	12.4328	10.5796
Q5XIB4	Ufm1-specific protease 2 OS=Rattus norvegicus OX=10116 GN=Ufsp2 PE=2 SV=1 - [UFSP2_RAT]	2.91476	3.25	1	1	1	1	461	52.2737	6.53662
Q8CIN7	Inositol monophosphatase 2 OS=Rattus norvegicus OX=10116 GN=Impa2 PE=2 SV=1 - [IMPA2_RAT]	2.86783	4.48	1	1	1	1	290	31.7762	6.03662
Q63424	Solute carrier family 15 member 2 OS=Rattus norvegicus OX=10116 GN=Slc15a2 PE=1 SV=1 - [S15A2_RAT]	2.84671	1.92	1	1	1	1	729	81.2673	8.03076
F1MAD2	InaD-like protein OS=Rattus norvegicus OX=10116 GN=Patj PE=1 SV=2 - [INADL_RAT]	2.83787	0.71	1	1	1	1	1836	199.345	4.98291
Q9ERC5	Otoferlin OS=Rattus norvegicus OX=10116 GN=Otof PE=1 SV=2 - [OTOF_RAT]	2.82201	0.65	1	1	1	1	1993	226.197	5.69385
Q9JIH7-5	Isoform 5 of Serine/threonine-protein kinase WNK1 OS=Rattus norvegicus OX=10116 GN=Wnk1 - [WNK1_RAT]	2.81955	10.37	2	1	1	1	135	15.6147	4.79248
P31399	ATP synthase subunit d, mitochondrial OS=Rattus norvegicus OX=10116 GN=Atp5pd PE=1 SV=3 - [ATP5H_RAT]	2.80849	10.56	1	1	1	1	161	18.7516	6.59521
F1M5N7	Kinesin-like protein KIF21B OS=Rattus norvegicus OX=10116 GN=Kif21b PE=1 SV=2 - [KI21B_RAT]	2.80737	1.96	1	1	1	1	1634	182.45	7.28369
Q6GMN2-2	Isoform 2 of Brain-specific angiogenesis inhibitor 1-associated protein 2 OS=Rattus norvegicus OX=10116 GN=Baiap2 - [BAIP2_RAT]	2.74024	2.11	2	1	1	1	522	57.506	8.88037
P05545	Serine protease inhibitor A3K OS=Rattus norvegicus OX=10116 GN=Serpina3k PE=1 SV=3 - [SPA3K_RAT]	2.73279	2.64	1	1	1	1	416	46.5321	5.43994
P84551	SKI family transcriptional corepressor 1 OS=Rattus norvegicus OX=10116 GN=Skor1 PE=3 SV=1 - [SKOR1_RAT]	2.70869	5.08	1	1	1	1	964	100.172	6.46826
O35095	Neurochondrin OS=Rattus norvegicus OX=10116 GN=Ncdn PE=1 SV=2 - [NCDN_RAT]	2.70565	2.06	1	1	1	1	729	78.8727	5.61768
Q5M872	Dipeptidase 2 OS=Rattus norvegicus OX=10116 GN=Dpep2 PE=2 SV=1 - [DPEP2_RAT]	2.69258	2.49	1	1	1	1	481	53.2515	6.88818
P15129	Cytochrome P450 4B1 OS=Rattus norvegicus OX=10116 GN=Cyp4b1 PE=1 SV=3 - [CP4B1_RAT]	2.68877	1.96	1	1	1	1	511	58.8982	8.646
P16617	Phosphoglycerate kinase 1 OS=Rattus norvegicus OX=10116 GN=Pgk1 PE=1 SV=2 - [PGK1_RAT]	2.67907	2.64	1	1	1	1	417	44.51	7.89893
Q10984	Galactoside alpha-(1,2)-fucosyltransferase 2 OS=Rattus norvegicus OX=10116 GN=Fut2 PE=1 SV=2 - [FUT2_RAT]	2.67355	4.52	2	1	1	1	354	39.9572	8.55811
P20059	Hemopexin OS=Rattus norvegicus OX=10116 GN=Hpx PE=1 SV=3 - [HEMO_RAT]	2.67138	2.39	1	1	1	1	460	51.3183	7.6499
P81155	Voltage-dependent anion-selective channel protein 2 OS=Rattus norvegicus OX=10116 GN=Vdac2 PE=1 SV=2 - [VDAC2_RAT]	2.66817	6.78	1	1	1	1	295	31.7256	7.48877
Q6AYR8	Secernin-2 OS=Rattus norvegicus OX=10116 GN=Scrn2 PE=2 SV=1 - [SCRN2_RAT]	2.66206	4.73	1	1	1	1	423	46.4721	5.38916
P35435	ATP synthase subunit gamma, mitochondrial OS=Rattus norvegicus OX=10116 GN=Atp5f1c PE=1 SV=2 - [ATPG_RAT]	2.6597	4.4	1	1	1	1	273	30.1717	8.83643
P62959	Adenosine 5'-monophosphoramidase HINT1 OS=Rattus norvegicus OX=10116 GN=Hint1 PE=1 SV=5 - [HINT1_RAT]	2.64726	11.11	1	1	1	1	126	13.7681	6.87354
O54769	Fibroblast growth factor 16 OS=Rattus norvegicus OX=10116 GN=Fgf16 PE=2 SV=1 - [FGF16_RAT]	2.64687	6.28	1	1	1	1	207	23.738	9.34912
D3ZB51	Protein turtle homolog B OS=Rattus norvegicus OX=10116 GN=Igsf9b PE=1 SV=1 - [TUTLB_RAT]	2.64543	0.98	1	1	1	1	1328	144.987	6.69775
O35346	Focal adhesion kinase 1 OS=Rattus norvegicus OX=10116 GN=Ptk2 PE=1 SV=1 - [FAK1_RAT]	2.60966	1.04	1	1	1	1	1055	119.641	6.68311
A0A0G2JUG7	IQ motif and SEC7 domain-containing protein 1 OS=Rattus norvegicus OX=10116 GN=Iqsec1 PE=1 SV=1 - [IQEC1_RAT]	2.60448	1.35	1	1	1	1	962	108.013	7.6792
P08689	Sex hormone-binding globulin OS=Rattus norvegicus OX=10116 GN=Shbg PE=1 SV=1 - [SHBG_RAT]	2.59913	3.47	1	1	1	1	403	44.505	6.30322
P13832	Myosin regulatory light chain RLC-A OS=Rattus norvegicus OX=10116 GN=Rlc-a PE=2 SV=2 - [MRLCA_RAT]	2.58455	6.4	2	1	1	1	172	19.8825	4.80518
D4ABL6	Multiple C2 and transmembrane domain-containing protein 1 OS=Rattus norvegicus OX=10116 GN=Mctp1 PE=1 SV=4 - [MCTP1_RAT]	2.58204	2.43	1	1	1	1	946	106.416	8.23584
P15651	Short-chain specific acyl-CoA dehydrogenase, mitochondrial OS=Rattus norvegicus OX=10116 GN=Acads PE=1 SV=2 - [ACADS_RAT]	2.57529	3.16	1	1	1	1	412	44.737	8.27979
Q03336	Regucalcin OS=Rattus norvegicus OX=10116 GN=Rgn PE=1 SV=3 - [RGN_RAT]	2.57499	4.35	1	1	1	1	299	33.3684	5.46533
Q9JLU4-3	Isoform 3 of SH3 and multiple ankyrin repeat domains protein 3 OS=Rattus norvegicus OX=10116 GN=Shank3 - [SHAN3_RAT]	2.57471	1.14	3	1	1	1	1136	122.619	9.46631
Q63185	Eukaryotic translation initiation factor 2-alpha kinase 1 OS=Rattus norvegicus OX=10116 GN=Eif2ak1 PE=1 SV=2 - [E2AK1_RAT]	2.57038	5.65	1	1	1	1	620	69.5423	5.92236
P24368	Peptidyl-prolyl cis-trans isomerase B OS=Rattus norvegicus OX=10116 GN=Ppib PE=1 SV=3 - [PPIB_RAT]	2.57016	6.48	1	1	1	1	216	23.7875	9.49561
P10888	Cytochrome c oxidase subunit 4 isoform 1, mitochondrial OS=Rattus norvegicus OX=10116 GN=Cox4i1 PE=1 SV=1 - [COX41_RAT]	2.56921	7.1	1	1	1	1	169	19.5021	9.43701
Q63342	Dimethylglycine dehydrogenase, mitochondrial OS=Rattus norvegicus OX=10116 GN=Dmgdh PE=1 SV=1 - [M2GD_RAT]	2.55985	2.1	1	1	1	1	857	95.9875	7.37158
P28841	Neuroendocrine convertase 2 OS=Rattus norvegicus OX=10116 GN=Pcsk2 PE=1 SV=1 - [NEC2_RAT]	2.55881	2.04	1	1	1	1	637	70.7086	6.34131
Q63517	Centromere protein I OS=Rattus norvegicus OX=10116 GN=Cenpi PE=2 SV=1 - [CENPI_RAT]	2.55482	1.61	1	1	1	1	745	85.5959	7.78174
P29411	GTP:AMP phosphotransferase AK3, mitochondrial OS=Rattus norvegicus OX=10116 GN=Ak3 PE=2 SV=2 - [KAD3_RAT]	2.53518	6.61	1	1	1	1	227	25.4225	8.85107
P08911	Muscarinic acetylcholine receptor M5 OS=Rattus norvegicus OX=10116 GN=Chrm5 PE=1 SV=1 - [ACM5_RAT]	2.53248	3.01	1	1	1	1	531	60.0979	9.21729
Q5M7W5-2	Isoform 2 of Microtubule-associated protein 4 OS=Rattus norvegicus OX=10116 GN=Map4 - [MAP4_RAT]	2.52497	1.32	2	1	1	1	983	102.777	4.57666
Q10468	Beta-1,4 N-acetylgalactosaminyltransferase 1 OS=Rattus norvegicus OX=10116 GN=B4galnt1 PE=1 SV=1 - [B4GN1_RAT]	2.50453	2.25	1	1	1	1	533	59.2421	8.60205
Q499S9	Inactive rhomboid protein 1 OS=Rattus norvegicus OX=10116 GN=Rhbdf1 PE=2 SV=1 - [RHDF1_RAT]	2.47329	1.64	1	1	1	1	856	97.1995	8.57275
P05178	Cytochrome P450 2C6 OS=Rattus norvegicus OX=10116 GN=Cyp2c6 PE=2 SV=2 - [CP2C6_RAT]	2.47114	2.65	1	1	1	1	490	55.9668	7.47412
P12346-2	Isoform 2 of Serotransferrin OS=Rattus norvegicus OX=10116 GN=Tf - [TRFE_RAT]	2.4556	2.42	2	1	1	1	496	54.4888	7.66455
Q9Z2M4	Peroxisomal 2,4-dienoyl-CoA reductase [(3E)-enoyl-CoA-producing] OS=Rattus norvegicus OX=10116 GN=Decr2 PE=1 SV=1 - [DECR2_RAT]	2.44558	4.79	1	1	1	1	292	31.2723	8.25049
Q5RKG2	Host cell factor 2 OS=Rattus norvegicus OX=10116 GN=Hcfc2 PE=2 SV=1 - [HCFC2_RAT]	2.43	2.07	1	1	1	1	723	79.0985	8.49951
P17074	40S ribosomal protein S19 OS=Rattus norvegicus OX=10116 GN=Rps19 PE=2 SV=3 - [RS19_RAT]	2.41314	8.97	1	1	1	1	145	16.0756	10.4038
P29266	3-hydroxyisobutyrate dehydrogenase, mitochondrial OS=Rattus norvegicus OX=10116 GN=Hibadh PE=1 SV=3 - [3HIDH_RAT]	2.39694	5.37	1	1	1	1	335	35.2796	8.47021
P50442	Glycine amidinotransferase, mitochondrial OS=Rattus norvegicus OX=10116 GN=Gatm PE=1 SV=1 - [GATM_RAT]	2.39415	3.55	1	1	1	1	423	48.211	7.48877
Q9R1T5	Aspartoacylase OS=Rattus norvegicus OX=10116 GN=Aspa PE=1 SV=2 - [ACY2_RAT]	2.39182	3.53	1	1	1	1	312	35.2908	6.40479
F1LTE0	Protein TANC2 OS=Rattus norvegicus OX=10116 GN=Tanc2 PE=1 SV=2 - [TANC2_RAT]	2.38881	0.7	1	1	1	1	1992	219.674	7.91357
P05964	Protein S100-A6 OS=Rattus norvegicus OX=10116 GN=S100a6 PE=1 SV=3 - [S10A6_RAT]	2.36703	20.22	1	1	1	1	89	10.0283	5.47803
P15146-2	Isoform 2 of Microtubule-associated protein 2 OS=Rattus norvegicus OX=10116 GN=Map2 - [MTAP2_RAT]	2.35307	0.77	2	1	1	1	1830	198.932	4.81787
Q66H80	Coatomer subunit delta OS=Rattus norvegicus OX=10116 GN=Arcn1 PE=2 SV=1 - [COPD_RAT]	2.33447	2.35	1	1	1	1	511	57.1632	6.21436
Q66HC0	EF-hand calcium-binding domain-containing protein 3 OS=Rattus norvegicus OX=10116 GN=Efcab3 PE=1 SV=1 - [EFCB3_RAT]	2.33386	3.7	1	1	1	1	432	49.7728	9.53955
O88484	[Pyruvate dehydrogenase [acetyl-transferring]]-phosphatase 2, mitochondrial OS=Rattus norvegicus OX=10116 GN=Pdp2 PE=2 SV=1 - [PDP2_RAT]	2.33268	2.08	1	1	1	1	530	59.6168	6.23975
P41565	Isocitrate dehydrogenase [NAD] subunit gamma 1, mitochondrial OS=Rattus norvegicus OX=10116 GN=Idh3g PE=1 SV=2 - [IDHG1_RAT]	2.31569	3.31	1	1	1	1	393	42.8242	8.89502
Q8CIY2	Dual oxidase 1 OS=Rattus norvegicus OX=10116 GN=Duox1 PE=1 SV=1 - [DUOX1_RAT]	2.31112	0.9	1	1	1	1	1551	177.085	8.48486
P04143	Thyroid hormone-inducible hepatic protein OS=Rattus norvegicus OX=10116 GN=Thrsp PE=1 SV=1 - [THRSP_RAT]	2.28663	8.67	1	1	1	1	150	16.9984	4.83057
Q6AYQ8	Acylpyruvase FAHD1, mitochondrial OS=Rattus norvegicus OX=10116 GN=Fahd1 PE=1 SV=1 - [FAHD1_RAT]	2.27869	7.24	1	1	1	1	221	24.4646	7.73779
Q78PB6-2	Isoform 2 of Nuclear distribution protein nudE-like 1 OS=Rattus norvegicus OX=10116 GN=Ndel1 - [NDEL1_RAT]	2.27607	3.96	2	1	1	1	328	37.0077	5.23682
Q5U4F4	Transmembrane protein 135 OS=Rattus norvegicus OX=10116 GN=Tmem135 PE=2 SV=1 - [TM135_RAT]	2.25597	2.62	1	1	1	1	458	52.3242	9.51025
Q9Z1T4-2	Isoform 2 of Connector enhancer of kinase suppressor of ras 2 OS=Rattus norvegicus OX=10116 GN=Cnksr2 - [CNKR2_RAT]	2.25338	1.23	2	1	1	1	896	101.599	7.10791
Q5BJP6	Ribosome-releasing factor 2, mitochondrial OS=Rattus norvegicus OX=10116 GN=Gfm2 PE=2 SV=2 - [RRF2M_RAT]	2.2471	1.54	1	1	1	1	779	85.8606	6.50732
P10362	Secretogranin-2 OS=Rattus norvegicus OX=10116 GN=Scg2 PE=1 SV=1 - [SCG2_RAT]	2.2335	1.62	1	1	1	1	619	70.9874	4.77979
Q62952-2	Isoform 2 of Dihydropyrimidinase-related protein 3 OS=Rattus norvegicus OX=10116 GN=Dpysl3 - [DPYL3_RAT]	2.23168	1.76	1	1	1	1	683	73.8529	6.45557
P70473	Alpha-methylacyl-CoA racemase OS=Rattus norvegicus OX=10116 GN=Amacr PE=1 SV=3 - [AMACR_RAT]	2.19966	4.19	1	1	1	1	382	41.8015	6.84424
D4AC13	Leucine-rich repeat-containing G-protein coupled receptor 5 OS=Rattus norvegicus OX=10116 GN=Lgr5 PE=3 SV=1 - [LGR5_RAT]	2.18966	1.21	1	1	1	1	907	99.8938	6.59521
O35077	Glycerol-3-phosphate dehydrogenase [NAD(+)], cytoplasmic OS=Rattus norvegicus OX=10116 GN=Gpd1 PE=1 SV=4 - [GPDA_RAT]	2.18142	3.72	1	1	1	1	349	37.4282	6.59521
Q641Z2	Tyrosine-protein phosphatase non-receptor type 9 OS=Rattus norvegicus OX=10116 GN=Ptpn9 PE=2 SV=1 - [PTN9_RAT]	2.156	2.19	1	1	1	1	593	67.9187	7.84033
Q5U2Q7	Eukaryotic peptide chain release factor subunit 1 OS=Rattus norvegicus OX=10116 GN=Etf1 PE=2 SV=3 - [ERF1_RAT]	2.12996	3.43	1	1	1	1	437	49.0002	5.70654
Q4V7C1	Centrosomal protein 43 OS=Rattus norvegicus OX=10116 GN=Cep43 PE=1 SV=1 - [CEP43_RAT]	2.12084	4.51	1	1	1	1	399	42.9858	4.84326
Q62770	Protein unc-13 homolog C OS=Rattus norvegicus OX=10116 GN=Unc13c PE=1 SV=3 - [UN13C_RAT]	2.11787	0.64	1	1	1	1	2204	248.979	6.15088
P55067	Neurocan core protein OS=Rattus norvegicus OX=10116 GN=Ncan PE=1 SV=1 - [NCAN_RAT]	2.08313	2.63	1	2	2	2	1257	135.46	5.51611
Q5XIP1	Protein pelota homolog OS=Rattus norvegicus OX=10116 GN=Pelo PE=1 SV=1 - [PELO_RAT]	2.07508	2.86	1	1	1	1	385	43.38	5.98584
B0BNN3	Carbonic anhydrase 1 OS=Rattus norvegicus OX=10116 GN=Ca1 PE=1 SV=1 - [CAH1_RAT]	2.07314	5.36	1	1	1	1	261	28.2822	7.41553
Q6IRK9	Carboxypeptidase Q OS=Rattus norvegicus OX=10116 GN=Cpq PE=1 SV=1 - [CBPQ_RAT]	2.07093	2.33	1	1	1	4	472	52.0086	6.41748
O88884-2	Isoform 2 of A-kinase anchor protein 1, mitochondrial OS=Rattus norvegicus OX=10116 GN=Akap1 - [AKAP1_RAT]	2.05958	2.02	2	1	1	1	544	57.5326	4.91943
Q562C7	Pumilio homolog 3 OS=Rattus norvegicus OX=10116 GN=Pum3 PE=2 SV=1 - [PUM3_RAT]	2.05443	2.16	1	1	1	1	647	72.7402	9.68604
D4A523	NACHT, LRR and PYD domains-containing protein 3 OS=Rattus norvegicus OX=10116 GN=Nlrp3 PE=3 SV=2 - [NLRP3_RAT]	2.04654	1.35	1	1	1	1	1035	118.462	6.78564
Q68FV4	Uncharacterized protein SPEM2 OS=Rattus norvegicus OX=10116 GN=Spem2 PE=2 SV=1 - [SPEM2_RAT]	2.02233	2.38	1	1	1	1	504	56.8794	9.90576
P15393	Cytochrome P450 11B1, mitochondrial OS=Rattus norvegicus OX=10116 GN=Cyp11b1 PE=1 SV=1 - [C11B1_RAT]	2.00585	2	1	1	1	1	499	57.4218	9.53955
Q9Z220	Testis-specific gene 10 protein OS=Rattus norvegicus OX=10116 GN=Tsga10 PE=1 SV=2 - [TSG10_RAT]	1.99578	2.25	1	1	1	1	712	82.9601	5.92236
D9I2F9	NACHT, LRR and PYD domains-containing protein 1a allele 1 OS=Rattus norvegicus OX=10116 GN=Nlrp1a PE=1 SV=1 - [NL1A1_RAT]	1.99387	1.4	5	1	1	1	1218	138.303	6.68311
Q9QYP2	Cadherin EGF LAG seven-pass G-type receptor 2 (Fragment) OS=Rattus norvegicus OX=10116 GN=Celsr2 PE=1 SV=1 - [CELR2_RAT]	1.98224	0.75	1	1	1	2	2144	233.333	5.8208
Q6MGD0	Protein CutA OS=Rattus norvegicus OX=10116 GN=Cuta PE=1 SV=2 - [CUTA_RAT]	1.95721	7.91	1	1	1	1	177	18.6468	6.75635
P48037	Annexin A6 OS=Rattus norvegicus OX=10116 GN=Anxa6 PE=1 SV=2 - [ANXA6_RAT]	1.95645	2.38	1	1	1	1	673	75.7065	5.56689
Q4KLH5	Arf-GAP domain and FG repeat-containing protein 1 OS=Rattus norvegicus OX=10116 GN=Agfg1 PE=1 SV=1 - [AGFG1_RAT]	1.95574	3.39	1	1	1	1	561	58.1341	8.63135
Q3KRC5	tRNA-dihydrouridine(47) synthase [NAD(P)(+)]-like OS=Rattus norvegicus OX=10116 GN=Dus3l PE=2 SV=1 - [DUS3L_RAT]	1.94696	2.81	1	1	1	1	640	71.4939	7.62061
O35987	NSFL1 cofactor p47 OS=Rattus norvegicus OX=10116 GN=Nsfl1c PE=1 SV=1 - [NSF1C_RAT]	1.92311	4.05	1	1	1	1	370	40.6554	5.14795
Q05962	ADP/ATP translocase 1 OS=Rattus norvegicus OX=10116 GN=Slc25a4 PE=1 SV=3 - [ADT1_RAT]	1.90934	4.03	2	1	1	1	298	32.9682	9.78857
P51647	Aldehyde dehydrogenase 1A1 OS=Rattus norvegicus OX=10116 GN=Aldh1a1 PE=1 SV=3 - [AL1A1_RAT]	1.86903	2.59	1	1	1	1	501	54.424	7.82568
P09034	Argininosuccinate synthase OS=Rattus norvegicus OX=10116 GN=Ass1 PE=1 SV=1 - [ASSY_RAT]	1.84717	3.16	1	1	1	1	412	46.4669	7.78174
P42123	L-lactate dehydrogenase B chain OS=Rattus norvegicus OX=10116 GN=Ldhb PE=1 SV=2 - [LDHB_RAT]	1.77506	4.79	1	1	1	1	334	36.5891	6.04932
P80299	Bifunctional epoxide hydrolase 2 OS=Rattus norvegicus OX=10116 GN=Ephx2 PE=1 SV=1 - [HYES_RAT]	1.74722	2.17	1	1	1	1	554	62.2996	6.18896
P46462	Transitional endoplasmic reticulum ATPase OS=Rattus norvegicus OX=10116 GN=Vcp PE=1 SV=3 - [TERA_RAT]	1.74575	1.61	1	1	1	1	806	89.2927	5.26221
Q6X936	Kin of IRRE-like protein 1 OS=Rattus norvegicus OX=10116 GN=Kirrel1 PE=1 SV=2 - [KIRR1_RAT]	1.71955	1.9	1	1	1	1	789	87.1868	6.25244
Q535K8	GON-4-like protein OS=Rattus norvegicus OX=10116 GN=Gon4l PE=1 SV=1 - [GON4L_RAT]	1.68711	0.93	1	1	1	1	2256	247.748	4.89404
Q66H85	Ankyrin repeat and zinc finger domain-containing protein 1 OS=Rattus norvegicus OX=10116 GN=Ankzf1 PE=2 SV=1 - [ANKZ1_RAT]	1.65105	1.66	1	1	1	1	722	80.5353	8.74854
P61980	Heterogeneous nuclear ribonucleoprotein K OS=Rattus norvegicus OX=10116 GN=Hnrnpk PE=1 SV=1 - [HNRPK_RAT]	0	2.38	1	1	1	1	463	50.9444	5.5415
P61376	LIM/homeobox protein Lhx5 OS=Rattus norvegicus OX=10116 GN=Lhx5 PE=2 SV=1 - [LHX5_RAT]	0	1.99	2	1	1	1	402	44.3594	7.7085
Q80WL2	Bystin OS=Rattus norvegicus OX=10116 GN=Bysl PE=1 SV=3 - [BYST_RAT]	0	5.05	1	1	1	2	436	49.9803	8.04541
Q6MGA9	Bromodomain-containing protein 2 OS=Rattus norvegicus OX=10116 GN=Brd2 PE=1 SV=1 - [BRD2_RAT]	0	3.13	1	1	1	1	798	87.9965	9.12939
A7XYI6	Sine oculis-binding protein homolog OS=Rattus norvegicus OX=10116 GN=Sobp PE=2 SV=1 - [SOBP_RAT]	0	2.31	1	1	1	1	864	91.712	7.88428
P97526	Neurofibromin OS=Rattus norvegicus OX=10116 GN=Nf1 PE=1 SV=1 - [NF1_RAT]	0	0.78	1	1	1	1	2820	316.88	7.29834
Q66HH1	Beta-1,4-galactosyltransferase 4 OS=Rattus norvegicus OX=10116 GN=B4galt4 PE=2 SV=1 - [B4GT4_RAT]	0	4.36	1	1	1	1	344	39.6815	9.37842
P07861	Neprilysin OS=Rattus norvegicus OX=10116 GN=Mme PE=1 SV=2 - [NEP_RAT]	0	1.47	1	1	1	1	750	85.7409	6.01123
Q923S8	4'-phosphopantetheine phosphatase OS=Rattus norvegicus OX=10116 GN=Pank4 PE=1 SV=1 - [PANK4_RAT]	0	2.72	1	1	1	1	773	86.1881	6.23975
Q99P75	Ras-related protein Rab-9A OS=Rattus norvegicus OX=10116 GN=Rab9a PE=1 SV=2 - [RAB9A_RAT]	0	10.45	1	1	1	1	201	22.8812	5.65576
P98105	E-selectin OS=Rattus norvegicus OX=10116 GN=Sele PE=2 SV=1 - [LYAM2_RAT]	0	4.01	1	1	1	1	549	60.04	7.23975
D3ZZL9	GRIP and coiled-coil domain-containing protein 2 OS=Rattus norvegicus OX=10116 GN=Gcc2 PE=1 SV=1 - [GCC2_RAT]	0	0.66	1	1	1	1	1679	194.963	5.09717
O88969	Cystatin-8 OS=Rattus norvegicus OX=10116 GN=Cst8 PE=2 SV=1 - [CST8_RAT]	0	14.79	1	1	1	1	142	16.2354	8.30908
D4AAA5	Fanconi anemia core complex-associated protein 20 OS=Rattus norvegicus OX=10116 GN=Faap20 PE=3 SV=1 - [FAP20_RAT]	0	12.5	1	1	1	1	184	19.9919	5.63037
Q5XIC4	Maspardin OS=Rattus norvegicus OX=10116 GN=Spg21 PE=2 SV=1 - [SPG21_RAT]	0	6.9	1	1	1	2	261	29.557	5.59229
Q5M887	Trafficking protein particle complex subunit 13 OS=Rattus norvegicus OX=10116 GN=Trappc13 PE=2 SV=2 - [TPC13_RAT]	0	2.15	1	1	1	1	418	46.4895	5.49072
Q4KLZ6	Triokinase/FMN cyclase OS=Rattus norvegicus OX=10116 GN=Tkfc PE=1 SV=1 - [TKFC_RAT]	0	2.94	1	1	1	1	578	59.4063	7.51807
Q5U2N3	Membrane-associated phosphatidylinositol transfer protein 1 OS=Rattus norvegicus OX=10116 GN=Pitpnm1 PE=1 SV=1 - [PITM1_RAT]	0	0.64	1	1	1	1	1242	134.899	5.96045
Q5U2Q3	Ester hydrolase C11orf54 homolog OS=Rattus norvegicus OX=10116 PE=1 SV=1 - [CK054_RAT]	0	5.08	1	1	1	1	315	34.9704	6.62451
Q56R16	Importin subunit alpha-6 OS=Rattus norvegicus OX=10116 GN=Kpna5 PE=2 SV=2 - [IMA6_RAT]	0	3.9	1	1	1	1	539	60.594	5.22412
P13234-2	Isoform 2 of Calcium/calmodulin-dependent protein kinase type IV OS=Rattus norvegicus OX=10116 GN=Camk4 - [KCC4_RAT]	0	13.61	2	1	1	1	169	18.7208	4.38623
P35439-5	Isoform E of Glutamate receptor ionotropic, NMDA 1 OS=Rattus norvegicus OX=10116 GN=Grin1 - [NMDZ1_RAT]	0	1.92	7	1	1	1	885	99.3875	7.85498
Q9Z214-2	Isoform 2 of Homer protein homolog 1 OS=Rattus norvegicus OX=10116 GN=Homer1 - [HOME1_RAT]	0	5.08	2	1	1	1	354	40.0993	5.43994

## Sheet: Human boundary cast sample 1
	HUMAN CAST SAMPLE - Boundary zone casts
Accession	Description	Score	Coverage	# Proteins	# Unique Peptides	# Peptides	# PSMs	# AAs	MW [kDa]	calc. pI
P02768	Albumin OS=Homo sapiens OX=9606 GN=ALB PE=1 SV=2 - [ALBU_HUMAN]	1922.15	53.69	3	27	27	598	609	69.3215	6.27783
	A2	Sequence	# PSMs	# Proteins	# Protein Groups	Protein Group Accessions	Modifications	ΔCn	q-Value	PEP
	High	SHcIAEVENDEmPADLPSLAADFVESK	16	2	1	P02768	C3(Carbamidomethyl); M12(Oxidation)	0	0	0.000391
	High	RPcFSALEVDETYVPK	56	3	1	P02768	C3(Carbamidomethyl)	0	0	0.0005528
	High	RHPDYSVVLLLR	65	2	1	P02768		0	0	0.004453
	High	VFDEFKPLVEEPQNLIK	48	3	1	P02768		0	0	0.0012
	High	KVPQVSTPTLVEVSR	75	3	1	P02768		0	0	0.0173
	High	QNcELFEQLGEYkFQNALLVR	2	3	1	P02768	C3(Carbamidomethyl); K13(Methyl)	0	0	0.1029
	High	EFNAETFTFHADIcTLSEK	5	3	1	P02768	C14(Carbamidomethyl)	0	0	0.1065
	High	kVPQVSTPTLVEVSR	1	3	1	P02768	K1(Methyl)	0	0	0.04443
	High	LVRPEVDVmcTAFHDNEETFLKk	2	2	1	P02768	M9(Oxidation); C10(Carbamidomethyl); K23(Methyl)	0	0	0.08166
	High	mPcAEDYLSVVLNQLcVLHEK	2	3	1	P02768	M1(Oxidation); C3(Carbamidomethyl); C16(Carbamidomethyl)	0	0	0.05806
	High	VFDEFkPLVEEPQNLIK	16	3	1	P02768	K6(Methyl)	0	0	0.04356
	High	QIKKQTALVELVK	3	3	1	P02768		0	0	0.1085
	High	LVNEVTEFAK	72	2	1	P02768		0	0	0.006775
	High	VPQVSTPTLVEVSR	65	3	1	P02768		0	0	0.006125
	High	LVRPEVDVmcTAFHDNEETFLK	1	2	1	P02768	M9(Oxidation); C10(Carbamidomethyl)	0	0	0.06669
	High	YTKKVPQVSTPTLVEVSR	8	3	1	P02768		0	0	0.04177
	High	FPkAEFAEVSK	7	2	1	P02768	K3(Methyl)	0	0	0.08995
	High	LVNEVTEFAk	24	2	1	P02768	K10(Methyl)	0	0	0.02858
	High	RHPYFYAPELLFFAK	1	1	1	P02768		0	0	0.06527
	High	yKAAFTEccQAADK	4	1	1	P02768	N-Term(Formyl); C8(Carbamidomethyl); C9(Carbamidomethyl)	0	0	0.04359
	High	QNcELFEQLGEYK	5	3	1	P02768	C3(Carbamidomethyl)	0	0	0.02096
	High	AVmDDFAAFVEK	11	3	1	P02768	M3(Oxidation)	0	0	0.02373
	High	DVFLGmFLYEYAR	33	2	1	P02768	M6(Oxidation)	0	0	0.03701
	High	QTALVELVK	40	3	1	P02768		0	0	0.03614
	High	AVmDDFAAFVEk	9	3	1	P02768	M3(Oxidation); K12(Methyl)	0	0	0.0675
	High	HPDYSVVLLLR	10	2	1	P02768		0	0	0.04921
	High	QTALVELVk	6	3	1	P02768	K9(Methyl)	0	0	0.09197
	High	fPKAEFAEVSK	3	2	1	P02768	N-Term(Formyl)	0	0.001	0.1377
	High	tYETTLEKccAAADPHEcYAk	1	2	1	P02768	N-Term(Formyl); C9(Carbamidomethyl); C10(Carbamidomethyl); C18(Carbamidomethyl); K21(Methyl)	0	0.001	0.1649
	High	AEFAEVSKLVTDLTK	1	2	1	P02768		0	0.006	0.2711
	High	NEcFLQHkDDNPNLPR	1	2	1	P02768	C3(Carbamidomethyl); K8(Methyl)	0	0.008	0.2805
	High	fKDLGEENFk	2	3	1	P02768	N-Term(Formyl); K10(Methyl)	0	0.008	0.2982
	Medium	LVAASQAALGL	3	3	1	P02768		0	0.032	0.4404
P04264	Keratin, type II cytoskeletal 1 OS=Homo sapiens OX=9606 GN=KRT1 PE=1 SV=6 - [K2C1_HUMAN]	1792.7	35.09	8	13	15	527	644	65.999	8.11865
	A2	Sequence	# PSMs	# Proteins	# Protein Groups	Protein Group Accessions	Modifications	ΔCn	q-Value	PEP
	High	GSYGSGGSSYGSGGGSYGSGGGGGGHGSYGSGSSSGGYR	7	1	1	P04264		0	0	3.25513e-06
	High	mSGEcAPNVSVSVSTSHTTISGGGSR	14	1	1	P04264	M1(Oxidation); C5(Carbamidomethyl)	0	0	0.0002583
	High	FSScGGGGGSFGAGGGFGSR	43	1	1	P04264	C4(Carbamidomethyl)	0	0	0.0001889
	High	THNLEPYFESFINNLR	63	1	1	P04264		0	0	0.01186
	High	SGGGFSSGSAGIINYQR	6	1	1	P04264		0	0	0.005772
	High	QISNLQQSISDAEQR	43	1	1	P04264		0	0	0.005353
	High	LNDLEDALQQAK	48	1	1	P04264		0	0	0.002989
	High	KQISNLQQSISDAEQR	3	1	1	P04264		0	0	0.113
	High	SLDLDSIIAEVK	63	1	1	P04264		0	0	0.01019
	High	FLEQQNQVLQTK	48	3	2	P35908;P04264		0	0	0.01124
	High	SLNNQFASFIDK	31	1	1	P04264		0	0	0.01407
	High	LNDLEdALQQAK	12	1	1	P04264	D6(Methyl)	0	0	0.01342
	High	LALDLEIATYR	86	11	4	P04264;P05787;P08729;P19013		0	0	0.01685
	High	TNAENEFVTIK	27	1	1	P04264		0	0	0.03308
	High	WELLQQVDTSTR	23	1	1	P04264		0	0	0.03324
	High	YEELQITAGR	10	2	1	P04264		0	0	0.03599
P13645	Keratin, type I cytoskeletal 10 OS=Homo sapiens OX=9606 GN=KRT10 PE=1 SV=6 - [K1C10_HUMAN]	1147.18	40.75	5	13	14	315	584	58.7917	5.21143
	A2	Sequence	# PSMs	# Proteins	# Protein Groups	Protein Group Accessions	Modifications	ΔCn	q-Value	PEP
	High	YcVQLSQIQAQISALEEQLQQIR	1	1	1	P13645	C2(Carbamidomethyl)	0	0	0.0002351
	High	GSSGGGcFGGSSGGYGGLGGFGGGSFR	18	1	1	P13645	C7(Carbamidomethyl)	0	0	0.000211
	High	NQILNLTTDNANILLQIDNAR	50	1	1	P13645		0	0	0.001851
	High	AETEcQNTEYQQLLDIK	30	1	1	P13645	C5(Carbamidomethyl)	0	0	0.0005274
	High	ADLEmQIESLTEELAYLK	15	1	1	P13645	M5(Oxidation)	0	0	0.003083
	High	NVSTGDVNVEmNAAPGVDLTQLLNNmR	13	1	1	P13645	M11(Oxidation); M26(Oxidation)	0	0	0.02741
	High	GSLGGGFSSGGFSGGSFSR	18	1	1	P13645		0	0	0.004049
	High	QSLEASLAETEGR	37	1	1	P13645		0	0	0.004024
	High	QSVEADINGLR	15	5	2	P13645;P13646-3		0	0	0.0377
	High	NVQALEIELQSQLALK	28	1	1	P13645		0	0	0.008752
	High	ELTTEIDNNIEQISSYK	21	1	1	P13645		0	0	0.005514
	High	VLDELTLTK	61	1	1	P13645		0	0	0.06259
	High	IRLENEIQTYR	3	1	1	P13645		0	0	0.09434
	High	DAEAWFNEK	5	4	1	P13645		0	0.002	0.1812
P01876-1	Isoform 1 of Immunoglobulin heavy constant alpha 1 OS=Homo sapiens OX=9606 GN=IGHA1 - [IGHA1_HUMAN]	1081.94	47.88	2	7	9	265	353	37.6306	6.50732
	A2	Sequence	# PSMs	# Proteins	# Protein Groups	Protein Group Accessions	Modifications	ΔCn	q-Value	PEP
	High	SGNTFRPEVHLLPPPSEELALNELVTLTcLAR	34	5	2	P01877-1;P01876-1	C29(Carbamidomethyl)	0	0	0.000703
	High	NFPPSQDASGDLYTTSSQLTLPATQcLAGK	75	2	1	P01876-1	C26(Carbamidomethyl)	0	0	0.003164
	High	KGDTFScmVGHEALPLAFTQK	11	2	1	P01876-1	C7(Carbamidomethyl); M8(Oxidation)	0	0	0.00374
	High	QEPSQGTTTFAVTSILR	59	2	1	P01876-1		0	0	0.002026
	High	GDTFScmVGHEALPLAFTQK	8	2	1	P01876-1	C6(Carbamidomethyl); M7(Oxidation)	0	0	0.01518
	High	DASGVTFTWTPSSGK	37	2	1	P01876-1		0	0	0.002886
	High	DASGVTFTWTPSSGk	15	2	1	P01876-1	K15(Methyl)	0	0	0.01534
	High	WLQGSQELPR	22	5	2	P01877-1;P01876-1		0	0	0.01508
	High	nFPPSQdASGdLYTTSSQLTLPATQcLAGK	1	2	1	P01876-1	N-Term(Formyl); D7(Methyl); D11(Methyl); C26(Carbamidomethyl)	0	0	0.1269
	High	DLcGcYSVSSVLPGcAEPWNHGK	2	2	1	P01876-1	C3(Carbamidomethyl); C5(Carbamidomethyl); C15(Carbamidomethyl)	0	0.002	0.1734
	High	TFTcTAAYPESkTPLTATLSK	1	2	1	P01876-1	C4(Carbamidomethyl); K12(Methyl)	0	0.003	0.232
P01834	Immunoglobulin kappa constant OS=Homo sapiens OX=9606 GN=IGKC PE=1 SV=2 - [IGKC_HUMAN]	754.923	60.75	1	1	4	206	107	11.7578	6.52197
	A2	Sequence	# PSMs	# Proteins	# Protein Groups	Protein Group Accessions	Modifications	ΔCn	q-Value	PEP
	High	VYAcEVTHQGLSSPVTK	20	2	2	P01834;P0DOX7	C4(Carbamidomethyl)	0	0	0.0001795
	High	SGTASVVcLLNNFYPR	54	2	2	P01834;P0DOX7	C8(Carbamidomethyl)	0	0	0.0003921
	High	TVAAPSVFIFPPSDEQLK	100	1	1	P01834		0	0	0.007942
	High	VYAcEVTHQGLSSPVTk	3	2	2	P01834;P0DOX7	C4(Carbamidomethyl); K17(Methyl)	0	0	0.008073
	High	TVAAPSVFIFPPSDEQLk	13	1	1	P01834	K18(Methyl)	0	0	0.05459
	High	DSTYSLSSTLTLSK	16	2	2	P01834;P0DOX7		0	0	0.06858
P35908	Keratin, type II cytoskeletal 2 epidermal OS=Homo sapiens OX=9606 GN=KRT2 PE=1 SV=2 - [K22E_HUMAN]	737.842	29.42	5	8	12	241	639	65.3932	8.00146
	A2	Sequence	# PSMs	# Proteins	# Protein Groups	Protein Group Accessions	Modifications	ΔCn	q-Value	PEP
	High	GGGFGGGSSFGGGSGFSGGGFGGGGFGGGR	7	1	1	P35908		0	0	0.001046
	High	SISISVAGGGGGFGAAGGFGGR	5	1	1	P35908		0	0	0.07066
	High	VDLLNQEIEFLK	19	1	1	P35908		0	0	0.06168
	High	FLEQQNQVLQTK	48	3	2	P35908;P04264		0	0	0.01124
	High	TSQNSELNNmQDLVEDYKK	4	1	1	P35908	M10(Oxidation)	0	0	0.1118
	High	LNDLEEALQQAK	12	1	1	P35908		0	0	0.01342
	High	NVQDAIADAEQR	15	1	1	P35908		0	0	0.03048
	High	LALDVEIATYR	67	9	3	P35908;P13647;P02538		0	0	0.02882
	High	YEELQVTVGR	21	1	1	P35908		0	0	0.1042
	High	NLDLDSIIAEVK	34	7	3	P35908;P13647;P02538		0	0	0.02555
	High	TAAENdFVTLK	8	1	1	P35908	D6(Methyl)	0	0	0.02071
	Medium	mSGDLSSNVTVSVTSSTISSNVASK	1	1	1	P35908	M1(Oxidation)	0	0.029	0.4305
P35527	Keratin, type I cytoskeletal 9 OS=Homo sapiens OX=9606 GN=KRT9 PE=1 SV=3 - [K1C9_HUMAN]	555.038	33.07	1	12	12	138	623	62.0268	5.23682
	A2	Sequence	# PSMs	# Proteins	# Protein Groups	Protein Group Accessions	Modifications	ΔCn	q-Value	PEP
	High	GGGGSFGYSYGGGSGGGFSASSLGGGFGGGSR	17	1	1	P35527		0	0	0.0002224
	High	EIETYHNLLEGGQEDFESSGAGK	23	1	1	P35527		0	0	0.0004954
	High	DIENQYETQITQIEHEVSSSGQEVQSSAK	13	1	1	P35527		0	0	0.002104
	High	YcGQLQmIQEQISNLEAQITDVR	11	1	1	P35527	C2(Carbamidomethyl); M7(Oxidation)	0	0	0.001305
	High	NYSPYYNTIDDLKDQIVDLTVGNNK	2	1	1	P35527		0	0	0.01017
	High	QEIEcQNQEYSLLLSIK	9	1	1	P35527	C5(Carbamidomethyl)	0	0	0.001156
	High	HGVQELEIELQSQLSK	14	1	1	P35527		0	0	0.01906
	High	VQALEEANNDLENK	22	1	1	P35527		0	0	0.03352
	High	DQIVDLTVGNNK	4	1	1	P35527		0	0	0.1134
	High	NYSPYYNTIDDLK	2	1	1	P35527		0	0	0.09255
	High	TLLDIDNTR	20	1	1	P35527		0	0	0.08184
	High	SDLEmQYETLQEELmALK	1	1	1	P35527	M5(Oxidation); M15(Oxidation)	0	0.009	0.3044
P02538	Keratin, type II cytoskeletal 6A OS=Homo sapiens OX=9606 GN=KRT6A PE=1 SV=3 - [K2C6A_HUMAN]	513.4	20.74	6	5	10	169	564	60.0083	8.00146
	A2	Sequence	# PSMs	# Proteins	# Protein Groups	Protein Group Accessions	Modifications	ΔCn	q-Value	PEP
	High	ISIGGGScAISGGYGSR	15	3	1	P02538	C8(Carbamidomethyl)	0	0	0.01331
	High	QNLEPLFEQYINNLR	8	4	2	P02538;P13647		0	0	0.003947
	High	AIGGGLSSVGGGSSTIK	4	2	1	P02538		0	0	0.02118
	High	LALDVEIATYR	67	9	3	P35908;P13647;P02538		0	0	0.02882
	High	NKLEGLEDALQK	5	3	1	P02538		0	0	0.03159
	High	NLDLDSIIAEVK	34	7	3	P35908;P13647;P02538		0	0	0.02555
	High	TAAENEFVTLK	8	4	1	P02538		0	0	0.02071
	High	ADTLTDEINFLR	21	3	1	P02538		0	0	0.02957
	High	WTLLQEQGTK	5	4	2	P02538;P13647		0	0	0.05129
	High	LEGLEDALQK	2	3	1	P02538		0	0.002	0.191
P0DOX7	Immunoglobulin kappa light chain OS=Homo sapiens OX=9606 PE=1 SV=1 - [IGK_HUMAN]	458.67	39.25	1	2	5	128	214	23.3644	7.1665
	A2	Sequence	# PSMs	# Proteins	# Protein Groups	Protein Group Accessions	Modifications	ΔCn	q-Value	PEP
	High	VYAcEVTHQGLSSPVTK	20	2	2	P01834;P0DOX7	C4(Carbamidomethyl)	0	0	0.0001795
	High	SGTASVVcLLNNFYPR	54	2	2	P01834;P0DOX7	C8(Carbamidomethyl)	0	0	0.0003921
	High	VYAcEVTHQGLSSPVTk	3	2	2	P01834;P0DOX7	C4(Carbamidomethyl); K17(Methyl)	0	0	0.008073
	High	GTVAAPSVFIFPPSDEQLK	34	1	1	P0DOX7		0	0	0.127
	High	DSTYSLSSTLTLSK	16	2	2	P01834;P0DOX7		0	0	0.06858
	Medium	DIQmTQSPSTLSASVGDR	1	1	1	P0DOX7	M4(Oxidation)	0	0.015	0.3595
P13647	Keratin, type II cytoskeletal 5 OS=Homo sapiens OX=9606 GN=KRT5 PE=1 SV=3 - [K2C5_HUMAN]	437.468	20.85	4	6	10	147	590	62.34	7.73779
	A2	Sequence	# PSMs	# Proteins	# Protein Groups	Protein Group Accessions	Modifications	ΔCn	q-Value	PEP
	High	QNLEPLFEQYINNLR	8	4	2	P02538;P13647		0	0	0.003947
	High	QcANLQNAIADAEQR	1	1	1	P13647	C2(Carbamidomethyl)	0	0	0.04926
	High	VSLAGAcGVGGYGSR	9	1	1	P13647	C7(Carbamidomethyl)	0	0	0.01323
	High	LALDVEIATYR	67	9	3	P35908;P13647;P02538		0	0	0.02882
	High	NLDLDSIIAEVK	34	7	3	P35908;P13647;P02538		0	0	0.02555
	High	LAELEEALQK	12	1	1	P13647		0	0	0.04095
	High	WTLLQEQGTK	5	4	2	P02538;P13647		0	0	0.05129
	High	SFSTASAITPSVSR	7	1	1	P13647		0	0	0.09841
	High	TTAENEFVmLK	3	1	1	P13647	M9(Oxidation)	0	0	0.1197
	Medium	NmQDLVEDFK	1	1	1	P13647	M2(Oxidation)	0	0.011	0.3111
P01833	Polymeric immunoglobulin receptor OS=Homo sapiens OX=9606 GN=PIGR PE=1 SV=4 - [PIGR_HUMAN]	413.33	18.98	1	12	12	137	764	83.2317	5.74463
	A2	Sequence	# PSMs	# Proteins	# Protein Groups	Protein Group Accessions	Modifications	ΔCn	q-Value	PEP
	High	GSVTFHcALGPEVANVAK	6	1	1	P01833	C7(Carbamidomethyl)	0	0	0.005406
	High	LSDAGQYLcQAGDDSNSNK	5	1	1	P01833	C9(Carbamidomethyl)	0	0	0.04352
	High	kNADLQVLKPEPELVYEDLR	3	1	1	P01833	N-Term(Formyl)	0	0	0.08548
	High	ILLNPQDKDGSFSVVITGLR	8	1	1	P01833		0	0	0.0428
	High	GGcITLISSEGYVSSK	29	1	1	P01833	C3(Carbamidomethyl)	0	0	0.00141
	High	NADLQVLKPEPELVYEDLR	2	1	1	P01833		0	0	0.1085
	High	LVSLTLNLVTR	40	1	1	P01833		0	0	0.02981
	High	DGSFSVVITGLR	32	1	1	P01833		0	0	0.03375
	High	TVTINcPFK	2	1	1	P01833	C6(Carbamidomethyl)	0	0	0.124
	High	GVAGGSVAVLcPYNR	1	1	1	P01833	C11(Carbamidomethyl)	0	0.001	0.1611
	High	ILLNPQdKDGSFSVVITGLR	3	1	1	P01833	D7(Methyl)	0	0.003	0.2423
	High	QSSGENcDVVVNTLGK	5	1	1	P01833	C7(Carbamidomethyl)	0	0.003	0.2439
	High	QSSGENcDVVVNTLGkR	1	1	1	P01833	C7(Carbamidomethyl); K16(Methyl)	0	0.009	0.3044
P01877-1	Isoform 1 of Immunoglobulin heavy constant alpha 2 OS=Homo sapiens OX=9606 GN=IGHA2 - [IGHA2_HUMAN]	306.658	30.59	3	3	5	73	340	36.568	6.26514
	A2	Sequence	# PSMs	# Proteins	# Protein Groups	Protein Group Accessions	Modifications	ΔCn	q-Value	PEP
	High	SGNTFRPEVHLLPPPSEELALNELVTLTcLAR	34	5	2	P01877-1;P01876-1	C29(Carbamidomethyl)	0	0	0.000703
	High	NFPPSQDASGDLYTTSSQLTLPATQcPDGK	3	3	1	P01877-1	C26(Carbamidomethyl)	0	0	0.0811
	High	QEPSQGTTTYAVTSILR	7	3	1	P01877-1		0	0	0.006993
	High	WLQGSQELPR	22	5	2	P01877-1;P01876-1		0	0	0.01508
	High	DASGATFTWTPSSGk	6	3	1	P01877-1	K15(Methyl)	0	0	0.05375
	Medium	DASGATFTWTPSSGK	1	3	1	P01877-1		0	0.014	0.3407
O43790	Keratin, type II cuticular Hb6 OS=Homo sapiens OX=9606 GN=KRT86 PE=1 SV=1 - [KRT86_HUMAN]	282.841	33.95	3	3	10	70	486	53.4663	5.65576
	A2	Sequence	# PSMs	# Proteins	# Protein Groups	Protein Group Accessions	Modifications	ΔCn	q-Value	PEP
	High	LEAAVAQSEQQGEAALSDAR	26	4	3	Q14533;O43790;P78385		0	0	0.0004337
	High	VSSVPSNSNVVVGTTNAcAPSAR	10	1	1	O43790	C18(Carbamidomethyl)	0	0	0.002486
	High	GGVVcGDLcASTTAPVVSTR	5	1	1	O43790	C5(Carbamidomethyl); C9(Carbamidomethyl)	0	0	0.004654
	High	LASELNHVQEVLEGYK	4	5	4	Q14533;O43790;P78385;P78386		0	0	0.0007174
	High	VLQSHISDTSVVVK	6	2	1	O43790		0	0	0.02087
	High	LcEGVGSVNVcVSSSR	7	2	2	O43790;P78386	C2(Carbamidomethyl); C11(Carbamidomethyl)	0	0	0.008458
	High	LGLDIEIATYR	7	6	5	Q14533;Q9NSB2;O43790;P78385;P78386		0.0422	0	0.03561
	High	EccQSNLEPLFEGYIETLR	1	2	2	Q14533;O43790	C2(Carbamidomethyl); C3(Carbamidomethyl)	0	0	0.1029
	High	LAELEGALQK	1	5	4	Q14533;O43790;P78385;P78386		0	0.002	0.1769
	High	LGLdIEIATYR	1	6	5	Q14533;Q9NSB2;O43790;P78385;P78386	D4(Methyl)	0.0186	0.003	0.2337
	High	GLTGGFGSHSVcGGFR	2	3	3	Q14533;O43790;P78385	C12(Carbamidomethyl)	0	0.004	0.2481
P08729	Keratin, type II cytoskeletal 7 OS=Homo sapiens OX=9606 GN=KRT7 PE=1 SV=5 - [K2C7_HUMAN]	282.441	7.46	10	1	3	91	469	51.3543	5.47803
	A2	Sequence	# PSMs	# Proteins	# Protein Groups	Protein Group Accessions	Modifications	ΔCn	q-Value	PEP
	High	LALDIEIATYR	86	11	4	P04264;P05787;P08729;P19013		0	0	0.01685
	High	TAAENEFVVLK	3	4	1	P08729		0	0	0.1287
	Medium	LPDIFEAQIAGLR	2	1	1	P08729		0	0.016	0.366
P19013	Keratin, type II cytoskeletal 4 OS=Homo sapiens OX=9606 GN=KRT4 PE=1 SV=5 - [K2C4_HUMAN]	280.502	6.54	9	1	3	90	520	56.1093	6.60986
	A2	Sequence	# PSMs	# Proteins	# Protein Groups	Protein Group Accessions	Modifications	ΔCn	q-Value	PEP
	High	LALDIEIATYR	86	11	4	P04264;P05787;P08729;P19013		0	0	0.01685
	High	TAAENdFVVLK	3	1	1	P19013	D6(Methyl)	0	0	0.1287
	Medium	NLDLDSIIAEVR	1	3	1	P19013		0	0.025	0.4066
P05787	Keratin, type II cytoskeletal 8 OS=Homo sapiens OX=9606 GN=KRT8 PE=1 SV=7 - [K2C8_HUMAN]	276.31	7.45	8	2	3	88	483	53.6711	5.59229
	A2	Sequence	# PSMs	# Proteins	# Protein Groups	Protein Group Accessions	Modifications	ΔCn	q-Value	PEP
	High	LALDIEIATYR	86	11	4	P04264;P05787;P08729;P19013		0	0	0.01685
	High	ASLEAAIADAEQR	1	2	1	P05787		0	0.008	0.2974
	High	LEGLTDEINFLR	1	2	1	P05787		0	0.009	0.3043
Q15323	Keratin, type I cuticular Ha1 OS=Homo sapiens OX=9606 GN=KRT31 PE=1 SV=3 - [K1H1_HUMAN]	241.897	30.53	1	2	9	73	416	47.2071	4.88135
	A2	Sequence	# PSMs	# Proteins	# Protein Groups	Protein Group Accessions	Modifications	ΔCn	q-Value	PEP
	High	QVVSSSEQLQSYQAEIIELR	2	3	2	Q15323;Q14525		0	0	0.002353
	High	TVNALEIELQAQHNLR	20	4	3	Q15323;Q14525;O76011		0	0	0.005884
	High	SQQQEPLLcPSYQSYFK	4	3	3	Q15323;Q14525;O76011	C9(Carbamidomethyl)	0	0	0.02728
	High	DSLENTLTESEAR	12	3	2	Q15323;Q14532		0	0	0.02334
	High	LNVEVDAAPTVDLNR	8	1	1	Q15323		0	0	0.01787
	High	EVEQWFTTQTEELNK	2	1	1	Q15323		0	0	0.05165
	High	QNQEYQVLLDVR	7	6	4	Q15323;Q14532;Q14525;O76011		0	0	0.01336
	High	DNAELENLIR	9	3	2	Q15323;Q14525		0	0	0.06565
	High	ILDELTLcK	9	4	3	Q15323;O76013-2;O76011	C8(Carbamidomethyl)	0	0	0.07079
P02533	Keratin, type I cytoskeletal 14 OS=Homo sapiens OX=9606 GN=KRT14 PE=1 SV=4 - [K1C14_HUMAN]	211.822	22.25	4	3	7	62	472	51.5294	5.16064
	A2	Sequence	# PSMs	# Proteins	# Protein Groups	Protein Group Accessions	Modifications	ΔCn	q-Value	PEP
	High	LLEGEDAHLSSSQFSSGSQSSR	8	1	1	P02533		0	0	0.0003513
	High	ILTATVDNANVLLQIDNAR	11	1	1	P02533		0	0	0.004858
	High	GQVGGDVNVEmDAAPGVDLSR	6	1	1	P02533	M11(Oxidation)	0	0	0.004774
	High	ILTATVdNANVLLQIDNAR	1	1	1	P02533	D7(Methyl)	0.0342	0	0.03841
	High	mSVEADINGLR	3	2	2	P08727;P02533	M1(Oxidation)	0	0	0.09228
	High	ALEEANADLEVK	5	6	3	P08779;P02533;P13646-3		0	0	0.03082
	High	VLDELTLAR	21	6	4	P08779;P08727;Q04695;P02533		0	0	0.05764
	High	TRLEQEIATYR	6	8	4	P08779;Q04695;P02533;P13646-3		0	0	0.05175
	Medium	gQVGGdVNVEmDAAPGVDLSR	1	1	1	P02533	N-Term(Formyl); D6(Methyl); M11(Oxidation)	0	0.048	0.4916
Q14525	Keratin, type I cuticular Ha3-II OS=Homo sapiens OX=9606 GN=KRT33B PE=1 SV=3 - [KT33B_HUMAN]	206.407	42.33	1	5	11	60	404	46.1845	4.84326
	A2	Sequence	# PSMs	# Proteins	# Protein Groups	Protein Group Accessions	Modifications	ΔCn	q-Value	PEP
	High	QVVSSSEQLQSYQAEIIELR	2	3	2	Q15323;Q14525		0	0	0.002353
	High	TVNALEIELQAQHNLR	20	4	3	Q15323;Q14525;O76011		0	0	0.005884
	High	LNVEVDAAPAVDLNQVLNETR	2	1	1	Q14525		0	0	0.0539
	High	SQQQEPLLcPSYQSYFK	4	3	3	Q15323;Q14525;O76011	C9(Carbamidomethyl)	0	0	0.02728
	High	LPSNPcATTNAcEKPIGScVTNPcGPR	1	1	1	Q14525	C6(Carbamidomethyl); C12(Carbamidomethyl); C19(Carbamidomethyl); C24(Carbamidomethyl)	0	0	0.08713
	High	EVEQWFATQTEELNK	5	3	2	Q14525;O76011		0	0	0.1141
	High	QNQEYQVLLDVR	7	6	4	Q15323;Q14532;Q14525;O76011		0	0	0.01336
	High	YSLENTLTESEAR	6	1	1	Q14525		0	0	0.02264
	High	QLVESDINSLR	2	1	1	Q14525		0	0	0.1264
	High	DNAELENLIR	9	3	2	Q15323;Q14525		0	0	0.06565
	High	ILDELTLcR	2	2	1	Q14525	C8(Carbamidomethyl)	0	0.003	0.2439
P01857-1	Isoform 1 of Immunoglobulin heavy constant gamma 1 OS=Homo sapiens OX=9606 GN=IGHG1 - [IGHG1_HUMAN]	182.392	20	3	3	5	61	330	36.0832	8.19189
	A2	Sequence	# PSMs	# Proteins	# Protein Groups	Protein Group Accessions	Modifications	ΔCn	q-Value	PEP
	High	TPEVTcVVVDVSHEDPEVK	13	3	1	P01857-1	C6(Carbamidomethyl)	0	0	0.002269
	High	STSGGTAALGcLVK	18	5	1	P01857-1	C11(Carbamidomethyl)	0	0	0.02797
	High	EPQVYTLPPSR	21	7	2	P01859-1;P01857-1		0	0	0.08925
	High	GPSVFPLAPSSk	5	3	1	P01857-1	K12(Methyl)	0	0.001	0.142
	High	NQVSLTcLVk	2	9	2	P01859-1;P01857-1	C7(Carbamidomethyl); K10(Methyl)	0	0.002	0.1815
	High	GPSVFPLAPSSK	1	3	1	P01857-1		0	0.003	0.2383
	Medium	NQVSLTcLVK	1	9	2	P01859-1;P01857-1	C7(Carbamidomethyl)	0	0.014	0.3402
P0DOY2	Immunoglobulin lambda constant 2 OS=Homo sapiens OX=9606 GN=IGLC2 PE=1 SV=1 - [IGLC2_HUMAN]	181.39	50.94	4	1	3	51	106	11.2865	7.23975
	A2	Sequence	# PSMs	# Proteins	# Protein Groups	Protein Group Accessions	Modifications	ΔCn	q-Value	PEP
	High	ATLVcLISDFYPGAVTVAWK	12	5	2	P0CG04;P0DOY2	C5(Carbamidomethyl)	0	0	0.003913
	High	AAPSVTLFPPSSEELQANK	32	4	1	P0DOY2		0	0	0.02101
	High	YAASSYLSLTPEQWK	7	7	2	P0DOY2;P0CG04		0	0	0.08184
Q14533	Keratin, type II cuticular Hb1 OS=Homo sapiens OX=9606 GN=KRT81 PE=1 SV=3 - [KRT81_HUMAN]	177.557	21.39	2	1	7	44	505	54.8928	5.46533
	A2	Sequence	# PSMs	# Proteins	# Protein Groups	Protein Group Accessions	Modifications	ΔCn	q-Value	PEP
	High	LEAAVAQSEQQGEAALSDAR	26	4	3	Q14533;O43790;P78385		0	0	0.0004337
	High	LASELNHVQEVLEGYK	4	5	4	Q14533;O43790;P78385;P78386		0	0	0.0007174
	High	LcEGIGAVNVcVSSSR	2	1	1	Q14533	C2(Carbamidomethyl); C11(Carbamidomethyl)	0	0	0.1026
	High	LGLDIEIATYR	7	6	5	Q14533;Q9NSB2;O43790;P78385;P78386		0.0422	0	0.03561
	High	EccQSNLEPLFEGYIETLR	1	2	2	Q14533;O43790	C2(Carbamidomethyl); C3(Carbamidomethyl)	0	0	0.1029
	High	LAELEGALQK	1	5	4	Q14533;O43790;P78385;P78386		0	0.002	0.1769
	High	LGLdIEIATYR	1	6	5	Q14533;Q9NSB2;O43790;P78385;P78386	D4(Methyl)	0.0186	0.003	0.2337
	High	GLTGGFGSHSVcGGFR	2	3	3	Q14533;O43790;P78385	C12(Carbamidomethyl)	0	0.004	0.2481
O76011	Keratin, type I cuticular Ha4 OS=Homo sapiens OX=9606 GN=KRT34 PE=1 SV=3 - [KRT34_HUMAN]	172.925	23.1	1	2	7	52	394	44.6917	4.77979
	A2	Sequence	# PSMs	# Proteins	# Protein Groups	Protein Group Accessions	Modifications	ΔCn	q-Value	PEP
	High	TVNALEIELQAQHNLR	20	4	3	Q15323;Q14525;O76011		0	0	0.005884
	High	SQQQEPLLcPSYQSYFK	4	3	3	Q15323;Q14525;O76011	C9(Carbamidomethyl)	0	0	0.02728
	High	EVEQWFATQTEELNK	5	3	2	Q14525;O76011		0	0	0.1141
	High	QNQEYQVLLDVR	7	6	4	Q15323;Q14532;Q14525;O76011		0	0	0.01336
	High	LLVESDINSIR	4	1	1	O76011		0	0	0.1098
	High	SDLESQVESLR	3	1	1	O76011		0	0	0.1113
	High	ILDELTLcK	9	4	3	Q15323;O76013-2;O76011	C8(Carbamidomethyl)	0	0	0.07079
P78385	Keratin, type II cuticular Hb3 OS=Homo sapiens OX=9606 GN=KRT83 PE=1 SV=2 - [KRT83_HUMAN]	171.366	17.65	2	1	6	42	493	54.1605	5.64307
	A2	Sequence	# PSMs	# Proteins	# Protein Groups	Protein Group Accessions	Modifications	ΔCn	q-Value	PEP
	High	LEAAVAQSEQQGEAALSDAR	26	4	3	Q14533;O43790;P78385		0	0	0.0004337
	High	LASELNHVQEVLEGYK	4	5	4	Q14533;O43790;P78385;P78386		0	0	0.0007174
	High	LGLDIEIATYR	7	6	5	Q14533;Q9NSB2;O43790;P78385;P78386		0.0422	0	0.03561
	High	LAELEGALQK	1	5	4	Q14533;O43790;P78385;P78386		0	0.002	0.1769
	High	LGLdIEIATYR	1	6	5	Q14533;Q9NSB2;O43790;P78385;P78386	D4(Methyl)	0.0186	0.003	0.2337
	High	ILQSHISDTSVVVK	1	1	1	P78385		0	0.004	0.2537
	High	GLTGGFGSHSVcGGFR	2	3	3	Q14533;O43790;P78385	C12(Carbamidomethyl)	0	0.004	0.2481
P13646-3	Isoform 3 of Keratin, type I cytoskeletal 13 OS=Homo sapiens OX=9606 GN=KRT13 - [K1C13_HUMAN]	168.675	10.24	5	1	4	61	420	45.8386	4.88135
	A2	Sequence	# PSMs	# Proteins	# Protein Groups	Protein Group Accessions	Modifications	ΔCn	q-Value	PEP
	High	QSVEADINGLR	15	5	2	P13645;P13646-3		0	0	0.0377
	High	ALEEANADLEVK	5	6	3	P08779;P02533;P13646-3		0	0	0.03082
	High	TRLEQEIATYR	6	8	4	P08779;Q04695;P02533;P13646-3		0	0	0.05175
	High	VLDELTLSk	35	3	1	P13646-3	K9(Methyl)	0	0	0.1251
P08779	Keratin, type I cytoskeletal 16 OS=Homo sapiens OX=9606 GN=KRT16 PE=1 SV=4 - [K1C16_HUMAN]	167.653	19.87	4	3	6	51	473	51.2362	5.04639
	A2	Sequence	# PSMs	# Proteins	# Protein Groups	Protein Group Accessions	Modifications	ΔCn	q-Value	PEP
	High	IIAATIENAQPILQIDNAR	11	1	1	P08779		0	0	0.001153
	High	LLEGEDAHLSSQQASGQSYSSR	3	1	1	P08779		0	0	0.002465
	High	GQTGGDVNVEmDAAPGVDLSR	4	1	1	P08779	M11(Oxidation)	0	0	0.06744
	High	ALEEANADLEVK	5	6	3	P08779;P02533;P13646-3		0	0	0.03082
	High	VLDELTLAR	21	6	4	P08779;P08727;Q04695;P02533		0	0	0.05764
	High	TRLEQEIATYR	6	8	4	P08779;Q04695;P02533;P13646-3		0	0	0.05175
	Medium	gQTGGdVNVEmdAAPGVDLSR	1	1	1	P08779	N-Term(Formyl); D6(Methyl); M11(Oxidation); D12(Methyl)	0	0.048	0.4888
Q08380	Galectin-3-binding protein OS=Homo sapiens OX=9606 GN=LGALS3BP PE=1 SV=1 - [LG3BP_HUMAN]	157.1	12.99	1	4	4	49	585	65.2893	5.2749
	A2	Sequence	# PSMs	# Proteins	# Protein Groups	Protein Group Accessions	Modifications	ΔCn	q-Value	PEP
	High	AAFGQGSGPImLDEVQcTGTEASLADcK	3	1	1	Q08380	M11(Oxidation); C17(Carbamidomethyl); C27(Carbamidomethyl)	0	0	0.01314
	High	ELSEALGQIFDSQR	27	1	1	Q08380		0	0	0.0106
	High	SDLAVPSELALLK	18	1	1	Q08380		0	0	0.04443
	Medium	GQWGTVcDNLWDLTDASVVcR	1	1	1	Q08380	C7(Carbamidomethyl); C20(Carbamidomethyl)	0	0.032	0.4406
P07911-3	Isoform 3 of Uromodulin OS=Homo sapiens OX=9606 GN=UMOD - [UROM_HUMAN]	145.736	10.47	5	6	6	58	611	66.6799	5.18604
	A2	Sequence	# PSMs	# Proteins	# Protein Groups	Protein Group Accessions	Modifications	ΔCn	q-Value	PEP
	High	STEYGEGYAcDTDLR	26	4	1	P07911-3	C10(Carbamidomethyl)	0	0	0.03168
	High	INFAcSYPLDmK	3	5	1	P07911-3	C5(Carbamidomethyl); M11(Oxidation)	0	0	0.08798
	High	TALQPmVSALNIR	11	5	1	P07911-3	M6(Oxidation)	0	0	0.08028
	High	DWVSVVTPAR	13	5	1	P07911-3		0	0	0.1149
	High	FSVQmFR	3	5	1	P07911-3	M5(Oxidation)	0	0.008	0.2976
	High	YFIIQDR	2	5	1	P07911-3		0	0.008	0.299
P0CG04	Immunoglobulin lambda constant 1 OS=Homo sapiens OX=9606 GN=IGLC1 PE=1 SV=1 - [IGLC1_HUMAN]	134.524	50.94	3	1	3	38	106	11.3406	7.86963
	A2	Sequence	# PSMs	# Proteins	# Protein Groups	Protein Group Accessions	Modifications	ΔCn	q-Value	PEP
	High	ATLVcLISDFYPGAVTVAWK	12	5	2	P0CG04;P0DOY2	C5(Carbamidomethyl)	0	0	0.003913
	High	ANPTVTLFPPSSEELQANK	19	3	1	P0CG04		0	0	0.004417
	High	YAASSYLSLTPEQWK	7	7	2	P0DOY2;P0CG04		0	0	0.08184
A0A0C4DH25	Immunoglobulin kappa variable 3D-20 OS=Homo sapiens OX=9606 GN=IGKV3D-20 PE=3 SV=1 - [KVD20_HUMAN]	130.276	13.79	2	1	1	35	116	12.5072	4.58936
	A2	Sequence	# PSMs	# Proteins	# Protein Groups	Protein Group Accessions	Modifications	ΔCn	q-Value	PEP
	High	FSGSGSGTDFTLTISR	27	2	1	A0A0C4DH25		0	0	0.003314
	High	FSGSGSGTdFTLTISR	8	2	1	A0A0C4DH25	D9(Methyl)	0	0	0.1278
P78386	Keratin, type II cuticular Hb5 OS=Homo sapiens OX=9606 GN=KRT85 PE=1 SV=1 - [KRT85_HUMAN]	99.6928	19.72	2	3	7	32	507	55.7665	6.55127
	A2	Sequence	# PSMs	# Proteins	# Protein Groups	Protein Group Accessions	Modifications	ΔCn	q-Value	PEP
	High	LASELNHVQEVLEGYK	4	5	4	Q14533;O43790;P78385;P78386		0	0	0.0007174
	High	LEAAVAEAEQQGEAALSDAR	4	1	1	P78386		0	0	0.02653
	High	LcEGVGSVNVcVSSSR	7	2	2	O43790;P78386	C2(Carbamidomethyl); C11(Carbamidomethyl)	0	0	0.008458
	High	GGVScGGLSYSTTPGR	5	1	1	P78386	C5(Carbamidomethyl)	0	0	0.03575
	High	LGLDIEIATYR	7	6	5	Q14533;Q9NSB2;O43790;P78385;P78386		0.0422	0	0.03561
	High	ATAENEFVVLK	3	1	1	P78386		0.0254	0.001	0.1561
	High	LAELEGALQK	1	5	4	Q14533;O43790;P78385;P78386		0	0.002	0.1769
	High	LGLdIEIATYR	1	6	5	Q14533;Q9NSB2;O43790;P78385;P78386	D4(Methyl)	0.0186	0.003	0.2337
P01009-2	Isoform 2 of Alpha-1-antitrypsin OS=Homo sapiens OX=9606 GN=SERPINA1 - [A1AT_HUMAN]	98.4392	21.73	3	5	5	39	359	40.2376	5.46533
	A2	Sequence	# PSMs	# Proteins	# Protein Groups	Protein Group Accessions	Modifications	ΔCn	q-Value	PEP
	High	DTEEEDFHVDQVTTVK	5	3	1	P01009-2		0	0	0.01498
	High	LSITGTYDLK	6	2	1	P01009-2		0	0	0.05956
	High	SVLGQLGITK	24	2	1	P01009-2		0	0	0.08336
	High	TLNQPDSQLQLTTGNGLFLSEGLK	2	3	1	P01009-2		0	0.002	0.1823
	Medium	LSITGTYDLk	1	2	1	P01009-2	K10(Methyl)	0	0.011	0.3162
	Medium	LYHSEAFTVNFGDTEEAK	1	3	1	P01009-2		0	0.045	0.4828
Q04695	Keratin, type I cytoskeletal 17 OS=Homo sapiens OX=9606 GN=KRT17 PE=1 SV=2 - [K1C17_HUMAN]	96.4884	14.35	3	3	5	33	432	48.076	5.021
	A2	Sequence	# PSMs	# Proteins	# Protein Groups	Protein Group Accessions	Modifications	ΔCn	q-Value	PEP
	High	ILTATVDNANILLQIDNAR	2	1	1	Q04695		0	0	0.01009
	High	VLDELTLAR	21	6	4	P08779;P08727;Q04695;P02533		0	0	0.05764
	High	TRLEQEIATYR	6	8	4	P08779;Q04695;P02533;P13646-3		0	0	0.05175
	High	LSVEADINGLR	3	1	1	Q04695		0	0.001	0.162
	High	ALEEANTELEVK	1	1	1	Q04695		0	0.006	0.269
P01859-1	Isoform 1 of Immunoglobulin heavy constant gamma 2 OS=Homo sapiens OX=9606 GN=IGHG2 - [IGHG2_HUMAN]	88.9641	14.42	4	2	4	34	326	35.8778	7.59131
	A2	Sequence	# PSMs	# Proteins	# Protein Groups	Protein Group Accessions	Modifications	ΔCn	q-Value	PEP
	High	STSESTAALGcLVK	4	4	1	P01859-1	C11(Carbamidomethyl)	0	0	0.05569
	High	EPQVYTLPPSR	21	7	2	P01859-1;P01857-1		0	0	0.08925
	High	GPSVFPLAPcSR	6	6	1	P01859-1	C10(Carbamidomethyl)	0	0	0.07736
	High	NQVSLTcLVk	2	9	2	P01859-1;P01857-1	C7(Carbamidomethyl); K10(Methyl)	0	0.002	0.1815
	Medium	NQVSLTcLVK	1	9	2	P01859-1;P01857-1	C7(Carbamidomethyl)	0	0.014	0.3402
Q14532	Keratin, type I cuticular Ha2 OS=Homo sapiens OX=9606 GN=KRT32 PE=1 SV=3 - [K1H2_HUMAN]	82.8067	7.59	2	1	3	33	448	50.3102	4.84326
	A2	Sequence	# PSMs	# Proteins	# Protein Groups	Protein Group Accessions	Modifications	ΔCn	q-Value	PEP
	High	DSLENTLTESEAR	12	3	2	Q15323;Q14532		0	0	0.02334
	High	QNQEYQVLLDVR	7	6	4	Q15323;Q14532;Q14525;O76011		0	0	0.01336
	High	ILDdLTLcK	14	2	1	Q14532	D4(Methyl); C8(Carbamidomethyl)	0	0	0.07079
P62805	Histone H4 OS=Homo sapiens OX=9606 GN=H4C1 PE=1 SV=2 - [H4_HUMAN]	81.0705	17.48	1	2	2	33	103	11.3604	11.356
	A2	Sequence	# PSMs	# Proteins	# Protein Groups	Protein Group Accessions	Modifications	ΔCn	q-Value	PEP
	High	ISGLIYEETR	20	1	1	P62805		0	0	0.03233
	High	VFLENVIR	13	1	1	P62805		0	0.001	0.163
P60709	Actin, cytoplasmic 1 OS=Homo sapiens OX=9606 GN=ACTB PE=1 SV=1 - [ACTB_HUMAN]	77.4161	14.67	11	3	3	23	375	41.7097	5.47803
	A2	Sequence	# PSMs	# Proteins	# Protein Groups	Protein Group Accessions	Modifications	ΔCn	q-Value	PEP
	High	VAPEEHPVLLTEAPLNPK	8	2	1	P60709		0	0	0.02471
	High	DLYANTVLSGGTTmYPGIADR	2	2	1	P60709	M14(Oxidation)	0	0	0.1212
	High	SYELPDGQVITIGNER	13	11	1	P60709		0	0	0.1019
P01591	Immunoglobulin J chain OS=Homo sapiens OX=9606 GN=JCHAIN PE=1 SV=4 - [IGJ_HUMAN]	75.065	16.98	1	3	3	27	159	18.087	5.23682
	A2	Sequence	# PSMs	# Proteins	# Protein Groups	Protein Group Accessions	Modifications	ΔCn	q-Value	PEP
	High	cYTAVVPLVYGGETK	8	1	1	P01591	C1(Carbamidomethyl)	0	0	0.01672
	High	FVYHLSDLcK	18	1	1	P01591	C9(Carbamidomethyl)	0	0	0.03644
	High	NkcYTAVVPLVYGGETK	1	1	1	P01591	K2(Methyl); C3(Carbamidomethyl)	0	0.002	0.1872
P08727	Keratin, type I cytoskeletal 19 OS=Homo sapiens OX=9606 GN=KRT19 PE=1 SV=4 - [K1C19_HUMAN]	71.4307	9.25	1	1	3	25	400	44.0791	5.13525
	A2	Sequence	# PSMs	# Proteins	# Protein Groups	Protein Group Accessions	Modifications	ΔCn	q-Value	PEP
	High	QSSATSSFGGLGGGSVR	1	1	1	P08727		0	0	0.08276
	High	mSVEADINGLR	3	2	2	P08727;P02533	M1(Oxidation)	0	0	0.09228
	High	VLDELTLAR	21	6	4	P08779;P08727;Q04695;P02533		0	0	0.05764
P02787	Serotransferrin OS=Homo sapiens OX=9606 GN=TF PE=1 SV=4 - [TRFE_HUMAN]	70.311	11.32	1	6	6	26	698	76.9996	7.12256
	A2	Sequence	# PSMs	# Proteins	# Protein Groups	Protein Group Accessions	Modifications	ΔCn	q-Value	PEP
	High	IEcVSAETTEDcIAK	3	1	1	P02787	C3(Carbamidomethyl); C12(Carbamidomethyl)	0	0	0.0363
	High	mYLGYEYVTAIR	7	1	1	P02787	M1(Oxidation)	0	0	0.1029
	High	SVIPSDGPSVAcVK	6	1	1	P02787	C12(Carbamidomethyl)	0	0	0.04942
	High	FDEFFSEGcAPGSK	6	1	1	P02787	C9(Carbamidomethyl)	0	0.001	0.1592
	High	cSTSSLLEAcTFR	1	1	1	P02787	C1(Carbamidomethyl); C10(Carbamidomethyl)	0	0.001	0.1549
	High	EGYYGYTGAFR	3	1	1	P02787		0	0.002	0.1871
Q9NSB2	Keratin, type II cuticular Hb4 OS=Homo sapiens OX=9606 GN=KRT84 PE=2 SV=2 - [KRT84_HUMAN]	65.8024	20.33	2	7	8	24	600	64.8015	7.56201
	A2	Sequence	# PSMs	# Proteins	# Protein Groups	Protein Group Accessions	Modifications	ΔCn	q-Value	PEP
	High	VAPATGDLLSTGTR	4	1	1	Q9NSB2		0	0	0.1263
	High	LGLDIEIATYR	7	6	5	Q14533;Q9NSB2;O43790;P78385;P78386		0.0422	0	0.03561
	High	VGNFSScSAmTPQNLNR	1	1	1	Q9NSB2	C7(Carbamidomethyl); M10(Oxidation)	0	0	0.09089
	High	SNLEPLFESYITNLR	1	1	1	Q9NSB2		0	0.001	0.1398
	High	LEAAVAEAEQQGEATLSDAk	7	1	1	Q9NSB2	K20(Methyl)	0	0.002	0.211
	High	GGLVcGPEPLVAGSTLSR	1	1	1	Q9NSB2	C5(Carbamidomethyl)	0	0.002	0.2164
	High	LGLdIEIATYR	1	6	5	Q14533;Q9NSB2;O43790;P78385;P78386	D4(Methyl)	0.0186	0.003	0.2337
	Medium	SLLTPLNLEIDPNAQR	1	1	1	Q9NSB2		0	0.014	0.3419
	Medium	QLEVLVSDQAR	1	1	1	Q9NSB2		0	0.038	0.4581
P05155-2	Isoform 2 of Plasma protease C1 inhibitor OS=Homo sapiens OX=9606 GN=SERPING1 - [IC1_HUMAN]	58.8424	8.48	3	3	3	22	448	49.7255	6.53662
	A2	Sequence	# PSMs	# Proteins	# Protein Groups	Protein Group Accessions	Modifications	ΔCn	q-Value	PEP
	High	GVTSVSQIFHSPDLAIR	2	3	1	P05155-2		0	0	0.06636
	High	TNLESILSYPK	2	3	1	P05155-2		0	0	0.06892
	High	LLDSLPSDTR	18	3	1	P05155-2		0	0	0.06518
P0C0L4-2	Isoform 2 of Complement C4-A OS=Homo sapiens OX=9606 GN=C4A - [CO4A_HUMAN]	55.2935	4	3	5	5	20	1698	187.586	7.12256
	A2	Sequence	# PSMs	# Proteins	# Protein Groups	Protein Group Accessions	Modifications	ΔCn	q-Value	PEP
	High	LLATLcSAEVcQcAEGK	2	3	1	P0C0L4-2	C6(Carbamidomethyl); C11(Carbamidomethyl); C13(Carbamidomethyl)	0	0	0.0992
	High	VLSLAQEQVGGSPEK	1	3	1	P0C0L4-2		0	0	0.01432
	High	VGDTLNLNLR	10	3	1	P0C0L4-2		0	0	0.09699
	High	LNmGITDLQGLR	6	3	1	P0C0L4-2	M3(Oxidation)	0	0	0.04537
	High	TTNIQGINLLFSSR	1	3	1	P0C0L4-2		0	0.002	0.1984
P02452	Collagen alpha-1(I) chain OS=Homo sapiens OX=9606 GN=COL1A1 PE=1 SV=6 - [CO1A1_HUMAN]	49.5441	1.23	1	1	1	16	1464	138.827	5.79541
	A2	Sequence	# PSMs	# Proteins	# Protein Groups	Protein Group Accessions	Modifications	ΔCn	q-Value	PEP
	High	GETGPAGPAGPVGPVGAR	16	1	1	P02452		0	0	0.07934
Q96KK5	Histone H2A type 1-H OS=Homo sapiens OX=9606 GN=H2AC12 PE=1 SV=3 - [H2A1H_HUMAN]	49.0992	21.88	18	2	2	19	128	13.8978	10.8872
	A2	Sequence	# PSMs	# Proteins	# Protein Groups	Protein Group Accessions	Modifications	ΔCn	q-Value	PEP
	High	VTIAQGGVLPNIQAVLLPK	4	10	1	Q96KK5		0	0	0.1104
	High	AGLQFPVGR	15	18	1	Q96KK5		0	0	0.05757
P0CG48	Polyubiquitin-C OS=Homo sapiens OX=9606 GN=UBC PE=1 SV=3 - [UBC_HUMAN]	45.6207	21.02	4	1	1	13	685	76.9915	7.66455
	A2	Sequence	# PSMs	# Proteins	# Protein Groups	Protein Group Accessions	Modifications	ΔCn	q-Value	PEP
	High	TITLEVEPSDTIENVK	13	4	1	P0CG48		0	0	0.00712
P01024	Complement C3 OS=Homo sapiens OX=9606 GN=C3 PE=1 SV=2 - [CO3_HUMAN]	44.0016	3.31	1	4	4	15	1663	187.03	6.40479
	A2	Sequence	# PSMs	# Proteins	# Protein Groups	Protein Group Accessions	Modifications	ΔCn	q-Value	PEP
	High	IPIEDGSGEVVLSR	10	1	1	P01024		0	0	0.0202
	High	TELRPGETLNVNFLLR	2	1	1	P01024		0	0.001	0.1723
	High	TVmVNIENPEGIPVK	2	1	1	P01024	M3(Oxidation)	0	0.001	0.1489
	Medium	NTmILEIcTR	1	1	1	P01024	M3(Oxidation); C8(Carbamidomethyl)	0	0.023	0.4002
P02760	Protein AMBP OS=Homo sapiens OX=9606 GN=AMBP PE=1 SV=1 - [AMBP_HUMAN]	35.9741	10.8	1	3	3	13	352	38.974	6.25244
	A2	Sequence	# PSMs	# Proteins	# Protein Groups	Protein Group Accessions	Modifications	ΔCn	q-Value	PEP
	High	VVAQGVGIPEDSIFTmADR	6	1	1	P02760	M16(Oxidation)	0	0	0.1264
	High	TVAAcNLPIVR	2	1	1	P02760	C5(Carbamidomethyl)	0	0	0.08564
	High	ETLLQDFR	5	1	1	P02760		0	0.001	0.1665
P08123	Collagen alpha-2(I) chain OS=Homo sapiens OX=9606 GN=COL1A2 PE=1 SV=7 - [CO1A2_HUMAN]	33.1951	1.32	1	1	1	9	1366	129.235	8.95361
	A2	Sequence	# PSMs	# Proteins	# Protein Groups	Protein Group Accessions	Modifications	ΔCn	q-Value	PEP
	High	GETGPSGPVGPAGAVGPR	9	1	1	P08123		0	0	0.02972
P81605	Dermcidin OS=Homo sapiens OX=9606 GN=DCD PE=1 SV=2 - [DCD_HUMAN]	33.0907	12.73	2	2	2	9	110	11.2768	6.53662
	A2	Sequence	# PSMs	# Proteins	# Protein Groups	Protein Group Accessions	Modifications	ΔCn	q-Value	PEP
	High	LGKDAVEDLESVGK	8	2	1	P81605		0	0	0.0365
	High	DAVEDLESVGK	1	2	1	P81605		0	0.002	0.1995
Q9NWT6	Hypoxia-inducible factor 1-alpha inhibitor OS=Homo sapiens OX=9606 GN=HIF1AN PE=1 SV=2 - [HIF1N_HUMAN]	31.991	4.3	1	1	1	14	349	40.2599	5.56689
	A2	Sequence	# PSMs	# Proteins	# Protein Groups	Protein Group Accessions	Modifications	ΔCn	q-Value	PEP
	High	iVmDFLGFNWNWINK	14	1	1	Q9NWT6	N-Term(Formyl); M3(Oxidation)	0	0.003	0.2193
P02792	Ferritin light chain OS=Homo sapiens OX=9606 GN=FTL PE=1 SV=2 - [FRIL_HUMAN]	28.3774	8.57	1	1	1	9	175	20.0071	5.78271
	A2	Sequence	# PSMs	# Proteins	# Protein Groups	Protein Group Accessions	Modifications	ΔCn	q-Value	PEP
	High	LGGPEAGLGEYLFER	9	1	1	P02792		0	0	0.0363
P01700	Immunoglobulin lambda variable 1-47 OS=Homo sapiens OX=9606 GN=IGLV1-47 PE=1 SV=2 - [LV147_HUMAN]	25.7182	11.11	1	1	1	10	117	12.2759	5.90967
	A2	Sequence	# PSMs	# Proteins	# Protein Groups	Protein Group Accessions	Modifications	ΔCn	q-Value	PEP
	High	SGTSASLAISGLR	10	1	1	P01700		0	0	0.07905
O76013-2	Isoform 2 of Keratin, type I cuticular Ha6 OS=Homo sapiens OX=9606 GN=KRT36 - [KRT36_HUMAN]	23.7824	5.28	2	1	2	10	417	47.4546	4.80518
	A2	Sequence	# PSMs	# Proteins	# Protein Groups	Protein Group Accessions	Modifications	ΔCn	q-Value	PEP
	High	NSLESTLAETEAR	1	2	1	O76013-2		0	0	0.1247
	High	ILDELTLcK	9	4	3	Q15323;O76013-2;O76011	C8(Carbamidomethyl)	0	0	0.07079
O60814	Histone H2B type 1-K OS=Homo sapiens OX=9606 GN=H2BC12 PE=1 SV=3 - [H2B1K_HUMAN]	23.2017	19.05	17	2	2	10	126	13.8816	10.3159
	A2	Sequence	# PSMs	# Proteins	# Protein Groups	Protein Group Accessions	Modifications	ΔCn	q-Value	PEP
	High	AmGImNSFVNDIFER	3	15	1	O60814	M2(Oxidation); M5(Oxidation)	0	0	0.02029
	High	LLLPGELAK	7	17	1	O60814		0	0	0.1312
Q9BTF0-2	Isoform 2 of THUMP domain-containing protein 2 OS=Homo sapiens OX=9606 GN=THUMPD2 - [THUM2_HUMAN]	22.799	2.97	2	1	1	9	303	34.392	8.77783
	A2	Sequence	# PSMs	# Proteins	# Protein Groups	Protein Group Accessions	Modifications	ΔCn	q-Value	PEP
	Medium	NLLELDAkK	9	2	1	Q9BTF0-2	K8(Methyl)	0	0.011	0.3122
P09104-2	Isoform 2 of Gamma-enolase OS=Homo sapiens OX=9606 GN=ENO2 - [ENOG_HUMAN]	20.1835	4.6	6	1	1	5	391	42.6806	5.12256
	A2	Sequence	# PSMs	# Proteins	# Protein Groups	Protein Group Accessions	Modifications	ΔCn	q-Value	PEP
	High	AAVPSGASTGIYEALELR	5	6	1	P09104-2		0	0	0.01811
A0A075B6K5	Immunoglobulin lambda variable 3-9 OS=Homo sapiens OX=9606 GN=IGLV3-9 PE=3 SV=1 - [LV39_HUMAN]	18.7799	13.91	2	1	1	6	115	12.3241	7.38623
	A2	Sequence	# PSMs	# Proteins	# Protein Groups	Protein Group Accessions	Modifications	ΔCn	q-Value	PEP
	High	FSGSNSGNTATLTISR	6	2	1	A0A075B6K5		0	0	0.03318
A0A075B6S2	Immunoglobulin kappa variable 2D-29 OS=Homo sapiens OX=9606 GN=IGKV2D-29 PE=3 SV=1 - [KVD29_HUMAN]	16.3442	10.83	7	1	1	7	120	13.1347	7.12256
	A2	Sequence	# PSMs	# Proteins	# Protein Groups	Protein Group Accessions	Modifications	ΔCn	q-Value	PEP
	High	FSGSGSGTDFTLK	5	7	1	A0A075B6S2		0	0.001	0.1452
	High	FSGSGSGTDFTLk	2	7	1	A0A075B6S2	K13(Methyl)	0.0345	0.001	0.136
Q5VSP4	Putative lipocalin 1-like protein 1 OS=Homo sapiens OX=9606 GN=LCN1P1 PE=5 SV=1 - [LC1L1_HUMAN]	15.0502	6.79	2	1	1	5	162	17.907	4.99561
	A2	Sequence	# PSMs	# Proteins	# Protein Groups	Protein Group Accessions	Modifications	ΔCn	q-Value	PEP
	High	GLSTESILIPR	5	2	1	Q5VSP4		0	0	0.03446
P01011	Alpha-1-antichymotrypsin OS=Homo sapiens OX=9606 GN=SERPINA3 PE=1 SV=2 - [AACT_HUMAN]	13.7947	8.75	2	2	2	4	423	47.6205	5.51611
	A2	Sequence	# PSMs	# Proteins	# Protein Groups	Protein Group Accessions	Modifications	ΔCn	q-Value	PEP
	High	LYGSEAFATDFQDSAAAK	2	2	1	P01011		0	0	0.03367
	High	AVLDVFEEGTEASAATAVK	2	1	1	P01011		0	0	0.02431
P15814	Immunoglobulin lambda-like polypeptide 1 OS=Homo sapiens OX=9606 GN=IGLL1 PE=1 SV=1 - [IGLL1_HUMAN]	12.8797	8.92	1	1	1	4	213	22.9486	10.0669
	A2	Sequence	# PSMs	# Proteins	# Protein Groups	Protein Group Accessions	Modifications	ΔCn	q-Value	PEP
	High	aTPSVTLFPPSSEELQANK	2	1	1	P15814	N-Term(Formyl)	0	0	0.04204
	Medium	ATPSVTLFPPSSEELQANK	2	1	1	P15814		0	0.014	0.3359
P10909-3	Isoform 3 of Clusterin OS=Homo sapiens OX=9606 GN=CLU - [CLUS_HUMAN]	12.6249	10.22	6	2	2	5	274	32.343	6.65381
	A2	Sequence	# PSMs	# Proteins	# Protein Groups	Protein Group Accessions	Modifications	ΔCn	q-Value	PEP
	High	LFDSDPITVTVPVEVSR	2	6	1	P10909-3		0	0	0.05461
	High	ELDESLQVAER	3	6	1	P10909-3		0	0	0.1258
P01871-1	Isoform 1 of Immunoglobulin heavy constant mu OS=Homo sapiens OX=9606 GN=IGHM - [IGHM_HUMAN]	11.1986	3.31	3	1	1	4	453	49.4086	6.771
	A2	Sequence	# PSMs	# Proteins	# Protein Groups	Protein Group Accessions	Modifications	ΔCn	q-Value	PEP
	High	YVTSAPmPEPQAPGR	4	3	1	P01871-1	M7(Oxidation)	0	0.001	0.1596
P27487	Dipeptidyl peptidase 4 OS=Homo sapiens OX=9606 GN=DPP4 PE=1 SV=2 - [DPP4_HUMAN]	10.2109	3	1	2	2	4	766	88.2225	6.03662
	A2	Sequence	# PSMs	# Proteins	# Protein Groups	Protein Group Accessions	Modifications	ΔCn	q-Value	PEP
	High	LGTFEVEDQIEAAR	3	1	1	P27487		0	0.003	0.225
	Medium	IEPNLPSYR	1	1	1	P27487		0	0.031	0.4353
Q96PX1-2	Isoform 2 of E3 ubiquitin ligase RNF157 OS=Homo sapiens OX=9606 GN=RNF157 - [RN157_HUMAN]	10.1695	2.59	2	1	1	3	657	71.3803	4.77979
	A2	Sequence	# PSMs	# Proteins	# Protein Groups	Protein Group Accessions	Modifications	ΔCn	q-Value	PEP
	High	qHAGVEEVdIPSNSVYR	3	2	1	Q96PX1-2	N-Term(Formyl); D9(Methyl)	0	0.002	0.212
P00738-2	Isoform 2 of Haptoglobin OS=Homo sapiens OX=9606 GN=HP - [HPT_HUMAN]	9.16155	4.03	2	1	1	3	347	38.4273	6.59521
	A2	Sequence	# PSMs	# Proteins	# Protein Groups	Protein Group Accessions	Modifications	ΔCn	q-Value	PEP
	High	YVmLPVADQDQcIR	3	2	1	P00738-2	M3(Oxidation); C12(Carbamidomethyl)	0	0	0.08939
P04004	Vitronectin OS=Homo sapiens OX=9606 GN=VTN PE=1 SV=1 - [VTNC_HUMAN]	8.73917	5.65	1	2	2	3	478	54.2712	5.79541
	A2	Sequence	# PSMs	# Proteins	# Protein Groups	Protein Group Accessions	Modifications	ΔCn	q-Value	PEP
	High	DVWGIEGPIDAAFTR	2	1	1	P04004		0	0.001	0.1363
	High	FEDGVLDPDYPR	1	1	1	P04004		0	0.002	0.2067
O75309-3	Isoform 3 of Cadherin-16 OS=Homo sapiens OX=9606 GN=CDH16 - [CAD16_HUMAN]	8.62746	4.37	4	1	1	2	732	79.1461	4.84326
	A2	Sequence	# PSMs	# Proteins	# Protein Groups	Protein Group Accessions	Modifications	ΔCn	q-Value	PEP
	High	lSAEdAdAPGSPNSHVVYQLLSPEPEdGVEGR	2	4	1	O75309-3	N-Term(Formyl); D5(Methyl); D7(Methyl); D27(Methyl)	0	0.008	0.2979
P01721	Immunoglobulin lambda variable 6-57 OS=Homo sapiens OX=9606 GN=IGLV6-57 PE=1 SV=2 - [LV657_HUMAN]	8.01023	17.09	1	1	1	2	117	12.5578	4.77979
	A2	Sequence	# PSMs	# Proteins	# Protein Groups	Protein Group Accessions	Modifications	ΔCn	q-Value	PEP
	High	FSGSIDSSSNSASLTISGLK	2	1	1	P01721		0	0	0.01456
P04406-2	Isoform 2 of Glyceraldehyde-3-phosphate dehydrogenase OS=Homo sapiens OX=9606 GN=GAPDH - [G3P_HUMAN]	7.9533	9.9	2	2	2	3	293	31.528	7.60596
	A2	Sequence	# PSMs	# Proteins	# Protein Groups	Protein Group Accessions	Modifications	ΔCn	q-Value	PEP
	High	VPTANVSVVDLTcR	1	2	1	P04406-2	C13(Carbamidomethyl)	0	0.002	0.1955
	Medium	GALQNIIPASTGAAK	2	2	1	P04406-2		0	0.016	0.3604
P60174-4	Isoform 3 of Triosephosphate isomerase OS=Homo sapiens OX=9606 GN=TPI1 - [TPIS_HUMAN]	7.67369	8.98	3	1	1	3	167	17.9473	5.57959
	A2	Sequence	# PSMs	# Proteins	# Protein Groups	Protein Group Accessions	Modifications	ΔCn	q-Value	PEP
	High	VVLAYEPVWAIGTGK	3	3	1	P60174-4		0	0	0.05169
Q14508	WAP four-disulfide core domain protein 2 OS=Homo sapiens OX=9606 GN=WFDC2 PE=1 SV=2 - [WFDC2_HUMAN]	7.25366	12.9	1	1	1	3	124	12.9839	4.84326
	A2	Sequence	# PSMs	# Proteins	# Protein Groups	Protein Group Accessions	Modifications	ΔCn	q-Value	PEP
	High	ccSAGcATFcSLPNDK	3	1	1	Q14508	C1(Carbamidomethyl); C2(Carbamidomethyl); C6(Carbamidomethyl); C10(Carbamidomethyl)	0	0	0.05245
P02763	Alpha-1-acid glycoprotein 1 OS=Homo sapiens OX=9606 GN=ORM1 PE=1 SV=2 - [A1AG1_HUMAN]	6.95568	6.97	1	1	1	2	201	23.5248	5.10986
	A2	Sequence	# PSMs	# Proteins	# Protein Groups	Protein Group Accessions	Modifications	ΔCn	q-Value	PEP
	High	EQLGEFYEALDcLR	2	1	1	P02763	C12(Carbamidomethyl)	0	0	0.01893
P02675	Fibrinogen beta chain OS=Homo sapiens OX=9606 GN=FGB PE=1 SV=2 - [FIBB_HUMAN]	6.6441	3.05	1	1	1	2	491	55.8923	8.26514
	A2	Sequence	# PSMs	# Proteins	# Protein Groups	Protein Group Accessions	Modifications	ΔCn	q-Value	PEP
	High	TPcTVScNIPVVSGK	2	1	1	P02675	C3(Carbamidomethyl); C7(Carbamidomethyl)	0	0	0.06923
P02790	Hemopexin OS=Homo sapiens OX=9606 GN=HPX PE=1 SV=2 - [HEMO_HUMAN]	6.55303	4.76	1	2	2	3	462	51.6433	7.02002
	A2	Sequence	# PSMs	# Proteins	# Protein Groups	Protein Group Accessions	Modifications	ΔCn	q-Value	PEP
	High	YYcFQGNQFLR	2	1	1	P02790	C3(Carbamidomethyl)	0	0.003	0.2379
	Medium	NFPSPVDAAFR	1	1	1	P02790		0	0.038	0.4566
P02766	Transthyretin OS=Homo sapiens OX=9606 GN=TTR PE=1 SV=1 - [TTHY_HUMAN]	6.29514	8.84	1	1	1	2	147	15.877	5.75732
	A2	Sequence	# PSMs	# Proteins	# Protein Groups	Protein Group Accessions	Modifications	ΔCn	q-Value	PEP
	High	GSPAINVAVHVFR	2	1	1	P02766		0	0	0.05213
P25705-2	Isoform 2 of ATP synthase subunit alpha, mitochondrial OS=Homo sapiens OX=9606 GN=ATP5F1A - [ATPA_HUMAN]	6.21357	4.97	3	2	2	2	503	54.4597	8.23584
	A2	Sequence	# PSMs	# Proteins	# Protein Groups	Protein Group Accessions	Modifications	ΔCn	q-Value	PEP
	High	ILGADTSVDLEETGR	1	3	1	P25705-2		0	0	0.05345
	High	VLSIGDGIAR	1	3	1	P25705-2		0	0.001	0.1612
O14976-2	Isoform 2 of Cyclin-G-associated kinase OS=Homo sapiens OX=9606 GN=GAK - [GAK_HUMAN]	6.11017	1.3	2	1	1	2	1232	134.379	5.79541
	A2	Sequence	# PSMs	# Proteins	# Protein Groups	Protein Group Accessions	Modifications	ΔCn	q-Value	PEP
	Medium	wTPVGmAdLVAPEQVK	2	2	1	O14976-2	N-Term(Formyl); M6(Oxidation); D8(Methyl)	0	0.026	0.4161
P68431	Histone H3.1 OS=Homo sapiens OX=9606 GN=H3C1 PE=1 SV=2 - [H31_HUMAN]	5.97675	8.09	4	1	1	3	136	15.3945	11.1216
	A2	Sequence	# PSMs	# Proteins	# Protein Groups	Protein Group Accessions	Modifications	ΔCn	q-Value	PEP
	High	EIAQDFkTDLR	3	4	1	P68431	K7(Methyl)	0	0.002	0.1992
Q9BYR8	Keratin-associated protein 3-1 OS=Homo sapiens OX=9606 GN=KRTAP3-1 PE=1 SV=1 - [KRA31_HUMAN]	5.83927	17.35	1	1	1	2	98	10.5316	6.40479
	A2	Sequence	# PSMs	# Proteins	# Protein Groups	Protein Group Accessions	Modifications	ΔCn	q-Value	PEP
	High	ScSVPTGPATTFcSFDK	2	1	1	Q9BYR8	C2(Carbamidomethyl); C13(Carbamidomethyl)	0	0	0.1299
P27987-2	Isoform 2 of Inositol-trisphosphate 3-kinase B OS=Homo sapiens OX=9606 GN=ITPKB - [IP3KB_HUMAN]	5.8229	1.4	2	1	1	3	644	67.3454	7.98682
	A2	Sequence	# PSMs	# Proteins	# Protein Groups	Protein Group Accessions	Modifications	ΔCn	q-Value	PEP
	High	vGVQPGNSR	3	2	1	P27987-2	N-Term(Formyl)	0	0.002	0.2187
Q96PG2	Membrane-spanning 4-domains subfamily A member 10 OS=Homo sapiens OX=9606 GN=MS4A10 PE=2 SV=3 - [M4A10_HUMAN]	5.79297	3.37	1	1	1	3	267	29.7277	8.95361
	A2	Sequence	# PSMs	# Proteins	# Protein Groups	Protein Group Accessions	Modifications	ΔCn	q-Value	PEP
	Medium	AEATVIPSR	3	1	1	Q96PG2		0	0.016	0.3647
Q9BYR6	Keratin-associated protein 3-3 OS=Homo sapiens OX=9606 GN=KRTAP3-3 PE=1 SV=1 - [KRA33_HUMAN]	5.74145	17.35	1	1	1	2	98	10.3575	5.69385
	A2	Sequence	# PSMs	# Proteins	# Protein Groups	Protein Group Accessions	Modifications	ΔCn	q-Value	PEP
	High	GcSVPTGPATTIcSSDK	2	1	1	Q9BYR6	C2(Carbamidomethyl); C13(Carbamidomethyl)	0	0.004	0.2559
P05109	Protein S100-A8 OS=Homo sapiens OX=9606 GN=S100A8 PE=1 SV=1 - [S10A8_HUMAN]	5.72544	11.83	1	1	1	2	93	10.8276	7.03467
	A2	Sequence	# PSMs	# Proteins	# Protein Groups	Protein Group Accessions	Modifications	ΔCn	q-Value	PEP
	High	LLETEcPQYIR	2	1	1	P05109	C6(Carbamidomethyl)	0	0.001	0.1503
Q5VYS8-5	Isoform 5 of Terminal uridylyltransferase 7 OS=Homo sapiens OX=9606 GN=TUT7 - [TUT7_HUMAN]	5.60272	6.8	6	1	1	1	412	47.8733	8.90967
	A2	Sequence	# PSMs	# Proteins	# Protein Groups	Protein Group Accessions	Modifications	ΔCn	q-Value	PEP
	High	GPcAVSSNPYAFkNPIYSQPAWmNDSHK	1	6	1	Q5VYS8-5	C3(Carbamidomethyl); K13(Methyl); M23(Oxidation)	0	0.003	0.2426
Q7L592	Protein arginine methyltransferase NDUFAF7, mitochondrial OS=Homo sapiens OX=9606 GN=NDUFAF7 PE=1 SV=1 - [NDUF7_HUMAN]	5.48645	3.63	1	1	1	2	441	49.2065	8.33838
	A2	Sequence	# PSMs	# Proteins	# Protein Groups	Protein Group Accessions	Modifications	ΔCn	q-Value	PEP
	High	sGIPISWYRDLHdVPK	2	1	1	Q7L592	N-Term(Formyl); D13(Methyl)	0	0.008	0.2966
Q14571	Inositol 1,4,5-trisphosphate receptor type 2 OS=Homo sapiens OX=9606 GN=ITPR2 PE=1 SV=2 - [ITPR2_HUMAN]	5.41416	0.56	1	1	1	2	2701	307.867	6.43018
	A2	Sequence	# PSMs	# Proteins	# Protein Groups	Protein Group Accessions	Modifications	ΔCn	q-Value	PEP
	Medium	qVQLLVSNQdVdNYK	2	1	1	Q14571	N-Term(Formyl); D10(Methyl); D12(Methyl)	0	0.015	0.3484
Q9BYR7	Keratin-associated protein 3-2 OS=Homo sapiens OX=9606 GN=KRTAP3-2 PE=1 SV=1 - [KRA32_HUMAN]	5.2289	17.35	1	1	1	2	98	10.3995	5.69385
	A2	Sequence	# PSMs	# Proteins	# Protein Groups	Protein Group Accessions	Modifications	ΔCn	q-Value	PEP
	High	ScSVPTGPATTIcSSDK	2	1	1	Q9BYR7	C2(Carbamidomethyl); C13(Carbamidomethyl)	0	0.002	0.206
P68104	Elongation factor 1-alpha 1 OS=Homo sapiens OX=9606 GN=EEF1A1 PE=1 SV=1 - [EF1A1_HUMAN]	5.04199	2.38	3	1	1	2	462	50.1091	9.01221
	A2	Sequence	# PSMs	# Proteins	# Protein Groups	Protein Group Accessions	Modifications	ΔCn	q-Value	PEP
	High	IGGIGTVPVGR	2	3	1	P68104		0	0.001	0.1638
Q5JUK3-4	Isoform 4 of Potassium channel subfamily T member 1 OS=Homo sapiens OX=9606 GN=KCNT1 - [KCNT1_HUMAN]	4.73223	1.32	3	1	1	3	1211	136.898	7.63525
	A2	Sequence	# PSMs	# Proteins	# Protein Groups	Protein Group Accessions	Modifications	ΔCn	q-Value	PEP
	Medium	aQSQISVNVEDcEdTR	3	3	1	Q5JUK3-4	N-Term(Formyl); C12(Carbamidomethyl); D14(Methyl)	0	0.028	0.425
Q96JG9	Zinc finger protein 469 OS=Homo sapiens OX=9606 GN=ZNF469 PE=1 SV=3 - [ZN469_HUMAN]	4.6602	0.76	1	1	1	1	3925	409.949	7.72314
	A2	Sequence	# PSMs	# Proteins	# Protein Groups	Protein Group Accessions	Modifications	ΔCn	q-Value	PEP
	Medium	STPSNPdGAATPdSASATALADAGSPGPPR	1	1	1	Q96JG9	D7(Methyl); D13(Methyl)	0	0.033	0.4451
P25311	Zinc-alpha-2-glycoprotein OS=Homo sapiens OX=9606 GN=AZGP1 PE=1 SV=2 - [ZA2G_HUMAN]	4.56235	4.03	1	1	1	2	298	34.2371	6.04932
	A2	Sequence	# PSMs	# Proteins	# Protein Groups	Protein Group Accessions	Modifications	ΔCn	q-Value	PEP
	High	AYLEEEcPATLR	2	1	1	P25311	C7(Carbamidomethyl)	0	0.001	0.1522
Q8N7C0	Leucine-rich repeat-containing protein 52 OS=Homo sapiens OX=9606 GN=LRRC52 PE=1 SV=2 - [LRC52_HUMAN]	4.45991	7.67	1	1	1	1	313	35.1037	5.74463
	A2	Sequence	# PSMs	# Proteins	# Protein Groups	Protein Group Accessions	Modifications	ΔCn	q-Value	PEP
	High	iTSLPAmHLGLLSDLVYLdcQNNR	1	1	1	Q8N7C0	N-Term(Formyl); M7(Oxidation); D19(Methyl); C20(Carbamidomethyl)	0	0.008	0.2851
Q7Z309	PABIR family member 2 OS=Homo sapiens OX=9606 GN=PABIR2 PE=1 SV=2 - [PBIR2_HUMAN]	4.17282	17	3	1	1	1	247	26.9112	6.3667
	A2	Sequence	# PSMs	# Proteins	# Protein Groups	Protein Group Accessions	Modifications	ΔCn	q-Value	PEP
	Medium	LFQGTTNmLSPDAAQLSDLSScSDILDGSSSSSGLSSdPLAK	1	3	1	Q7Z309	M8(Oxidation); C22(Carbamidomethyl); D38(Methyl)	0	0.049	0.4923
Q86UQ4-3	Isoform 3 of ATP-binding cassette sub-family A member 13 OS=Homo sapiens OX=9606 GN=ABCA13 - [ABCAD_HUMAN]	4.07288	1.56	3	1	1	1	2760	312.048	7.26904
	A2	Sequence	# PSMs	# Proteins	# Protein Groups	Protein Group Accessions	Modifications	ΔCn	q-Value	PEP
	Medium	ASEESHVLkPLLEmSGTLVmLLNDSADLRDLATSmDSIVkLLK	1	3	1	Q86UQ4-3	K9(Methyl); M14(Oxidation); M20(Oxidation); M35(Oxidation); K40(Methyl)	0	0.027	0.4207
Q86UP8-6	Isoform 6 of General transcription factor II-I repeat domain-containing protein 2A OS=Homo sapiens OX=9606 GN=GTF2IRD2 - [GTD2A_HUMAN]	4.00835	2.02	2	1	1	2	496	57.145	7.48877
	A2	Sequence	# PSMs	# Proteins	# Protein Groups	Protein Group Accessions	Modifications	ΔCn	q-Value	PEP
	Medium	IAELQTEFQK	2	2	1	Q86UP8-6		0	0.018	0.3767
Q9NSY1	BMP-2-inducible protein kinase OS=Homo sapiens OX=9606 GN=BMP2K PE=1 SV=2 - [BMP2K_HUMAN]	4.00615	2.67	1	1	1	1	1161	129.091	6.50732
	A2	Sequence	# PSMs	# Proteins	# Protein Groups	Protein Group Accessions	Modifications	ΔCn	q-Value	PEP
	Medium	nVdSLSAPHNHPPEDPFGSVPFISHSGSPEK	1	1	1	Q9NSY1	N-Term(Formyl); D3(Methyl)	0	0.048	0.4907
Q9ULG1	Chromatin-remodeling ATPase INO80 OS=Homo sapiens OX=9606 GN=INO80 PE=1 SV=2 - [INO80_HUMAN]	3.97543	1.74	1	1	1	2	1556	176.643	9.49561
	A2	Sequence	# PSMs	# Proteins	# Protein Groups	Protein Group Accessions	Modifications	ΔCn	q-Value	PEP
	Medium	SILLSDESSEADSQSEDddEEELNLSR	2	1	1	Q9ULG1	D18(Methyl); D19(Methyl)	0.0377	0.041	0.4646
Q92622-3	Isoform 3 of Run domain Beclin-1-interacting and cysteine-rich domain-containing protein OS=Homo sapiens OX=9606 GN=RUBCN - [RUBIC_HUMAN]	3.82918	1.95	1	1	1	1	921	102.441	6.60986
	A2	Sequence	# PSMs	# Proteins	# Protein Groups	Protein Group Accessions	Modifications	ΔCn	q-Value	PEP
	Medium	nGLSVSLASmFSdADIRR	1	1	1	Q92622-3	N-Term(Formyl); M10(Oxidation); D13(Methyl)	0	0.045	0.4792
Q86SF2	N-acetylgalactosaminyltransferase 7 OS=Homo sapiens OX=9606 GN=GALNT7 PE=1 SV=1 - [GALT7_HUMAN]	3.81878	1.52	1	1	1	2	657	75.341	7.10791
	A2	Sequence	# PSMs	# Proteins	# Protein Groups	Protein Group Accessions	Modifications	ΔCn	q-Value	PEP
	Medium	VVEVWWdEYK	2	1	1	Q86SF2	D7(Methyl)	0	0.02	0.3821
P34925	Tyrosine-protein kinase RYK OS=Homo sapiens OX=9606 GN=RYK PE=1 SV=3 - [RYK_HUMAN]	3.75829	4.61	2	1	1	1	607	67.771	7.26904
	A2	Sequence	# PSMs	# Proteins	# Protein Groups	Protein Group Accessions	Modifications	ΔCn	q-Value	PEP
	High	IAQPINcPdELFAVmAccWALdPEERPk	1	2	1	P34925	C7(Carbamidomethyl); D9(Methyl); M15(Oxidation); C17(Carbamidomethyl); C18(Carbamidomethyl); D22(Methyl); K28(Methyl)	0	0.005	0.2655
P68363-2	Isoform 2 of Tubulin alpha-1B chain OS=Homo sapiens OX=9606 GN=TUBA1B - [TBA1B_HUMAN]	3.70131	4.48	5	1	1	1	335	37.1941	4.98291
	A2	Sequence	# PSMs	# Proteins	# Protein Groups	Protein Group Accessions	Modifications	ΔCn	q-Value	PEP
	High	AVFVDLEPTVIDEVR	1	5	1	P68363-2		0	0	0.1037
Q9NZN4-2	Isoform 2 of EH domain-containing protein 2 OS=Homo sapiens OX=9606 GN=EHD2 - [EHD2_HUMAN]	3.68278	6.63	2	1	1	1	407	46.0301	6.37939
	A2	Sequence	# PSMs	# Proteins	# Protein Groups	Protein Group Accessions	Modifications	ΔCn	q-Value	PEP
	High	qEELESTEVGVQGGAFEGTHmGPFVER	1	2	1	Q9NZN4-2	N-Term(Formyl); M21(Oxidation)	0	0.008	0.2958
Q96KJ4	Mesothelin-like protein OS=Homo sapiens OX=9606 GN=MSLNL PE=3 SV=3 - [MSLNL_HUMAN]	3.48026	3.42	1	1	1	2	702	74.4934	7.13721
	A2	Sequence	# PSMs	# Proteins	# Protein Groups	Protein Group Accessions	Modifications	ΔCn	q-Value	PEP
	Medium	cGLQdDFTLHPPNLLLFYNLSQVR	2	1	1	Q96KJ4	C1(Carbamidomethyl); D5(Methyl)	0.0057	0.017	0.3696
O75419-2	Isoform 2 of Cell division control protein 45 homolog OS=Homo sapiens OX=9606 GN=CDC45 - [CDC45_HUMAN]	3.47253	4.04	3	1	1	1	520	60.206	5.80811
	A2	Sequence	# PSMs	# Proteins	# Protein Groups	Protein Group Accessions	Modifications	ΔCn	q-Value	PEP
	Medium	dLNDmLWWAIVGLTdQWVQDK	1	3	1	O75419-2	N-Term(Formyl); M5(Oxidation); D15(Methyl)	0	0.025	0.4085
Q86Y22-2	Isoform 2 of Collagen alpha-1(XXIII) chain OS=Homo sapiens OX=9606 GN=COL23A1 - [CONA1_HUMAN]	3.45452	6.8	2	1	1	1	309	30.6532	9.42236
	A2	Sequence	# PSMs	# Proteins	# Protein Groups	Protein Group Accessions	Modifications	ΔCn	q-Value	PEP
	Medium	gdQGQdGAAGPPGPPGPPGAR	1	2	1	Q86Y22-2	N-Term(Formyl); D2(Methyl); D6(Methyl)	0	0.045	0.4818
A0A0C4DH31	Immunoglobulin heavy variable 1-18 OS=Homo sapiens OX=9606 GN=IGHV1-18 PE=3 SV=1 - [HV118_HUMAN]	3.42105	14.53	1	1	1	1	117	12.8122	8.83643
	A2	Sequence	# PSMs	# Proteins	# Protein Groups	Protein Group Accessions	Modifications	ΔCn	q-Value	PEP
	High	VTmTTDTSTSTAYmELR	1	1	1	A0A0C4DH31	M3(Oxidation); M14(Oxidation)	0	0	0.05325
Q96PX9	Pleckstrin homology domain-containing family G member 4B OS=Homo sapiens OX=9606 GN=PLEKHG4B PE=1 SV=4 - [PKH4B_HUMAN]	3.41987	2.28	1	1	1	1	1271	139.58	6.78564
	A2	Sequence	# PSMs	# Proteins	# Protein Groups	Protein Group Accessions	Modifications	ΔCn	q-Value	PEP
	Medium	hQKPPSFPSTDSGGGAWEPAQPLSGLPGR	1	1	1	Q96PX9	N-Term(Formyl)	0	0.011	0.3205
O95571	Persulfide dioxygenase ETHE1, mitochondrial OS=Homo sapiens OX=9606 GN=ETHE1 PE=1 SV=2 - [ETHE1_HUMAN]	3.4109	6.69	1	1	1	1	254	27.8551	6.82959
	A2	Sequence	# PSMs	# Proteins	# Protein Groups	Protein Group Accessions	Modifications	ΔCn	q-Value	PEP
	Medium	LSGAQAdLHIEdGdSIR	1	1	1	O95571	D7(Methyl); D12(Methyl); D14(Methyl)	0	0.034	0.4467
Q8N8B7	Transcription elongation factor A N-terminal and central domain-containing protein OS=Homo sapiens OX=9606 GN=TCEANC PE=1 SV=2 - [TEANC_HUMAN]	3.39236	5.13	2	1	1	1	351	40.2192	8.5874
	A2	Sequence	# PSMs	# Proteins	# Protein Groups	Protein Group Accessions	Modifications	ΔCn	q-Value	PEP
	Medium	cIELLYAALTSSSTDQPK	1	2	1	Q8N8B7	N-Term(Formyl); C1(Carbamidomethyl)	0	0.025	0.409
Q96KN3-2	Isoform 2 of Homeobox protein PKNOX2 OS=Homo sapiens OX=9606 GN=PKNOX2 - [PKNX2_HUMAN]	3.36918	4.17	2	1	1	1	408	45.5283	4.95752
	A2	Sequence	# PSMs	# Proteins	# Protein Groups	Protein Group Accessions	Modifications	ΔCn	q-Value	PEP
	Medium	RILQPmLDASNPdPAPK	1	2	1	Q96KN3-2	M6(Oxidation); D13(Methyl)	0	0.027	0.4179
Q05086-2	Isoform I of Ubiquitin-protein ligase E3A OS=Homo sapiens OX=9606 GN=UBE3A - [UBE3A_HUMAN]	3.33841	2.58	3	1	1	1	852	97.9052	5.22412
	A2	Sequence	# PSMs	# Proteins	# Protein Groups	Protein Group Accessions	Modifications	ΔCn	q-Value	PEP
	Medium	KPLIPFEEFINEPLNEVLEmDK	1	3	1	Q05086-2	M20(Oxidation)	0	0.037	0.455
Q8N0W5-2	Isoform 2 of IQ domain-containing protein K OS=Homo sapiens OX=9606 GN=IQCK - [IQCK_HUMAN]	3.31596	17.99	3	1	1	1	189	21.0116	6.771
	A2	Sequence	# PSMs	# Proteins	# Protein Groups	Protein Group Accessions	Modifications	ΔCn	q-Value	PEP
	Medium	qEPVITVAPVEEmLFHGFSAEHYFPVSHFTmISR	1	3	1	Q8N0W5-2	N-Term(Formyl); M13(Oxidation); M31(Oxidation)	0	0.032	0.4433
Q53SF7	Cordon-bleu protein-like 1 OS=Homo sapiens OX=9606 GN=COBLL1 PE=1 SV=3 - [COBL1_HUMAN]	3.30909	2.3	3	1	1	1	1128	123.791	6.58057
	A2	Sequence	# PSMs	# Proteins	# Protein Groups	Protein Group Accessions	Modifications	ΔCn	q-Value	PEP
	Medium	NNNIdmEVERPSNSEAHETDTAISYK	1	3	1	Q53SF7	D5(Methyl); M6(Oxidation)	0	0.034	0.4487
Q8NFG4-2	Isoform 2 of Folliculin OS=Homo sapiens OX=9606 GN=FLCN - [FLCN_HUMAN]	3.27987	4.68	2	1	1	1	342	37.7175	6.52197
	A2	Sequence	# PSMs	# Proteins	# Protein Groups	Protein Group Accessions	Modifications	ΔCn	q-Value	PEP
	High	lLEGAPTEDTLVQmEK	1	2	1	Q8NFG4-2	N-Term(Formyl); M14(Oxidation)	0	0.006	0.2688
Q8NFP9	Neurobeachin OS=Homo sapiens OX=9606 GN=NBEA PE=1 SV=3 - [NBEA_HUMAN]	3.27156	0.58	1	1	1	1	2946	327.614	6.17627
	A2	Sequence	# PSMs	# Proteins	# Protein Groups	Protein Group Accessions	Modifications	ΔCn	q-Value	PEP
	High	LLTdLLFALETDVHVWR	1	1	1	Q8NFP9	D4(Methyl)	0	0.001	0.1432
O95785-2	Isoform 2 of Protein Wiz OS=Homo sapiens OX=9606 GN=WIZ - [WIZ_HUMAN]	3.26973	2.14	1	1	1	1	794	85.3268	9.05615
	A2	Sequence	# PSMs	# Proteins	# Protein Groups	Protein Group Accessions	Modifications	ΔCn	q-Value	PEP
	Medium	GGISVANFdPGTFSLmR	1	1	1	O95785-2	D9(Methyl); M16(Oxidation)	0	0.011	0.314
Q8ND83-3	Isoform 3 of SLAIN motif-containing protein 1 OS=Homo sapiens OX=9606 GN=SLAIN1 - [SLAI1_HUMAN]	3.25271	8.38	2	1	1	1	191	20.5326	10.9165
	A2	Sequence	# PSMs	# Proteins	# Protein Groups	Protein Group Accessions	Modifications	ΔCn	q-Value	PEP
	Medium	mGYKLQDLTDVQImAR	1	2	1	Q8ND83-3	N-Term(Formyl); M1(Oxidation); M14(Oxidation)	0	0.015	0.3578
Q9H0H3	Kelch-like protein 25 OS=Homo sapiens OX=9606 GN=KLHL25 PE=1 SV=1 - [KLH25_HUMAN]	3.23424	4.92	1	1	1	1	589	65.8806	6.56592
	A2	Sequence	# PSMs	# Proteins	# Protein Groups	Protein Group Accessions	Modifications	ΔCn	q-Value	PEP
	Medium	eSRDDTVNFQdNLHPEVLELLLDFAYSSR	1	1	1	Q9H0H3	N-Term(Formyl); D11(Methyl)	0	0.015	0.3465
Q9BUT9	MAPK regulated corepressor interacting protein 2 OS=Homo sapiens OX=9606 GN=MCRIP2 PE=1 SV=2 - [MCRI2_HUMAN]	3.20152	11.88	1	1	1	1	160	17.817	9.40771
	A2	Sequence	# PSMs	# Proteins	# Protein Groups	Protein Group Accessions	Modifications	ΔCn	q-Value	PEP
	High	AQPFAQPPGPWPLSSPGPR	1	1	1	Q9BUT9		0	0.004	0.2573
Q7Z408	CUB and sushi domain-containing protein 2 OS=Homo sapiens OX=9606 GN=CSMD2 PE=1 SV=2 - [CSMD2_HUMAN]	3.18781	0.77	2	1	1	1	3487	379.796	6.0874
	A2	Sequence	# PSMs	# Proteins	# Protein Groups	Protein Group Accessions	Modifications	ΔCn	q-Value	PEP
	Medium	lIFETQYQFQAQLmLIcdPGYYYTGQR	1	2	1	Q7Z408	N-Term(Formyl); M14(Oxidation); C17(Carbamidomethyl); D18(Methyl)	0	0.03	0.4333
Q15291-2	Isoform 2 of Retinoblastoma-binding protein 5 OS=Homo sapiens OX=9606 GN=RBBP5 - [RBBP5_HUMAN]	3.1867	4.2	2	1	1	1	500	55.0374	4.95752
	A2	Sequence	# PSMs	# Proteins	# Protein Groups	Protein Group Accessions	Modifications	ΔCn	q-Value	PEP
	Medium	TTNIELQGVPNdEVHPLLGVK	1	2	1	Q15291-2	D12(Methyl)	0	0.036	0.4521
P60900-3	Isoform 3 of Proteasome subunit alpha type-6 OS=Homo sapiens OX=9606 GN=PSMA6 - [PSA6_HUMAN]	3.16887	10.18	3	1	1	1	167	18.8033	5.23682
	A2	Sequence	# PSMs	# Proteins	# Protein Groups	Protein Group Accessions	Modifications	ΔCn	q-Value	PEP
	Medium	iLTEAEIdAHLVALAER	1	3	1	P60900-3	N-Term(Formyl); D8(Methyl)	0	0.011	0.3126
Q8N6G6	ADAMTS-like protein 1 OS=Homo sapiens OX=9606 GN=ADAMTSL1 PE=1 SV=4 - [ATL1_HUMAN]	3.14366	1.48	1	1	1	1	1762	193.284	7.79639
	A2	Sequence	# PSMs	# Proteins	# Protein Groups	Protein Group Accessions	Modifications	ΔCn	q-Value	PEP
	High	nTTSEEDPGAEQVLLHLPFTmVTEQR	1	1	1	Q8N6G6	N-Term(Formyl); M21(Oxidation)	0	0.003	0.2211
Q9UL63-2	Isoform 2 of Muskelin OS=Homo sapiens OX=9606 GN=MKLN1 - [MKLN1_HUMAN]	3.14351	3.22	2	1	1	1	528	60.7004	5.8335
	A2	Sequence	# PSMs	# Proteins	# Protein Groups	Protein Group Accessions	Modifications	ΔCn	q-Value	PEP
	Medium	LLREDScNAGPEDIQSR	1	2	1	Q9UL63-2	C7(Carbamidomethyl)	0	0.045	0.4802
O43379	WD repeat-containing protein 62 OS=Homo sapiens OX=9606 GN=WDR62 PE=1 SV=4 - [WDR62_HUMAN]	3.13953	1.19	1	1	1	1	1518	165.849	5.90967
	A2	Sequence	# PSMs	# Proteins	# Protein Groups	Protein Group Accessions	Modifications	ΔCn	q-Value	PEP
	Medium	aLGDVEASEAEdHFFNPR	1	1	1	O43379	N-Term(Formyl); D12(Methyl)	0	0.016	0.3671
Q8NDV7-2	Isoform 2 of Trinucleotide repeat-containing gene 6A protein OS=Homo sapiens OX=9606 GN=TNRC6A - [TNR6A_HUMAN]	3.11054	1.05	4	1	1	1	1709	181.942	6.58057
	A2	Sequence	# PSMs	# Proteins	# Protein Groups	Protein Group Accessions	Modifications	ΔCn	q-Value	PEP
	Medium	nITImASGNTGGEkDGLR	1	4	1	Q8NDV7-2	N-Term(Formyl); M5(Oxidation); K14(Methyl)	0	0.014	0.3342
Q7RTU5	Achaete-scute homolog 5 OS=Homo sapiens OX=9606 GN=ASCL5 PE=3 SV=2 - [ASCL5_HUMAN]	3.10003	6.47	1	1	1	1	278	29.4436	8.42627
	A2	Sequence	# PSMs	# Proteins	# Protein Groups	Protein Group Accessions	Modifications	ΔCn	q-Value	PEP
	Medium	RPLGPPScmQLGVmPPPR	1	1	1	Q7RTU5	C8(Carbamidomethyl); M9(Oxidation); M14(Oxidation)	0	0.016	0.367
Q8NBP7	Proprotein convertase subtilisin/kexin type 9 OS=Homo sapiens OX=9606 GN=PCSK9 PE=1 SV=3 - [PCSK9_HUMAN]	3.06158	3.03	1	1	1	1	692	74.2391	6.60986
	A2	Sequence	# PSMs	# Proteins	# Protein Groups	Protein Group Accessions	Modifications	ΔCn	q-Value	PEP
	Medium	DVSTTGSTSEGAVTAVAIccR	1	1	1	Q8NBP7	C19(Carbamidomethyl); C20(Carbamidomethyl)	0	0.045	0.4786
Q9UKP4	A disintegrin and metalloproteinase with thrombospondin motifs 7 OS=Homo sapiens OX=9606 GN=ADAMTS7 PE=1 SV=2 - [ATS7_HUMAN]	3.01144	0.71	1	1	1	1	1686	183.977	6.20166
	A2	Sequence	# PSMs	# Proteins	# Protein Groups	Protein Group Accessions	Modifications	ΔCn	q-Value	PEP
	Medium	tNEVFkDdEEPK	1	1	1	Q9UKP4	N-Term(Formyl); K6(Methyl); D8(Methyl)	0	0.017	0.3706
P55010	Eukaryotic translation initiation factor 5 OS=Homo sapiens OX=9606 GN=EIF5 PE=1 SV=2 - [IF5_HUMAN]	2.98354	4.18	1	1	1	1	431	49.1918	5.57959
	A2	Sequence	# PSMs	# Proteins	# Protein Groups	Protein Group Accessions	Modifications	ΔCn	q-Value	PEP
	Medium	eEGVIdSSdkEIVAEAER	1	1	1	P55010	N-Term(Formyl); D6(Methyl); D9(Methyl); K10(Methyl)	0	0.044	0.4769
Q9UL17	T-box transcription factor TBX21 OS=Homo sapiens OX=9606 GN=TBX21 PE=1 SV=1 - [TBX21_HUMAN]	2.97624	3.93	1	1	1	1	535	58.2912	6.02393
	A2	Sequence	# PSMs	# Proteins	# Protein Groups	Protein Group Accessions	Modifications	ΔCn	q-Value	PEP
	Medium	GGGSLGSPYPGGALVPAPPSR	1	1	1	Q9UL17		0	0.031	0.4365
Q9P2P1	Protein NYNRIN OS=Homo sapiens OX=9606 GN=NYNRIN PE=2 SV=3 - [NYNRI_HUMAN]	2.97405	1	1	1	1	1	1898	208.235	8.01611
	A2	Sequence	# PSMs	# Proteins	# Protein Groups	Protein Group Accessions	Modifications	ΔCn	q-Value	PEP
	High	QkPDWQWdQEHEEAFLALK	1	1	1	Q9P2P1	K2(Methyl); D8(Methyl)	0	0.002	0.1763
P15822	Zinc finger protein 40 OS=Homo sapiens OX=9606 GN=HIVEP1 PE=1 SV=4 - [ZEP1_HUMAN]	2.97242	0.7	1	1	1	1	2718	296.651	7.84033
	A2	Sequence	# PSMs	# Proteins	# Protein Groups	Protein Group Accessions	Modifications	ΔCn	q-Value	PEP
	High	SSEGLQFQNALGcNPSLPK	1	1	1	P15822	C13(Carbamidomethyl)	0	0.007	0.2737
P02753	Retinol-binding protein 4 OS=Homo sapiens OX=9606 GN=RBP4 PE=1 SV=3 - [RET4_HUMAN]	2.95877	8.96	1	1	1	1	201	22.9953	6.07471
	A2	Sequence	# PSMs	# Proteins	# Protein Groups	Protein Group Accessions	Modifications	ΔCn	q-Value	PEP
	Medium	LLNLDGTcADSYSFVFSR	1	1	1	P02753	C8(Carbamidomethyl)	0	0.022	0.3964
Q9HDC9-2	Isoform 2 of Adipocyte plasma membrane-associated protein OS=Homo sapiens OX=9606 GN=APMAP - [APMAP_HUMAN]	2.90947	3.81	2	1	1	1	289	32.1407	5.84619
	A2	Sequence	# PSMs	# Proteins	# Protein Groups	Protein Group Accessions	Modifications	ΔCn	q-Value	PEP
	High	LENGEIETIAR	1	2	1	Q9HDC9-2		0	0.002	0.199
Q76KP1	N-acetyl-beta-glucosaminyl-glycoprotein 4-beta-N-acetylgalactosaminyltransferase 1 OS=Homo sapiens OX=9606 GN=B4GALNT4 PE=1 SV=1 - [B4GN4_HUMAN]	2.85617	1.92	1	1	1	1	1039	116.441	6.97607
	A2	Sequence	# PSMs	# Proteins	# Protein Groups	Protein Group Accessions	Modifications	ΔCn	q-Value	PEP
	Medium	gQVNLHVFEdWcGGAVGHLR	1	1	1	Q76KP1	N-Term(Formyl); D10(Methyl); C12(Carbamidomethyl)	0	0.043	0.4684
P48741	Putative heat shock 70 kDa protein 7 OS=Homo sapiens OX=9606 GN=HSPA7 PE=5 SV=2 - [HSP77_HUMAN]	2.85318	3.54	8	1	1	1	367	40.2196	7.86963
	A2	Sequence	# PSMs	# Proteins	# Protein Groups	Protein Group Accessions	Modifications	ΔCn	q-Value	PEP
	High	TTPSYVAFTDTER	1	8	1	P48741		0	0.002	0.2106
P20020-6	Isoform K of Plasma membrane calcium-transporting ATPase 1 OS=Homo sapiens OX=9606 GN=ATP2B1 - [AT2B1_HUMAN]	2.85168	1.44	4	1	1	1	1184	130.535	5.96045
	A2	Sequence	# PSMs	# Proteins	# Protein Groups	Protein Group Accessions	Modifications	ΔCn	q-Value	PEP
	Medium	nNNAVdSGIHLTIEmNk	1	4	1	P20020-6	N-Term(Formyl); D6(Methyl); M15(Oxidation); K17(Methyl)	0	0.047	0.4865
Q63HQ2-2	Isoform 2 of Pikachurin OS=Homo sapiens OX=9606 GN=EGFLAM - [EGFLA_HUMAN]	2.82416	1.29	2	1	1	1	1009	110.273	7.50342
	A2	Sequence	# PSMs	# Proteins	# Protein Groups	Protein Group Accessions	Modifications	ΔCn	q-Value	PEP
	High	SLQEQLHSVPLSR	1	2	1	Q63HQ2-2		0	0.003	0.2345
P14373	Zinc finger protein RFP OS=Homo sapiens OX=9606 GN=TRIM27 PE=1 SV=1 - [TRI27_HUMAN]	2.82296	3.31	1	1	1	1	513	58.4518	6.21436
	A2	Sequence	# PSMs	# Proteins	# Protein Groups	Protein Group Accessions	Modifications	ΔCn	q-Value	PEP
	Medium	FNLFPcVLGSPcFIAGR	1	1	1	P14373	C6(Carbamidomethyl); C12(Carbamidomethyl)	0	0.048	0.4911
P31276	Homeobox protein Hox-C13 OS=Homo sapiens OX=9606 GN=HOXC13 PE=1 SV=3 - [HXC13_HUMAN]	2.81887	5.15	1	1	1	1	330	35.3566	8.95361
	A2	Sequence	# PSMs	# Proteins	# Protein Groups	Protein Group Accessions	Modifications	ΔCn	q-Value	PEP
	Medium	sPFPdVVPLQPEVSSYR	1	1	1	P31276	N-Term(Formyl); D5(Methyl)	0	0.044	0.4747
P46013-2	Isoform Short of Proliferation marker protein Ki-67 OS=Homo sapiens OX=9606 GN=MKI67 - [KI67_HUMAN]	2.81373	0.38	2	1	1	1	2896	319.248	9.51025
	A2	Sequence	# PSMs	# Proteins	# Protein Groups	Protein Group Accessions	Modifications	ΔCn	q-Value	PEP
	Medium	LdAEDVIGSRR	1	2	1	P46013-2	D2(Methyl)	0	0.047	0.4866
O43294-2	Isoform 2 of Transforming growth factor beta-1-induced transcript 1 protein OS=Homo sapiens OX=9606 GN=TGFB1I1 - [TGFI1_HUMAN]	2.81136	2.48	2	1	1	1	444	47.9099	7.57666
	A2	Sequence	# PSMs	# Proteins	# Protein Groups	Protein Group Accessions	Modifications	ΔCn	q-Value	PEP
	Medium	dHLYSTVckPR	1	2	1	O43294-2	D1(Methyl); C8(Carbamidomethyl); K9(Methyl)	0	0.022	0.392
Q9HB07	MYG1 exonuclease OS=Homo sapiens OX=9606 GN=MYG1 PE=1 SV=3 - [MYG1_HUMAN]	2.80385	4.52	1	1	1	1	376	42.4504	6.771
	A2	Sequence	# PSMs	# Proteins	# Protein Groups	Protein Group Accessions	Modifications	ΔCn	q-Value	PEP
	Medium	lAScDIVVdVGGEYDPR	1	1	1	Q9HB07	N-Term(Formyl); C4(Carbamidomethyl); D9(Methyl)	0	0.029	0.4299
Q92766-5	Isoform 5 of Ras-responsive element-binding protein 1 OS=Homo sapiens OX=9606 GN=RREB1 - [RREB1_HUMAN]	2.78395	0.99	4	1	1	1	1421	153.103	8.04541
	A2	Sequence	# PSMs	# Proteins	# Protein Groups	Protein Group Accessions	Modifications	ΔCn	q-Value	PEP
	High	aATTATPAATTSPK	1	4	1	Q92766-5	N-Term(Formyl)	0	0.007	0.2778
Q86WG5	Myotubularin-related protein 13 OS=Homo sapiens OX=9606 GN=SBF2 PE=1 SV=1 - [MTMRD_HUMAN]	2.76641	0.54	1	1	1	1	1849	208.333	7.06396
	A2	Sequence	# PSMs	# Proteins	# Protein Groups	Protein Group Accessions	Modifications	ΔCn	q-Value	PEP
	High	VTVdLkEEPR	1	1	1	Q86WG5	D4(Methyl); K6(Methyl)	0	0.004	0.2568
Q96JF0-2	Isoform 2 of Beta-galactoside alpha-2,6-sialyltransferase 2 OS=Homo sapiens OX=9606 GN=ST6GAL2 - [SIAT2_HUMAN]	2.76086	3	2	1	1	1	466	52.8942	10.0376
	A2	Sequence	# PSMs	# Proteins	# Protein Groups	Protein Group Accessions	Modifications	ΔCn	q-Value	PEP
	High	kPDYNLFTPYIQHR	1	2	1	Q96JF0-2	N-Term(Formyl)	0	0.007	0.2783
P59510	A disintegrin and metalloproteinase with thrombospondin motifs 20 OS=Homo sapiens OX=9606 GN=ADAMTS20 PE=2 SV=2 - [ATS20_HUMAN]	2.73479	0.94	2	1	1	1	1910	214.58	7.21045
	A2	Sequence	# PSMs	# Proteins	# Protein Groups	Protein Group Accessions	Modifications	ΔCn	q-Value	PEP
	Medium	HGLSSdLcLNHLKPGAQK	1	2	1	P59510	D6(Methyl); C8(Carbamidomethyl)	0	0.044	0.4747
O75970-5	Isoform 4 of Multiple PDZ domain protein OS=Homo sapiens OX=9606 GN=MPDZ - [MPDZ_HUMAN]	2.72895	0.85	4	1	1	1	2008	214.671	5.0083
	A2	Sequence	# PSMs	# Proteins	# Protein Groups	Protein Group Accessions	Modifications	ΔCn	q-Value	PEP
	Medium	kATHDEAINVLRQTPQR	1	4	1	O75970-5	N-Term(Formyl)	0	0.027	0.4195
Q6P2Q9	Pre-mRNA-processing-splicing factor 8 OS=Homo sapiens OX=9606 GN=PRPF8 PE=1 SV=2 - [PRP8_HUMAN]	2.72209	0.43	1	1	1	1	2335	273.427	8.83643
	A2	Sequence	# PSMs	# Proteins	# Protein Groups	Protein Group Accessions	Modifications	ΔCn	q-Value	PEP
	Medium	QTdVGITHFR	1	1	1	Q6P2Q9	D3(Methyl)	0	0.03	0.4317
Q92769-3	Isoform 2 of Histone deacetylase 2 OS=Homo sapiens OX=9606 GN=HDAC2 - [HDAC2_HUMAN]	2.71571	3.71	2	1	1	1	458	51.9653	5.74463
	A2	Sequence	# PSMs	# Proteins	# Protein Groups	Protein Group Accessions	Modifications	ΔCn	q-Value	PEP
	Medium	tFNLPLLmLGGGGYTIR	1	2	1	Q92769-3	N-Term(Formyl); M8(Oxidation)	0	0.041	0.464
Q9NVI1-2	Isoform 2 of Fanconi anemia group I protein OS=Homo sapiens OX=9606 GN=FANCI - [FANCI_HUMAN]	2.7114	1.34	3	1	1	1	1267	142.35	6.81494
	A2	Sequence	# PSMs	# Proteins	# Protein Groups	Protein Group Accessions	Modifications	ΔCn	q-Value	PEP
	Medium	ETkPIPNLIFAIEQYEK	1	3	1	Q9NVI1-2	K3(Methyl)	0	0.048	0.4889
Q8TEW8-5	Isoform 5 of Partitioning defective 3 homolog B OS=Homo sapiens OX=9606 GN=PARD3B - [PAR3L_HUMAN]	2.67544	1	5	1	1	1	1104	121.093	8.54346
	A2	Sequence	# PSMs	# Proteins	# Protein Groups	Protein Group Accessions	Modifications	ΔCn	q-Value	PEP
	Medium	QGETASLVIAR	1	5	1	Q8TEW8-5		0	0.016	0.3647
Q9NVR5-2	Isoform 2 of Protein kintoun OS=Homo sapiens OX=9606 GN=DNAAF2 - [KTU_HUMAN]	2.67162	1.39	2	1	1	1	789	85.5473	5.2876
	A2	Sequence	# PSMs	# Proteins	# Protein Groups	Protein Group Accessions	Modifications	ΔCn	q-Value	PEP
	Medium	sAEQAALEVTR	1	2	1	Q9NVR5-2	N-Term(Formyl)	0	0.045	0.4794
P03952	Plasma kallikrein OS=Homo sapiens OX=9606 GN=KLKB1 PE=1 SV=1 - [KLKB1_HUMAN]	2.67108	1.88	1	1	1	1	638	71.3228	8.22119
	A2	Sequence	# PSMs	# Proteins	# Protein Groups	Protein Group Accessions	Modifications	ΔCn	q-Value	PEP
	Medium	vSEGNHDIALIK	1	1	1	P03952	N-Term(Formyl)	0	0.021	0.3906
Q969K4-2	Isoform 1 of Ankyrin repeat and BTB/POZ domain-containing protein 1 OS=Homo sapiens OX=9606 GN=ABTB1 - [ABTB1_HUMAN]	2.65845	4.76	4	1	1	1	336	37.5518	4.93213
	A2	Sequence	# PSMs	# Proteins	# Protein Groups	Protein Group Accessions	Modifications	ΔCn	q-Value	PEP
	Medium	sLAQmLDEDTVVGVWR	1	4	1	Q969K4-2	N-Term(Formyl); M5(Oxidation)	0	0.022	0.3964
P02751-12	Isoform 12 of Fibronectin OS=Homo sapiens OX=9606 GN=FN1 - [FINC_HUMAN]	2.61264	0.95	15	1	1	1	2008	221.152	6.17627
	A2	Sequence	# PSMs	# Proteins	# Protein Groups	Protein Group Accessions	Modifications	ΔCn	q-Value	PEP
	Medium	SSPVVIDASTAIDAPSNLR	1	15	1	P02751-12		0	0.045	0.4789
O75881	Cytochrome P450 7B1 OS=Homo sapiens OX=9606 GN=CYP7B1 PE=1 SV=2 - [CP7B1_HUMAN]	2.60212	2.57	1	1	1	1	506	58.2185	8.01611
	A2	Sequence	# PSMs	# Proteins	# Protein Groups	Protein Group Accessions	Modifications	ΔCn	q-Value	PEP
	Medium	gWLPYLGVVLNLR	1	1	1	O75881	N-Term(Formyl)	0	0.041	0.4648
Q8NEV4	Myosin-IIIa OS=Homo sapiens OX=9606 GN=MYO3A PE=1 SV=2 - [MYO3A_HUMAN]	2.59379	0.87	1	1	1	1	1616	186.092	8.90967
	A2	Sequence	# PSMs	# Proteins	# Protein Groups	Protein Group Accessions	Modifications	ΔCn	q-Value	PEP
	Medium	QVEPVTQAQEEEDk	1	1	1	Q8NEV4	K14(Methyl)	0	0.047	0.4855
Q6VY07	Phosphofurin acidic cluster sorting protein 1 OS=Homo sapiens OX=9606 GN=PACS1 PE=1 SV=2 - [PACS1_HUMAN]	2.57207	1.25	1	1	1	1	963	104.833	7.73779
	A2	Sequence	# PSMs	# Proteins	# Protein Groups	Protein Group Accessions	Modifications	ΔCn	q-Value	PEP
	Medium	vSIdGVEWSDIK	1	1	1	Q6VY07	N-Term(Formyl); D4(Methyl)	0	0.02	0.384
Q1X8D7-3	Isoform 3 of Leucine-rich repeat-containing protein 36 OS=Homo sapiens OX=9606 GN=LRRC36 - [LRC36_HUMAN]	2.56847	3.59	3	1	1	1	529	58.6218	7.47412
	A2	Sequence	# PSMs	# Proteins	# Protein Groups	Protein Group Accessions	Modifications	ΔCn	q-Value	PEP
	Medium	NcVTGESSASKVSANVDSR	1	3	1	Q1X8D7-3	C2(Carbamidomethyl)	0	0.033	0.4455
P49720	Proteasome subunit beta type-3 OS=Homo sapiens OX=9606 GN=PSMB3 PE=1 SV=2 - [PSB3_HUMAN]	2.55333	8.78	1	1	1	1	205	22.9335	6.55127
	A2	Sequence	# PSMs	# Proteins	# Protein Groups	Protein Group Accessions	Modifications	ΔCn	q-Value	PEP
	Medium	QIKPYTLmSmVANLLYEK	1	1	1	P49720	M8(Oxidation); M10(Oxidation)	0	0.042	0.4674
P15882-2	Isoform Alpha-1 of N-chimaerin OS=Homo sapiens OX=9606 GN=CHN1 - [CHIN_HUMAN]	2.54859	3.59	3	1	1	1	334	38.1717	8.19189
	A2	Sequence	# PSMs	# Proteins	# Protein Groups	Protein Group Accessions	Modifications	ΔCn	q-Value	PEP
	Medium	VSGFSdLIEDVK	1	3	1	P15882-2	D6(Methyl)	0	0.03	0.4323
O75874	Isocitrate dehydrogenase [NADP] cytoplasmic OS=Homo sapiens OX=9606 GN=IDH1 PE=1 SV=2 - [IDHC_HUMAN]	2.5286	2.42	1	1	1	1	414	46.6295	7.00537
	A2	Sequence	# PSMs	# Proteins	# Protein Groups	Protein Group Accessions	Modifications	ΔCn	q-Value	PEP
	Medium	EAIIcKNIPR	1	1	1	O75874	C5(Carbamidomethyl)	0	0.026	0.4137
P05062	Fructose-bisphosphate aldolase B OS=Homo sapiens OX=9606 GN=ALDOB PE=1 SV=2 - [ALDOB_HUMAN]	2.5268	3.57	1	1	1	1	364	39.4481	7.86963
	A2	Sequence	# PSMs	# Proteins	# Protein Groups	Protein Group Accessions	Modifications	ΔCn	q-Value	PEP
	Medium	ETTIQGLDGLSER	1	1	1	P05062		0	0.045	0.4806
P32119	Peroxiredoxin-2 OS=Homo sapiens OX=9606 GN=PRDX2 PE=1 SV=5 - [PRDX2_HUMAN]	2.5245	5.56	2	1	1	1	198	21.8782	5.97314
	A2	Sequence	# PSMs	# Proteins	# Protein Groups	Protein Group Accessions	Modifications	ΔCn	q-Value	PEP
	Medium	QITVNDLPVGR	1	2	1	P32119		0	0.02	0.3841
Q86XR7	TIR domain-containing adapter molecule 2 OS=Homo sapiens OX=9606 GN=TICAM2 PE=1 SV=1 - [TCAM2_HUMAN]	2.52418	6.38	2	1	1	1	235	26.8992	5.07178
	A2	Sequence	# PSMs	# Proteins	# Protein Groups	Protein Group Accessions	Modifications	ΔCn	q-Value	PEP
	Medium	fVILHAEddTdEALR	1	2	1	Q86XR7	N-Term(Formyl); D8(Methyl); D9(Methyl); D11(Methyl)	0	0.037	0.4547
Q6P158	Putative ATP-dependent RNA helicase DHX57 OS=Homo sapiens OX=9606 GN=DHX57 PE=1 SV=2 - [DHX57_HUMAN]	2.52145	1.15	1	1	1	1	1386	155.507	7.7085
	A2	Sequence	# PSMs	# Proteins	# Protein Groups	Protein Group Accessions	Modifications	ΔCn	q-Value	PEP
	Medium	iLEmFSAHNLQSVFSR	1	1	1	Q6P158	N-Term(Formyl); M4(Oxidation)	0	0.017	0.3693
P01034	Cystatin-C OS=Homo sapiens OX=9606 GN=CST3 PE=1 SV=1 - [CYTC_HUMAN]	2.49635	10.96	1	1	1	1	146	15.7891	8.74854
	A2	Sequence	# PSMs	# Proteins	# Protein Groups	Protein Group Accessions	Modifications	ΔCn	q-Value	PEP
	Medium	LVGGPmDASVEEEGVR	1	1	1	P01034	M6(Oxidation)	0	0.014	0.3348
Q9UG63	ATP-binding cassette sub-family F member 2 OS=Homo sapiens OX=9606 GN=ABCF2 PE=1 SV=2 - [ABCF2_HUMAN]	2.46972	1.77	2	1	1	1	623	71.2446	7.37158
	A2	Sequence	# PSMs	# Proteins	# Protein Groups	Protein Group Accessions	Modifications	ΔCn	q-Value	PEP
	Medium	VALVGPNGAGk	1	2	1	Q9UG63	K11(Methyl)	0	0.022	0.3959
P06493-2	Isoform 2 of Cyclin-dependent kinase 1 OS=Homo sapiens OX=9606 GN=CDK1 - [CDK1_HUMAN]	2.45897	6.67	2	1	1	1	240	27.4853	7.06396
	A2	Sequence	# PSMs	# Proteins	# Protein Groups	Protein Group Accessions	Modifications	ΔCn	q-Value	PEP
	Medium	hPNIVSLQdVLmQdSR	1	2	1	P06493-2	N-Term(Formyl); D9(Methyl); M12(Oxidation); D14(Methyl)	0	0.028	0.4247
Q96RW7-2	Isoform 2 of Hemicentin-1 OS=Homo sapiens OX=9606 GN=HMCN1 - [HMCN1_HUMAN]	2.45704	0.34	2	1	1	1	5518	599.717	6.40479
	A2	Sequence	# PSMs	# Proteins	# Protein Groups	Protein Group Accessions	Modifications	ΔCn	q-Value	PEP
	Medium	sQHSdSGNYTcIASNmEGK	1	2	1	Q96RW7-2	N-Term(Formyl); D5(Methyl); C11(Carbamidomethyl); M16(Oxidation)	0	0.014	0.3347
O94760-2	Isoform 2 of N(G),N(G)-dimethylarginine dimethylaminohydrolase 1 OS=Homo sapiens OX=9606 GN=DDAH1 - [DDAH1_HUMAN]	2.43767	8.79	2	1	1	1	182	20.1763	5.84619
	A2	Sequence	# PSMs	# Proteins	# Protein Groups	Protein Group Accessions	Modifications	ΔCn	q-Value	PEP
	Medium	DENATLDGGDVLFTGR	1	2	1	O94760-2		0	0.044	0.4776
O14513	Nck-associated protein 5 OS=Homo sapiens OX=9606 GN=NCKAP5 PE=1 SV=2 - [NCKP5_HUMAN]	2.41563	0.84	1	1	1	1	1909	208.409	8.07471
	A2	Sequence	# PSMs	# Proteins	# Protein Groups	Protein Group Accessions	Modifications	ΔCn	q-Value	PEP
	Medium	sRPAIESSDSGEPPTR	1	1	1	O14513	N-Term(Formyl)	0	0.011	0.3144
Q68DC2-3	Isoform 2 of Ankyrin repeat and SAM domain-containing protein 6 OS=Homo sapiens OX=9606 GN=ANKS6 - [ANKS6_HUMAN]	2.35404	3.58	1	1	1	1	335	35.3702	6.72705
	A2	Sequence	# PSMs	# Proteins	# Protein Groups	Protein Group Accessions	Modifications	ΔCn	q-Value	PEP
	Medium	tGQAAcPPWLHR	1	1	1	Q68DC2-3	N-Term(Formyl); C6(Carbamidomethyl)	0	0.022	0.3928
P20929	Nebulin OS=Homo sapiens OX=9606 GN=NEB PE=1 SV=5 - [NEBU_HUMAN]	2.32466	0.18	4	1	1	1	6669	772.428	9.0708
	A2	Sequence	# PSMs	# Proteins	# Protein Groups	Protein Group Accessions	Modifications	ΔCn	q-Value	PEP
	Medium	qGQTLVSDIdYR	1	4	1	P20929	N-Term(Formyl); D10(Methyl)	0	0.038	0.458
C9J3I9	Putative uncharacterized protein C5orf58 OS=Homo sapiens OX=9606 GN=C5orf58 PE=4 SV=2 - [CE058_HUMAN]	2.32035	11.11	1	1	1	1	81	9.22497	8.17725
	A2	Sequence	# PSMs	# Proteins	# Protein Groups	Protein Group Accessions	Modifications	ΔCn	q-Value	PEP
	Medium	nNPLFEESK	1	1	1	C9J3I9	N-Term(Formyl)	0	0.042	0.4676
Q15545	Transcription initiation factor TFIID subunit 7 OS=Homo sapiens OX=9606 GN=TAF7 PE=1 SV=1 - [TAF7_HUMAN]	2.3173	2.87	1	1	1	1	349	40.2345	5.19873
	A2	Sequence	# PSMs	# Proteins	# Protein Groups	Protein Group Accessions	Modifications	ΔCn	q-Value	PEP
	Medium	LTIELHPDGR	1	1	1	Q15545		0	0.049	0.4927
Q8TCU4-3	Isoform 3 of Centrosome-associated protein ALMS1 OS=Homo sapiens OX=9606 GN=ALMS1 - [ALMS1_HUMAN]	2.31695	0.36	3	1	1	1	3860	425.089	5.97314
	A2	Sequence	# PSMs	# Proteins	# Protein Groups	Protein Group Accessions	Modifications	ΔCn	q-Value	PEP
	Medium	tATPTVLSSSHSHR	1	3	1	Q8TCU4-3	N-Term(Formyl)	0	0.038	0.459
Q8IWI9-3	Isoform 2 of MAX gene-associated protein OS=Homo sapiens OX=9606 GN=MGA - [MGAP_HUMAN]	2.30949	0.67	2	1	1	1	2856	315.024	6.84424
	A2	Sequence	# PSMs	# Proteins	# Protein Groups	Protein Group Accessions	Modifications	ΔCn	q-Value	PEP
	Medium	QkNSSdQEGNNISSSSGHR	1	2	1	Q8IWI9-3	K2(Methyl); D6(Methyl)	0	0.016	0.3628
P49848-2	Isoform 2 of Transcription initiation factor TFIID subunit 6 OS=Homo sapiens OX=9606 GN=TAF6 - [TAF6_HUMAN]	2.29937	1.95	4	1	1	1	667	71.4953	8.51416
	A2	Sequence	# PSMs	# Proteins	# Protein Groups	Protein Group Accessions	Modifications	ΔCn	q-Value	PEP
	Medium	aAAPPQPSPPPTK	1	4	1	P49848-2	N-Term(Formyl)	0	0.014	0.3405
Q9NZA1-3	Isoform 3 of Chloride intracellular channel protein 5 OS=Homo sapiens OX=9606 GN=CLIC5 - [CLIC5_HUMAN]	2.2936	5.85	3	1	1	1	205	22.8158	5.69385
	A2	Sequence	# PSMs	# Proteins	# Protein Groups	Protein Group Accessions	Modifications	ΔCn	q-Value	PEP
	Medium	ESNTAGIDIFSK	1	3	1	Q9NZA1-3		0	0.017	0.3708
Q5VWQ8-3	Isoform 3 of Disabled homolog 2-interacting protein OS=Homo sapiens OX=9606 GN=DAB2IP - [DAB2P_HUMAN]	2.26262	0.93	5	1	1	1	967	106.697	6.84424
	A2	Sequence	# PSMs	# Proteins	# Protein Groups	Protein Group Accessions	Modifications	ΔCn	q-Value	PEP
	Medium	lEEGEERLR	1	5	1	Q5VWQ8-3	N-Term(Formyl)	0	0.042	0.4666
Q8N2N9-3	Isoform 3 of Ankyrin repeat domain-containing protein 36B OS=Homo sapiens OX=9606 GN=ANKRD36B - [AN36B_HUMAN]	2.25732	0.85	3	1	1	1	1292	146.162	8.95361
	A2	Sequence	# PSMs	# Proteins	# Protein Groups	Protein Group Accessions	Modifications	ΔCn	q-Value	PEP
	Medium	tVSFEQPPGLK	1	3	1	Q8N2N9-3	N-Term(Formyl)	0	0.026	0.4147
Q12906-5	Isoform 5 of Interleukin enhancer-binding factor 3 OS=Homo sapiens OX=9606 GN=ILF3 - [ILF3_HUMAN]	2.25416	1.74	7	1	1	1	690	74.5603	8.23584
	A2	Sequence	# PSMs	# Proteins	# Protein Groups	Protein Group Accessions	Modifications	ΔCn	q-Value	PEP
	Medium	GDLDLELVLLcK	1	7	1	Q12906-5	C11(Carbamidomethyl)	0	0.011	0.3191
Q92953	Potassium voltage-gated channel subfamily B member 2 OS=Homo sapiens OX=9606 GN=KCNB2 PE=1 SV=2 - [KCNB2_HUMAN]	2.2443	1.87	1	1	1	1	911	102.498	6.13818
	A2	Sequence	# PSMs	# Proteins	# Protein Groups	Protein Group Accessions	Modifications	ΔCn	q-Value	PEP
	Medium	qVDSSPNcFAdkPSdGR	1	1	1	Q92953	N-Term(Formyl); C8(Carbamidomethyl); D11(Methyl); K12(Methyl); D15(Methyl)	0	0.034	0.4487
P51610-3	Isoform 3 of Host cell factor 1 OS=Homo sapiens OX=9606 GN=HCFC1 - [HCFC1_HUMAN]	2.23848	2.8	4	1	1	1	428	47.1591	8.51416
	A2	Sequence	# PSMs	# Proteins	# Protein Groups	Protein Group Accessions	Modifications	ΔCn	q-Value	PEP
	High	vVGWSGPVPRPR	1	4	1	P51610-3	N-Term(Formyl)	0	0.002	0.2169
Q86VP6-2	Isoform 2 of Cullin-associated NEDD8-dissociated protein 1 OS=Homo sapiens OX=9606 GN=CAND1 - [CAND1_HUMAN]	2.22806	0.94	2	1	1	1	1062	117.814	5.69385
	A2	Sequence	# PSMs	# Proteins	# Protein Groups	Protein Group Accessions	Modifications	ΔCn	q-Value	PEP
	Medium	HTVDDGLDIR	1	2	1	Q86VP6-2		0	0.032	0.4401
Q5T890-3	Isoform 3 of DNA excision repair protein ERCC-6-like 2 OS=Homo sapiens OX=9606 GN=ERCC6L2 - [ER6L2_HUMAN]	2.19954	2.1	3	1	1	1	523	60.1352	9.12939
	A2	Sequence	# PSMs	# Proteins	# Protein Groups	Protein Group Accessions	Modifications	ΔCn	q-Value	PEP
	Medium	dAAFETLSdPK	1	3	1	Q5T890-3	D1(Methyl); D9(Methyl)	0	0.022	0.3961
Q8N6L0	Protein KASH5 OS=Homo sapiens OX=9606 GN=KASH5 PE=1 SV=2 - [KASH5_HUMAN]	2.18267	1.6	1	1	1	1	562	62.744	4.67822
	A2	Sequence	# PSMs	# Proteins	# Protein Groups	Protein Group Accessions	Modifications	ΔCn	q-Value	PEP
	Medium	LGEEILALR	1	1	1	Q8N6L0		0	0.045	0.4826
P03973	Antileukoproteinase OS=Homo sapiens OX=9606 GN=SLPI PE=1 SV=2 - [SLPI_HUMAN]	2.15222	9.09	1	1	1	1	132	14.3159	8.74854
	A2	Sequence	# PSMs	# Proteins	# Protein Groups	Protein Group Accessions	Modifications	ΔCn	q-Value	PEP
	Medium	cLDPVDTPNPTR	1	1	1	P03973	C1(Carbamidomethyl)	0	0.016	0.3617
P36537-2	Isoform 2 of UDP-glucuronosyltransferase 2B10 OS=Homo sapiens OX=9606 GN=UGT2B10 - [UDB10_HUMAN]	2.15157	2.03	3	1	1	1	444	50.6554	9.20264
	A2	Sequence	# PSMs	# Proteins	# Protein Groups	Protein Group Accessions	Modifications	ΔCn	q-Value	PEP
	Medium	TVINDPSYK	1	3	1	P36537-2		0	0.02	0.382
Q6NXP0	EF-hand calcium-binding domain-containing protein 12 OS=Homo sapiens OX=9606 GN=EFCAB12 PE=1 SV=1 - [EFC12_HUMAN]	2.12653	1.92	1	1	1	1	572	66.5085	9.46631
	A2	Sequence	# PSMs	# Proteins	# Protein Groups	Protein Group Accessions	Modifications	ΔCn	q-Value	PEP
	High	QEVDSAPQLPK	1	1	1	Q6NXP0		0	0.009	0.3018
Q8NB91	Fanconi anemia group B protein OS=Homo sapiens OX=9606 GN=FANCB PE=1 SV=1 - [FANCB_HUMAN]	2.12634	1.28	1	1	1	1	859	97.6631	7.60596
	A2	Sequence	# PSMs	# Proteins	# Protein Groups	Protein Group Accessions	Modifications	ΔCn	q-Value	PEP
	Medium	sSVVAAALSdR	1	1	1	Q8NB91	N-Term(Formyl); D10(Methyl)	0	0.031	0.4386
Q9HCI6-2	Isoform 2 of E3 SUMO-protein ligase KIAA1586 OS=Homo sapiens OX=9606 GN=KIAA1586 - [K1586_HUMAN]	2.12194	1.63	2	1	1	1	737	84.5033	8.86572
	A2	Sequence	# PSMs	# Proteins	# Protein Groups	Protein Group Accessions	Modifications	ΔCn	q-Value	PEP
	Medium	ELADWDATPFVK	1	2	1	Q9HCI6-2		0	0.015	0.3567
Q9UQB8-3	Isoform 3 of Brain-specific angiogenesis inhibitor 1-associated protein 2 OS=Homo sapiens OX=9606 GN=BAIAP2 - [BAIP2_HUMAN]	2.09863	2.73	6	1	1	1	512	56.5905	8.96826
	A2	Sequence	# PSMs	# Proteins	# Protein Groups	Protein Group Accessions	Modifications	ΔCn	q-Value	PEP
	Medium	eLGdVLFQmAEVHR	1	6	1	Q9UQB8-3	N-Term(Formyl); D4(Methyl); M9(Oxidation)	0	0.02	0.3873
Q9UKF6	Cleavage and polyadenylation specificity factor subunit 3 OS=Homo sapiens OX=9606 GN=CPSF3 PE=1 SV=1 - [CPSF3_HUMAN]	2.09774	1.32	1	1	1	1	684	77.4362	5.60498
	A2	Sequence	# PSMs	# Proteins	# Protein Groups	Protein Group Accessions	Modifications	ΔCn	q-Value	PEP
	High	LLYTGDFSR	1	1	1	Q9UKF6		0	0.004	0.2538
Q96NR3-2	Isoform 2 of Patched domain-containing protein 1 OS=Homo sapiens OX=9606 GN=PTCHD1 - [PTHD1_HUMAN]	2.05226	1.15	2	1	1	1	783	89.3727	7.63525
	A2	Sequence	# PSMs	# Proteins	# Protein Groups	Protein Group Accessions	Modifications	ΔCn	q-Value	PEP
	Medium	LNVSTGLPk	1	2	1	Q96NR3-2	K9(Methyl)	0	0.025	0.4075
Q8IUR6	CREB3 regulatory factor OS=Homo sapiens OX=9606 GN=CREBRF PE=1 SV=2 - [CRERF_HUMAN]	2.02628	1.41	2	1	1	1	639	72.1042	4.86865
	A2	Sequence	# PSMs	# Proteins	# Protein Groups	Protein Group Accessions	Modifications	ΔCn	q-Value	PEP
	Medium	LLQIGNELR	1	2	1	Q8IUR6		0	0.045	0.4795
Q8IY34	Solute carrier family 15 member 3 OS=Homo sapiens OX=9606 GN=SLC15A3 PE=1 SV=2 - [S15A3_HUMAN]	2.00228	1.72	1	1	1	1	581	63.5183	9.05615
	A2	Sequence	# PSMs	# Proteins	# Protein Groups	Protein Group Accessions	Modifications	ΔCn	q-Value	PEP
	Medium	ASQGPASHSR	1	1	1	Q8IY34		0	0.027	0.4212
A8MU46	Smoothelin-like protein 1 OS=Homo sapiens OX=9606 GN=SMTNL1 PE=1 SV=2 - [SMTL1_HUMAN]	2.00117	1.62	1	1	1	1	494	52.9545	4.71631
	A2	Sequence	# PSMs	# Proteins	# Protein Groups	Protein Group Accessions	Modifications	ΔCn	q-Value	PEP
	Medium	EdAEAELk	1	1	1	A8MU46	D2(Methyl); K8(Methyl)	0	0.044	0.4735
Q01201	Transcription factor RelB OS=Homo sapiens OX=9606 GN=RELB PE=1 SV=2 - [RELB_HUMAN]	1.94594	1.55	1	1	1	1	579	62.0954	6.23975
	A2	Sequence	# PSMs	# Proteins	# Protein Groups	Protein Group Accessions	Modifications	ΔCn	q-Value	PEP
	Medium	EdISVVFSR	1	1	1	Q01201	D2(Methyl)	0	0.041	0.4639
Q8WY64-2	Isoform 2 of E3 ubiquitin-protein ligase MYLIP OS=Homo sapiens OX=9606 GN=MYLIP - [MYLIP_HUMAN]	1.93204	5.97	2	1	1	1	134	14.9796	7.98682
	A2	Sequence	# PSMs	# Proteins	# Protein Groups	Protein Group Accessions	Modifications	ΔCn	q-Value	PEP
	Medium	DDFSPINR	1	2	1	Q8WY64-2		0	0.044	0.4754
O95294-2	Isoform 2 of RasGAP-activating-like protein 1 OS=Homo sapiens OX=9606 GN=RASAL1 - [RASL1_HUMAN]	1.92926	1.03	4	1	1	1	776	86.7916	6.46826
	A2	Sequence	# PSMs	# Proteins	# Protein Groups	Protein Group Accessions	Modifications	ΔCn	q-Value	PEP
	Medium	eAITADPR	1	4	1	O95294-2	N-Term(Formyl)	0	0.03	0.4335
Q7Z7F7	Large ribosomal subunit protein mL55 OS=Homo sapiens OX=9606 GN=MRPL55 PE=1 SV=1 - [RM55_HUMAN]	1.90595	5.47	2	1	1	1	128	15.1191	11.1509
	A2	Sequence	# PSMs	# Proteins	# Protein Groups	Protein Group Accessions	Modifications	ΔCn	q-Value	PEP
	Medium	eAQLQSR	1	2	1	Q7Z7F7	N-Term(Formyl)	0	0.039	0.4611
Q13526	Peptidyl-prolyl cis-trans isomerase NIMA-interacting 1 OS=Homo sapiens OX=9606 GN=PIN1 PE=1 SV=1 - [PIN1_HUMAN]	1.84653	4.91	1	1	1	1	163	18.232	8.82178
	A2	Sequence	# PSMs	# Proteins	# Protein Groups	Protein Group Accessions	Modifications	ΔCn	q-Value	PEP
	Medium	GdLGAFSR	1	1	1	Q13526	D2(Methyl)	0	0.043	0.4704
Q9BYT9	Anoctamin-3 OS=Homo sapiens OX=9606 GN=ANO3 PE=1 SV=2 - [ANO3_HUMAN]	1.82886	0.82	1	1	1	1	981	114.582	8.66064
	A2	Sequence	# PSMs	# Proteins	# Protein Groups	Protein Group Accessions	Modifications	ΔCn	q-Value	PEP
	High	LINdFVIK	1	1	1	Q9BYT9	D4(Methyl)	0	0.005	0.2595
Q13326	Gamma-sarcoglycan OS=Homo sapiens OX=9606 GN=SGCG PE=1 SV=4 - [SGCG_HUMAN]	1.80586	2.75	1	1	1	1	291	32.3586	5.97314
	A2	Sequence	# PSMs	# Proteins	# Protein Groups	Protein Group Accessions	Modifications	ΔCn	q-Value	PEP
	Medium	sLSmDAPR	1	1	1	Q13326	N-Term(Formyl); M4(Oxidation)	0	0.015	0.3445
Q9Y5H8-2	Isoform 2 of Protocadherin alpha-3 OS=Homo sapiens OX=9606 GN=PCDHA3 - [PCDA3_HUMAN]	1.74114	1.09	4	1	1	1	824	89.0014	4.86865
	A2	Sequence	# PSMs	# Proteins	# Protein Groups	Protein Group Accessions	Modifications	ΔCn	q-Value	PEP
	Medium	VcSGEGLPK	1	4	1	Q9Y5H8-2	C2(Carbamidomethyl)	0	0.045	0.4825
Q9BZI7-2	Isoform 2 of Regulator of nonsense transcripts 3B OS=Homo sapiens OX=9606 GN=UPF3B - [REN3B_HUMAN]	1.73887	1.7	2	1	1	1	470	56.1792	9.42236
	A2	Sequence	# PSMs	# Proteins	# Protein Groups	Protein Group Accessions	Modifications	ΔCn	q-Value	PEP
	Medium	qESGISHR	1	2	1	Q9BZI7-2	N-Term(Formyl)	0	0.032	0.4435
Q9Y570-3	Isoform 3 of Protein phosphatase methylesterase 1 OS=Homo sapiens OX=9606 GN=PPME1 - [PPME1_HUMAN]	1.73823	5.59	1	1	1	1	161	18.2022	6.84424
	A2	Sequence	# PSMs	# Proteins	# Protein Groups	Protein Group Accessions	Modifications	ΔCn	q-Value	PEP
	Medium	ITLdVTEdK	1	1	1	Q9Y570-3	D4(Methyl); D8(Methyl)	0	0.016	0.3673
Q8TDJ6-2	Isoform 2 of DmX-like protein 2 OS=Homo sapiens OX=9606 GN=DMXL2 - [DMXL2_HUMAN]	1.28428	0.38	3	1	1	1	2400	269.977	6.59521
	A2	Sequence	# PSMs	# Proteins	# Protein Groups	Protein Group Accessions	Modifications	ΔCn	q-Value	PEP
	Medium	gDPQWSELR	1	3	1	Q8TDJ6-2	N-Term(Formyl)	0	0.044	0.4721
P04350	Tubulin beta-4A chain OS=Homo sapiens OX=9606 GN=TUBB4A PE=1 SV=2 - [TBB4A_HUMAN]	0	2.03	3	1	1	1	444	49.5539	4.88135
	A2	Sequence	# PSMs	# Proteins	# Protein Groups	Protein Group Accessions	Modifications	ΔCn	q-Value	PEP
	Medium	YLTVAAVFR	1	3	1	P04350		0	0.045	0.4798
Q7Z443	Polycystin-1-like protein 3 OS=Homo sapiens OX=9606 GN=PKD1L3 PE=1 SV=1 - [PK1L3_HUMAN]	0	1.91	1	1	1	1	1732	195.768	8.48486
	A2	Sequence	# PSMs	# Proteins	# Protein Groups	Protein Group Accessions	Modifications	ΔCn	q-Value	PEP
	High	DEQmRPFAVAWSELLVSIHTAVILFPINLVIGR	1	1	1	Q7Z443	M4(Oxidation)	0	0	0.1159
Q8TC36	SUN domain-containing protein 5 OS=Homo sapiens OX=9606 GN=SUN5 PE=1 SV=1 - [SUN5_HUMAN]	0	3.43	1	1	1	1	379	43.0535	8.30908
	A2	Sequence	# PSMs	# Proteins	# Protein Groups	Protein Group Accessions	Modifications	ΔCn	q-Value	PEP
	Medium	tISLSGSLdTAPk	1	1	1	Q8TC36	N-Term(Formyl); D9(Methyl); K13(Methyl)	0	0.047	0.4868
Q6P9B9	Integrator complex subunit 5 OS=Homo sapiens OX=9606 GN=INTS5 PE=1 SV=1 - [INT5_HUMAN]	0	0.79	1	1	1	1	1019	107.927	7.04932
	A2	Sequence	# PSMs	# Proteins	# Protein Groups	Protein Group Accessions	Modifications	ΔCn	q-Value	PEP
	Medium	aAVLdHLR	1	1	1	Q6P9B9	N-Term(Formyl); D5(Methyl)	0	0.044	0.4729
P17787	Neuronal acetylcholine receptor subunit beta-2 OS=Homo sapiens OX=9606 GN=CHRNB2 PE=1 SV=1 - [ACHB2_HUMAN]	0	1.39	1	1	1	3	502	56.9821	6.78564
	A2	Sequence	# PSMs	# Proteins	# Protein Groups	Protein Group Accessions	Modifications	ΔCn	q-Value	PEP
	Medium	eAVDGVR	3	1	1	P17787	N-Term(Formyl)	0	0.026	0.4166
Q86UP3-3	Isoform 3 of Zinc finger homeobox protein 4 OS=Homo sapiens OX=9606 GN=ZFHX4 - [ZFHX4_HUMAN]	0	0.95	5	1	1	1	1049	114.71	6.52197
	A2	Sequence	# PSMs	# Proteins	# Protein Groups	Protein Group Accessions	Modifications	ΔCn	q-Value	PEP
	High	kPVLmcFLcK	1	5	1	Q86UP3-3	N-Term(Formyl); M5(Oxidation); C6(Carbamidomethyl); C9(Carbamidomethyl)	0	0.008	0.2804
Q9UHX1-4	Isoform 4 of Poly(U)-binding-splicing factor PUF60 OS=Homo sapiens OX=9606 GN=PUF60 - [PUF60_HUMAN]	0	2	6	1	1	1	499	53.9907	5.32568
	A2	Sequence	# PSMs	# Proteins	# Protein Groups	Protein Group Accessions	Modifications	ΔCn	q-Value	PEP
	Medium	qAFAPFGPIk	1	6	1	Q9UHX1-4	N-Term(Formyl); K10(Methyl)	0	0.038	0.4561

## Sheet: Human boundary cast sample 2
P02768	Albumin OS=Homo sapiens OX=9606 GN=ALB PE=1 SV=2 - [ALBU_HUMAN]	7273.94	38.1	3	26	26	2329	609	69.3215	6.27783
	A2	Sequence	# PSMs	# Proteins	# Protein Groups	Protein Group Accessions	Modifications	ΔCn	q-Value	PEP	XCorr	Charge	MH+ [Da]	ΔM [ppm]	RT [min]	# Missed Cleavages
	High	EFNAETFTFHADIcTLSEK	261	3	1	P02768	C14(Carbamidomethyl)	0	0	1.056e-13	6.26272	2	2260.02	-0.761766	54.6276	0
	High	RmPcAEDYLSVVLNQLcVLHEK	8	3	1	P02768	M2(Oxidation); C4(Carbamidomethyl); C17(Carbamidomethyl)	0	0	1.706e-06	5.66431	3	2690.31	0.0101888	83.3912	1
	High	RHPYFYAPELLFFAkR	14	1	1	P02768	K15(Methyl)	0	0	7.423e-10	5.41254	4	2069.11	-2.04074	68.2434	2
	High	VFDEFKPLVEEPQNLIK	88	3	1	P02768		0	0	2.185e-10	5.00035	2	2045.09	-1.17653	58.5679	0
	High	VFDEFkPLVEEPQNLIK	19	3	1	P02768	K6(Methyl)	0	0	4.119e-10	4.99023	2	2059.11	-0.943535	58.0265	0
	High	HPYFYAPELLFFAkR	14	1	1	P02768	K14(Methyl)	0	0	5.89e-09	4.71817	3	1913.01	-1.5701	69.7005	1
	High	RHPYFYAPELLFFAK	48	1	1	P02768		0	0	0.002505	4.69154	2	1898.99	-1.91499	71.147	1
	High	RHPDYSVVLLLR	312	2	1	P02768		0	0	9.02e-06	4.68423	3	1467.84	-2.9513	89.9579	1
	High	fPKAEFAEVSkLVTDLTK	11	2	1	P02768	N-Term(Formyl); K11(Methyl)	0	0	2.313e-06	4.62419	3	2065.12	-1.24572	88.6556	2
	High	FPkAEFAEVSkLVTDLTK	4	2	1	P02768	K3(Methyl); K11(Methyl)	0	0	0.00108	4.60108	3	2051.14	-1.66254	71.1952	2
	High	ALVLIAFAQYLQQcPFEDHVK	31	2	1	P02768	C14(Carbamidomethyl)	0	0	0.0005019	4.5911	3	2490.28	-1.17925	100.376	0
	High	mPcAEDYLSVVLNQLcVLHEK	13	3	1	P02768	M1(Oxidation); C3(Carbamidomethyl); C16(Carbamidomethyl)	0	0	0.004791	4.43787	3	2534.2	-2.5	95.5963	0
	High	VPQVSTPTLVEVSR	424	3	1	P02768		0	0	3.646e-09	4.38227	1	1511.84	-2.07007	31.5893	0
	High	AEFAEVSkLVTDLTK	16	2	1	P02768	K8(Methyl)	0	0	7.837e-05	4.32344	2	1664.91	-1.49116	58.1386	1
	High	EQLkAVmDDFAAFVEK	21	3	1	P02768	K4(Methyl); M7(Oxidation)	0	0	0.002001	4.3102	2	1870.93	0.298654	48.6615	1
	High	KVPQVSTPTLVEVSR	125	3	1	P02768		0	0	2.229e-07	4.19371	3	1639.94	-1.14277	30.5939	1
	High	HPYFYAPELLFFAK	19	1	1	P02768		0	0	6.012e-06	4.09442	2	1742.89	-0.869575	78.0753	0
	High	RHPYFYAPELLFFAk	7	1	1	P02768	K15(Methyl)	0	0	1.605e-05	3.94152	3	1913.01	-2.91013	73.7039	1
	High	LVNEVTEFAK	256	2	1	P02768		0	0	3.258e-07	3.90745	1	1149.61	-1.13234	28.7367	0
	High	LVNEVTEFAk	40	2	1	P02768	K10(Methyl)	0	0	1.409e-05	3.83086	1	1163.63	-2.50396	28.2311	0
	High	eQLKAVmDDFAAFVEK	17	3	1	P02768	N-Term(Formyl); M7(Oxidation)	0	0	3.193e-05	3.77161	2	1884.9	-0.748748	60.7094	1
	High	NYAEAkDVFLGmFLYEYAR	26	2	1	P02768	K6(Methyl); M12(Oxidation)	0	0	0.004739	3.70893	3	2330.12	-0.532984	78.3366	1
	High	HPDYSVVLLLR	53	2	1	P02768		0	0	1.69e-06	3.64052	2	1311.74	-1.48922	46.0595	0
	High	RHPYFYAPELLFFAKR	2	1	1	P02768		0	0	0.0003108	3.63903	4	2055.09	-3.23047	64.863	2
	High	eQLKAVmDDFAAFVEk	10	3	1	P02768	N-Term(Formyl); M7(Oxidation); K16(Methyl)	0	0	2.091e-06	3.59254	2	1898.91	-3.32776	63.4396	1
	High	HPYFYAPELLFFAk	3	1	1	P02768	K14(Methyl)	0	0	0.0008232	3.49094	3	1756.91	-1.78777	80.3899	0
	High	kVPQVSTPTLVEVSR	10	3	1	P02768	N-Term(Formyl)	0	0	9.846e-07	3.48276	2	1667.93	-2.01892	33.4378	1
	High	fPKAEFAEVSK	23	2	1	P02768	N-Term(Formyl)	0	0	0.0002701	3.45832	2	1280.65	-2.23067	31.6265	1
	High	EQLkAVmDDFAAFVEk	20	3	1	P02768	K4(Methyl); M7(Oxidation); K16(Methyl)	0	0	0.0002913	3.45283	2	1884.94	1.25458	51.4891	1
	High	DVFLGmFLYEYAR	228	2	1	P02768	M6(Oxidation)	0	0	1.828e-06	3.40968	2	1639.78	-2.03314	126.613	0
	High	QTALVELVK	29	3	1	P02768		0	0	0.0002565	3.39638	1	1000.6	-1.90247	31.7999	0
	High	yTKKVPQVSTPTLVEVSR	1	3	1	P02768	N-Term(Formyl)	0	0	0.00648	3.36685	3	2060.14	-1.09632	30.4702	2
	High	AVmDDFAAFVEK	63	3	1	P02768	M3(Oxidation)	0	0	0.000342	3.23459	2	1358.63	-1.58632	40.556	0
	High	rHPDYSVVLLLR	6	2	1	P02768	N-Term(Formyl)	0	0	0.0005136	3.21987	3	1495.84	0.584983	47.6269	1
	High	AVmDDFAAFVEk	43	3	1	P02768	M3(Oxidation); K12(Methyl)	0	0	5.809e-05	3.1409	2	1372.64	-2.033	42.0542	0
	High	kVPQVSTPTLVEVSR	7	3	1	P02768	K1(Methyl)	0	0	0.003018	3.1148	2	1653.95	-2.09954	26.7251	1
	High	QTALVELVk	15	3	1	P02768	K9(Methyl)	0	0	0.0006575	2.94593	2	1014.62	-1.19221	34.9411	0
	High	fKDLGEENFk	20	3	1	P02768	N-Term(Formyl); K10(Methyl)	0	0	0.001189	2.88242	2	1268.61	-0.990646	29.0503	1
	High	FPkAEFAEVSK	4	2	1	P02768	K3(Methyl)	0	0	0.0002806	2.87338	2	1266.67	-1.76005	24.868	1
	High	YTKKVPQVSTPTLVEVSR	6	3	1	P02768		0	0	0.0004134	2.65836	2	2032.14	-1.35448	24.3493	2
	High	aFKAWAVAR	4	1	1	P02768	N-Term(Formyl)	0	0	0.01338	2.09394	2	1047.57	-1.00328	33.143	1
	High	RPcFSALEVDETYVPK	3	3	1	P02768	C3(Carbamidomethyl)	0	0.004	0.04881	3.72365	2	1910.93	-1.82374	36.7806	0
	High	FPkAEFAEVSk	1	2	1	P02768	K3(Methyl); K11(Methyl)	0	0.004	0.06994	2.28073	3	1280.68	-3.77246	25.0256	1
	High	fKDLGEENFK	1	3	1	P02768	N-Term(Formyl)	0	0.005	0.086	2.55319	2	1254.6	-2.73316	30.9659	1
	High	yTKkVPQVSTPTLVEVSR	1	3	1	P02768	N-Term(Formyl); K4(Methyl)	0	0.007	0.1103	3.24211	3	2074.15	-1.01269	32.306	2
	Medium	aEFAEVSKLVTDLTK	1	2	1	P02768	N-Term(Formyl)	0	0.025	0.3041	1.98977	2	1678.89	-1.1253	76.3254	1
	Medium	lVNEVTEFAk	1	2	1	P02768	N-Term(Formyl); K10(Methyl)	0	0.042	0.4221	2.06975	2	1191.61	-9.6113	28.5918	0
P02760	Protein AMBP OS=Homo sapiens OX=9606 GN=AMBP PE=1 SV=1 - [AMBP_HUMAN]	1064.22	17.61	1	4	4	337	352	38.974	6.25244
	A2	Sequence	# PSMs	# Proteins	# Protein Groups	Protein Group Accessions	Modifications	ΔCn	q-Value	PEP	XCorr	Charge	MH+ [Da]	ΔM [ppm]	RT [min]	# Missed Cleavages
	High	mTVSTLVLGEGATEAEISmTSTR	145	1	1	P02760	M1(Oxidation); M19(Oxidation)	0	0	1.243e-05	4.99427	2	2416.14	-7.19932	57.3649	0
	High	VVAQGVGIPEDSIFTmADR	86	1	1	P02760	M16(Oxidation)	0	0	2.256e-09	4.18872	2	2021	-1.04374	52.0019	0
	High	AFIQLWAFDAVK	25	1	1	P02760		0	0	8.186e-05	3.29367	2	1408.76	-2.54454	78.1633	0
	High	AFIQLWAFDAVk	9	1	1	P02760	K12(Methyl)	0	0	8.723e-05	3.29199	2	1422.78	-2.10805	77.0058	0
	High	ETLLQDFR	72	1	1	P02760		0	0	0.0006281	3.09676	1	1021.53	-2.11104	38.1284	0
P04264	Keratin, type II cytoskeletal 1 OS=Homo sapiens OX=9606 GN=KRT1 PE=1 SV=6 - [K2C1_HUMAN]	944.838	27.48	9	11	13	318	644	65.999	8.11865
	A2	Sequence	# PSMs	# Proteins	# Protein Groups	Protein Group Accessions	Modifications	ΔCn	q-Value	PEP	XCorr	Charge	MH+ [Da]	ΔM [ppm]	RT [min]	# Missed Cleavages
	High	LDNLQQEIDFLTALYQAELSQmQTQISETNVILSmDNNR	6	1	1	P04264	M22(Oxidation); M35(Oxidation)	0	0	7.824e-06	5.32841	4	4559.18	-2.94699	117.978	0
	High	THNLEPYFESFINNLR	37	1	1	P04264		0	0	5.284e-06	4.53117	3	1993.97	-2.07775	71.9299	0
	High	QISNLQQSISDAEQR	18	1	1	P04264		0	0	4.268e-07	4.13063	2	1716.85	-2.09659	27.3884	0
	High	NKLNDLEDALQQAK	8	1	1	P04264		0	0	3.857e-07	4.03841	2	1599.83	-1.73211	33.216	1
	High	LNDLEDALQQAK	11	1	1	P04264		0	0	3.507e-06	3.82258	2	1357.69	-3.0591	32.3918	0
	High	LALDLEIATYR	73	11	3	P04264;P05787;P08729		0	0	6.037e-07	3.74027	2	1277.71	-1.54643	50.6754	0
	High	SLDLDSIIAEVK	67	1	1	P04264		0	0	1.221e-05	3.53125	2	1302.71	-1.54212	66.172	0
	High	WELLQQVDTSTR	46	1	1	P04264		0	0	3.792e-05	3.48495	2	1475.75	-2.14547	38.5163	0
	High	FLEQQNQVLQTK	16	3	2	P35908;P04264		0	0	3.037e-05	3.11361	2	1475.78	-1.48575	25.1534	0
	High	SGGGFSSGSAGIINYQR	2	1	1	P04264		0	0	0.01487	3.02681	2	1657.79	1.22342	28.9479	0
	High	SLNNQFASFIDK	28	1	1	P04264		0	0	0.0001204	3.02218	2	1383.69	-1.15127	41.6768	0
	High	KQISNLQQSISDAEQR	1	1	1	P04264		0	0	0.01459	2.99656	2	1844.94	-2.41379	24.1093	1
	High	LDSELKNmQDmVEDYR	4	1	1	P04264	M8(Oxidation); M11(Oxidation)	0	0	0.003774	2.69017	2	2017.89	0.893324	23.4618	1
	High	LNDLEdALQQAK	1	1	1	P04264	D6(Methyl)	0	0	0.01314	2.49362	2	1371.71	-0.465311	33.686	0
P13645	Keratin, type I cytoskeletal 10 OS=Homo sapiens OX=9606 GN=KRT10 PE=1 SV=6 - [K1C10_HUMAN]	725.187	30.82	5	14	14	209	584	58.7917	5.21143
	A2	Sequence	# PSMs	# Proteins	# Protein Groups	Protein Group Accessions	Modifications	ΔCn	q-Value	PEP	XCorr	Charge	MH+ [Da]	ΔM [ppm]	RT [min]	# Missed Cleavages
	High	NQILNLTTDNANILLQIDNAR	28	1	1	P13645		0	0	2.645e-11	5.38856	2	2367.26	-1.65788	78.3899	0
	High	TIDDLKNQILNLTTDNANILLQIDNAR	5	1	1	P13645		0	0	2.203e-05	4.95118	3	3052.62	-2.17144	101.652	1
	High	ADLEmQIESLTEELAYLK	32	1	1	P13645	M5(Oxidation)	0	0	2.919e-09	4.81188	2	2112.04	-2.88071	110.329	0
	High	ADLEmQIESLTEELAYLKK	9	1	1	P13645	M5(Oxidation)	0	0	6.23e-06	4.69084	3	2240.13	-2.34023	92.3623	1
	High	GSLGGGFSSGGFSGGSFSR	13	1	1	P13645		0	0	8.573e-08	4.53383	2	1707.77	-1.91056	33.5945	0
	High	SKELTTEIDNNIEQISSYK	7	1	1	P13645		0	0	3.04e-08	4.51245	2	2212.09	-2.1301	39.5855	1
	High	ELTTEIDNNIEQISSYK	23	1	1	P13645		0	0	2.271e-07	4.16153	2	1996.97	-1.48031	47.2329	0
	High	QSLEASLAETEGR	18	1	1	P13645		0	0	2.302e-06	4.15523	2	1390.68	-0.772378	28.0265	0
	High	NVSTGDVNVEmNAAPGVDLTQLLNNmR	15	1	1	P13645	M11(Oxidation); M26(Oxidation)	0	0	0.002077	4.09829	2	2904.38	-0.887194	66.4595	0
	High	NVQALEIELQSQLALK	20	1	1	P13645		0	0	0.0001231	3.86337	2	1797.01	-2.89591	77.0101	0
	High	IRLENEIQTYR	5	1	1	P13645		0	0	7.439e-06	3.85483	2	1434.77	-1.91096	25.736	1
	High	VLDELTLTK	30	1	1	P13645		0	0	0.0008954	2.88042	2	1031.6	-1.92927	32.1253	0
	High	DAEAWFNEK	3	4	1	P13645		0	0	0.01397	2.71267	1	1109.49	0.767349	35.8012	0
	High	QSVEADINGLR	1	5	1	P13645		0	0.005	0.08969	2.32022	2	1201.62	-0.682991	27.5338	0
P60709	Actin, cytoplasmic 1 OS=Homo sapiens OX=9606 GN=ACTB PE=1 SV=1 - [ACTB_HUMAN]	553.032	28	11	5	7	167	375	41.7097	5.47803
	A2	Sequence	# PSMs	# Proteins	# Protein Groups	Protein Group Accessions	Modifications	ΔCn	q-Value	PEP	XCorr	Charge	MH+ [Da]	ΔM [ppm]	RT [min]	# Missed Cleavages
	High	VAPEEHPVLLTEAPLNPK	28	2	1	P60709		0	0	1.215e-13	5.5995	2	1954.06	-1.68699	30.7171	0
	High	TTGIVmDSGDGVTHTVPIYEGYALPHAILR	34	2	1	P60709	M6(Oxidation)	0	0	1.087e-09	5.4269	3	3199.6	-1.45232	59.4101	0
	High	DLYANTVLSGGTTmYPGIADR	18	2	1	P60709	M14(Oxidation)	0	0	1.043e-05	4.11398	2	2231.06	-1.19353	52.0853	0
	High	SYELPDGQVITIGNER	59	11	2	P60709;Q562R1		0	0	6.703e-08	4.01408	2	1790.89	-1.55428	48.0101	0
	High	kDLYANTVLSGGTTmYPGIADR	8	2	1	P60709	K1(Methyl); M15(Oxidation)	0	0	0.0005157	3.83163	3	2373.16	-4.86721	36.1213	1
	High	KDLYANTVLSGGTTmYPGIADR	2	2	1	P60709	M15(Oxidation)	0	0	0.002426	3.57373	2	2359.16	-1.43889	36.1329	1
	High	kDLYANTVLSGGTTmYPGIADR	4	2	1	P60709	N-Term(Formyl); M15(Oxidation)	0	0	0.004034	3.46358	2	2387.15	-1.0305	49.6747	1
	High	AVFPSIVGRPR	6	10	1	P60709		0	0	0.0004847	1.92451	2	1198.7	-1.39007	27.7776	0
	High	DLTDYLmK	8	8	2	P60709;Q562R1	M7(Oxidation)	0	0.001	0.02393	1.69666	2	1014.48	-1.10023	36.1322	0
P06576	ATP synthase subunit beta, mitochondrial OS=Homo sapiens OX=9606 GN=ATP5F1B PE=1 SV=3 - [ATPB_HUMAN]	499.936	32.89	1	12	12	155	529	56.5246	5.40186
	A2	Sequence	# PSMs	# Proteins	# Protein Groups	Protein Group Accessions	Modifications	ΔCn	q-Value	PEP	XCorr	Charge	MH+ [Da]	ΔM [ppm]	RT [min]	# Missed Cleavages
	High	AIAELGIYPAVDPLDSTSR	34	1	1	P06576		0	0	7.429e-10	4.6228	2	1988.03	-2.56602	63.2323	0
	High	SLQDIIAILGmDELSEEDKLTVSR	2	1	1	P06576	M11(Oxidation)	0	0	0.003884	4.53543	3	2691.4	7.49943	98.7773	1
	High	ImDPNIVGSEHYDVAR	7	1	1	P06576	M2(Oxidation)	0	0	1.587e-07	4.19589	3	1831.86	-1.32852	24.6593	0
	High	VLDSGAPIKIPVGPETLGR	10	1	1	P06576		0	0	0.0001656	4.14049	2	1919.09	-1.54451	42.4893	1
	High	DQEGQDVLLFIDNIFR	21	1	1	P06576		0	0	8.215e-07	4.10905	2	1921.96	-4.57797	126.451	0
	High	VALTGLTVAEYFR	20	1	1	P06576		0	0	5.621e-07	3.78132	2	1439.79	-1.69363	61.784	0
	High	LVLEVAQHLGESTVR	22	1	1	P06576		0	0	0.0001579	3.74849	2	1650.91	-3.4845	33.0096	0
	High	FTQAGSEVSALLGR	18	1	1	P06576		0	0	4.789e-06	3.55907	2	1435.75	-2.78161	38.2296	0
	High	ImNVIGEPIDER	10	1	1	P06576	M2(Oxidation)	0	0	0.0007169	3.28136	2	1401.7	-1.51977	27.0856	0
	High	IPVGPETLGR	3	1	1	P06576		0	0	5.182e-05	3.05862	2	1038.59	-1.406	27.9036	0
	High	VALVYGQmNEPPGAR	5	1	1	P06576	M8(Oxidation)	0	0	0.0006328	2.67729	2	1617.8	-1.26343	26.1834	0
	High	IGLFGGAGVGK	2	1	1	P06576		0	0	0.006452	2.21916	2	975.558	-4.33629	34.3232	0
	Medium	VLDSGAPIkIPVGPETLGR	1	1	1	P06576	K9(Methyl)	0	0.032	0.3498	2.49245	3	1933.11	-0.669137	43.0199	1
P05787	Keratin, type II cytoskeletal 8 OS=Homo sapiens OX=9606 GN=KRT8 PE=1 SV=7 - [K2C8_HUMAN]	426.636	19.05	9	6	7	146	483	53.6711	5.59229
	A2	Sequence	# PSMs	# Proteins	# Protein Groups	Protein Group Accessions	Modifications	ΔCn	q-Value	PEP	XCorr	Charge	MH+ [Da]	ΔM [ppm]	RT [min]	# Missed Cleavages
	High	LEGLTDEINFLR	30	2	1	P05787		0	0	3.26e-05	3.86101	2	1419.74	-2.09239	57.4282	0
	High	LALDIEIATYR	73	11	3	P04264;P05787;P08729		0	0	6.037e-07	3.74027	2	1277.71	-1.54643	50.6754	0
	High	ASLEAAIADAEQR	18	2	1	P05787		0	0	1.41e-06	3.66828	2	1344.67	-2.17774	32.0712	0
	High	ELQSQISDTSVVLSmDNSR	5	2	1	P05787	M15(Oxidation)	0	0	0.002624	3.44781	2	2125	-3.66998	31.7018	0
	High	SLDmDSIIAEVK	7	2	1	P05787	M4(Oxidation)	0	0	0.006489	2.97515	2	1336.66	-1.17584	32.789	0
	High	LSELEAALQR	11	2	1	P05787		0	0	0.0006454	2.8677	2	1129.62	-1.69173	32.9938	0
	High	SNmDNmFESYINNLR	2	2	1	P05787	M3(Oxidation); M6(Oxidation)	0	0	0.01053	2.49667	2	1879.79	-3.97817	45.6306	0
P06733	Alpha-enolase OS=Homo sapiens OX=9606 GN=ENO1 PE=1 SV=2 - [ENOA_HUMAN]	381.298	26.27	5	6	7	122	434	47.1393	7.38623
	A2	Sequence	# PSMs	# Proteins	# Protein Groups	Protein Group Accessions	Modifications	ΔCn	q-Value	PEP	XCorr	Charge	MH+ [Da]	ΔM [ppm]	RT [min]	# Missed Cleavages
	High	AAVPSGASTGIYEALELR	39	6	2	P06733;P09104-2		0	0	1.032e-07	5.10882	3	1804.94	-0.223626	52.1661	0
	High	LAmQEFmILPVGAANFR	16	2	1	P06733	M3(Oxidation); M7(Oxidation)	0	0	1.351e-05	3.66376	2	1939.98	-0.374959	61.4139	0
	High	DATNVGDEGGFAPNILENK	1	2	1	P06733		0	0	0.005479	3.22041	2	1960.92	-0.212805	42.9502	0
	High	VVIGmDVAASEFFR	40	2	1	P06733	M5(Oxidation)	0	0	0.0002844	3.15134	2	1556.78	-0.756289	52.0999	0
	High	GNPTVEVDLFTSK	13	1	1	P06733		0	0	0.001964	3.03026	2	1406.71	-2.18164	35.5131	0
	High	GNPTVEVDLFTSk	7	1	1	P06733	K13(Methyl)	0	0	0.01063	2.58319	2	1420.73	-2.43547	37.1796	0
	High	YISPDQLADLYK	5	2	1	P06733		0	0	0.003109	2.42123	2	1425.73	-0.385652	46.6678	0
	High	DYPVVSIEDPFDQDDWGAWQK	1	2	1	P06733		0	0.001	0.01583	2.94566	2	2510.11	-3.1035	137.226	0
P25705-2	Isoform 2 of ATP synthase subunit alpha, mitochondrial OS=Homo sapiens OX=9606 GN=ATP5F1A - [ATPA_HUMAN]	335.985	21.07	3	7	7	104	503	54.4597	8.23584
	A2	Sequence	# PSMs	# Proteins	# Protein Groups	Protein Group Accessions	Modifications	ΔCn	q-Value	PEP	XCorr	Charge	MH+ [Da]	ΔM [ppm]	RT [min]	# Missed Cleavages
	High	EVAAFAQFGSDLDAATQQLLSR	9	3	1	P25705-2		0	0	4.839e-07	4.80934	2	2338.16	-1.23298	93.2333	0
	High	TGAIVDVPVGEELLGR	39	2	1	P25705-2		0	0	2.964e-08	4.14209	2	1624.89	-1.35889	53.6389	0
	High	ILGADTSVDLEETGR	35	3	1	P25705-2		0	0	5.87e-07	4.05647	2	1575.78	-2.14424	32.052	0
	High	VLSIGDGIAR	11	3	1	P25705-2		0	0	1.503e-05	3.2005	2	1000.58	-0.946436	30.3582	0
	High	EAYPGDVFYLHSR	5	3	1	P25705-2		0	0	0.0001176	3.0424	2	1553.73	-2.37786	32.1706	0
	High	AVDSLVPIGR	4	3	1	P25705-2		0	0	0.00777	2.76255	1	1026.59	-3.13351	32.516	0
	High	GmSLNLEPDNVGVVVFGNDK	1	3	1	P25705-2	M2(Oxidation)	0	0.002	0.03005	3.22994	2	2120.03	-1.24775	56.8275	0
Q9BQE3	Tubulin alpha-1C chain OS=Homo sapiens OX=9606 GN=TUBA1C PE=1 SV=1 - [TBA1C_HUMAN]	290.695	32.74	8	2	9	91	449	49.8635	5.09717
	A2	Sequence	# PSMs	# Proteins	# Protein Groups	Protein Group Accessions	Modifications	ΔCn	q-Value	PEP	XCorr	Charge	MH+ [Da]	ΔM [ppm]	RT [min]	# Missed Cleavages
	High	AVFVDLEPTVIDEVR	36	5	1	Q9BQE3		0	0	1.889e-07	4.40686	2	1701.9	-1.18403	62.8448	0
	High	TIGGGDDSFNTFFSETGAGK	13	8	2	Q9BQE3;P0DPH7		0	0	8.712e-07	4.15542	2	2007.89	-0.19598	50.9202	0
	High	FDGALNVDLTEFQTNLVPYPR	5	12	3	Q9BQE3;P68366-2;P0DPH7		0	0	0.0002671	3.84343	2	2409.21	-0.327921	91.1956	0
	High	NLDIERPTYTNLNR	6	11	3	Q9BQE3;P68366-2;P0DPH7		0	0	0.01077	3.7507	2	1718.88	-2.38761	25.7692	0
	High	AVFVDLEPTVIdEVR	4	5	1	Q9BQE3	D12(Methyl)	0.0389	0	0.003557	3.46323	2	1715.92	-2.18489	68.886	0
	High	LISQIVSSITASLR	6	8	2	P68366-2;Q9BQE3		0	0	2.367e-05	3.30671	2	1487.88	-1.17099	76.7194	0
	High	AFVHWYVGEGmEEGEFSEAR	4	10	3	Q9BQE3;P68366-2;P0DPH7	M11(Oxidation)	0	0	0.001082	3.16273	3	2346.01	0.569159	42.6501	0
	High	IHFPLATYAPVISAEK	7	10	3	Q9BQE3;P68366-2;P0DPH7		0	0	0.001087	3.15966	2	1756.96	-0.970909	49.3009	0
	High	VGINYQPPTVVPGGDLAK	8	12	3	Q9BQE3;P68366-2;P0DPH7		0	0	0.002282	2.85337	2	1824.98	-2.46943	39.7604	0
	High	EIIDLVLDR	2	4	1	Q9BQE3		0	0	0.002425	2.37783	2	1085.62	-2.58298	48.6804	0
P35908	Keratin, type II cytoskeletal 2 epidermal OS=Homo sapiens OX=9606 GN=KRT2 PE=1 SV=2 - [K22E_HUMAN]	282.366	33.02	6	7	11	99	639	65.3932	8.00146
	A2	Sequence	# PSMs	# Proteins	# Protein Groups	Protein Group Accessions	Modifications	ΔCn	q-Value	PEP	XCorr	Charge	MH+ [Da]	ΔM [ppm]	RT [min]	# Missed Cleavages
	High	GGGFGGGSSFGGGSGFSGGGFGGGGFGGGR	9	1	1	P35908		0	0	1.644e-12	5.0553	2	2399.01	-4.06194	47.9393	0
	High	SISISVAGGGGGFGAAGGFGGR	8	1	1	P35908		0	0	0.01305	4.0475	2	1838.91	-3.27174	51.1305	0
	High	VDLLNQEIEFLK	8	1	1	P35908		0	0	0.007741	3.68079	2	1460.8	-1.40906	63.608	0
	High	LALDVEIATYR	25	9	2	P35908;P02538		0	0	1.646e-05	3.34306	2	1263.69	-2.50978	45.2566	0
	High	NLDLDSIIAEVK	22	7	2	P35908;P02538		0	0	0.007681	3.27095	1	1329.72	-1.20625	67.0288	0
	High	FLEQQNQVLQTK	16	3	2	P35908;P04264		0	0	3.037e-05	3.11361	2	1475.78	-1.48575	25.1534	0
	High	YEELQVTVGR	6	1	1	P35908		0	0	6.581e-05	2.85836	2	1193.62	-0.70318	28.6985	0
	High	TSQNSELNNmQDLVEDYKK	1	1	1	P35908	M10(Oxidation)	0	0	0.01046	2.79158	2	2272.03	-2.15956	24.2158	1
	High	LNDLEEALQQAK	1	1	1	P35908		0	0	0.01314	2.49362	2	1371.71	-0.465311	33.686	0
	High	LALdVEIATYR	1	9	2	P35908;P02538	D4(Methyl)	0.0216	0.001	0.01976	2.25518	2	1277.71	-2.59736	61.9724	0
	Medium	VLYDAEISQIHQSVTDTNVILSmDNSR	1	1	1	P35908	M23(Oxidation)	0	0.021	0.2684	2.87802	3	3064.49	-0.754995	58.1791	0
	Medium	FGGFGGPGGVGGLGGPGGFGPGGYPGGIHEVSVNQSLLQPLNVK	1	1	1	P35908		0	0.032	0.3502	3.77271	4	4092.06	-3.50897	88.7602	0
P35527	Keratin, type I cytoskeletal 9 OS=Homo sapiens OX=9606 GN=KRT9 PE=1 SV=3 - [K1C9_HUMAN]	266.411	22.63	1	7	7	67	623	62.0268	5.23682
	A2	Sequence	# PSMs	# Proteins	# Protein Groups	Protein Group Accessions	Modifications	ΔCn	q-Value	PEP	XCorr	Charge	MH+ [Da]	ΔM [ppm]	RT [min]	# Missed Cleavages
	High	GGGGSFGYSYGGGSGGGFSASSLGGGFGGGSR	12	1	1	P35527		0	0	2.127e-12	6.38965	2	2705.15	-2.37271	49.4759	0
	High	EIETYHNLLEGGQEDFESSGAGK	19	1	1	P35527		0	0	1.46e-11	6.1453	2	2510.13	-1.64858	36.7312	0
	High	DIENQYETQITQIEHEVSSSGQEVQSSAK	12	1	1	P35527		0	0	5.383e-08	4.88276	3	3264.51	-1.40872	68.089	0
	High	HGVQELEIELQSQLSK	15	1	1	P35527		0	0	2.183e-05	4.61415	2	1837.96	-1.58833	48.4828	0
	High	SDLEmQYETLQEELmALK	6	1	1	P35527	M5(Oxidation); M15(Oxidation)	0	0	7.736e-06	3.32461	2	2203.01	-1.27777	83.8504	0
	High	TLLDIDNTR	2	1	1	P35527		0	0	0.001338	2.72969	2	1060.56	-1.45783	31.2191	0
	High	VQALEEANNDLENK	1	1	1	P35527		0	0.003	0.04067	3.03297	2	1586.76	-2.19105	24.5318	0
P14618	Pyruvate kinase PKM OS=Homo sapiens OX=9606 GN=PKM PE=1 SV=4 - [KPYM_HUMAN]	258.035	24.86	5	8	8	75	531	57.9	7.84033
	A2	Sequence	# PSMs	# Proteins	# Protein Groups	Protein Group Accessions	Modifications	ΔCn	q-Value	PEP	XCorr	Charge	MH+ [Da]	ΔM [ppm]	RT [min]	# Missed Cleavages
	High	TATESFASDPILYRPVAVALDTK	16	3	1	P14618		0	0	2.45e-10	5.40617	2	2465.29	-0.419397	58.6816	0
	High	LAPITSDPTEATAVGAVEASFK	25	2	1	P14618		0	0	1.798e-10	4.96774	2	2175.12	-0.721167	61.4797	0
	High	EAEAAIYHLQLFEELR	7	2	1	P14618		0	0	1.132e-07	4.24113	2	1931.98	-1.37848	62.6684	0
	High	FGVEQDVDmVFASFIR	3	3	1	P14618	M9(Oxidation)	0	0	0.005196	3.3979	2	1875.9	0.864404	91.786	0
	High	LDIDSPPITAR	14	2	1	P14618		0	0	0.005062	3.18356	2	1197.65	-1.47274	29.186	0
	High	GDLGIEIPAEK	5	5	1	P14618		0	0	0.015	2.2573	2	1141.61	-0.613845	33.1679	0
	High	GVNLPGAAVDLPAVSEK	4	3	1	P14618		0	0.002	0.0355	2.61974	2	1636.89	0.440866	40.8131	0
	Medium	RFDEILEASDGImVAR	1	3	1	P14618	M13(Oxidation)	0	0.033	0.3608	3.79654	2	1837.91	-2.2374	37.9075	1
P08729	Keratin, type II cytoskeletal 7 OS=Homo sapiens OX=9606 GN=KRT7 PE=1 SV=5 - [K2C7_HUMAN]	236.456	7.89	8	2	3	80	469	51.3543	5.47803
	A2	Sequence	# PSMs	# Proteins	# Protein Groups	Protein Group Accessions	Modifications	ΔCn	q-Value	PEP	XCorr	Charge	MH+ [Da]	ΔM [ppm]	RT [min]	# Missed Cleavages
	High	LALDIEIATYR	73	11	3	P04264;P05787;P08729		0	0	6.037e-07	3.74027	2	1277.71	-1.54643	50.6754	0
	High	LPDIFEAQIAGLR	5	1	1	P08729		0	0	0.0002928	2.93574	2	1442.8	-2.74401	64.8586	0
	High	EVTINQSLLAPLR	2	1	1	P08729		0	0.004	0.071	2.96849	2	1453.83	-1.96105	46.6446	0
Q562R1	Beta-actin-like protein 2 OS=Homo sapiens OX=9606 GN=ACTBL2 PE=1 SV=2 - [ACTBL_HUMAN]	214.033	11.17	2	1	3	71	376	41.976	5.59229
	A2	Sequence	# PSMs	# Proteins	# Protein Groups	Protein Group Accessions	Modifications	ΔCn	q-Value	PEP	XCorr	Charge	MH+ [Da]	ΔM [ppm]	RT [min]	# Missed Cleavages
	High	SYELPDGQVITIGNER	59	11	2	P60709;Q562R1		0	0	6.703e-08	4.01408	2	1790.89	-1.55428	48.0101	0
	High	VAPDEHPILLTEAPLNPK	4	1	1	Q562R1		0	0	0.009513	2.88881	3	1954.06	-1.38152	29.7907	0
	High	DLTDYLmK	8	8	2	P60709;Q562R1	M7(Oxidation)	0	0.001	0.02393	1.69666	2	1014.48	-1.10023	36.1322	0
P01009-2	Isoform 2 of Alpha-1-antitrypsin OS=Homo sapiens OX=9606 GN=SERPINA1 - [A1AT_HUMAN]	212.35	18.94	3	5	5	81	359	40.2376	5.46533
	A2	Sequence	# PSMs	# Proteins	# Protein Groups	Protein Group Accessions	Modifications	ΔCn	q-Value	PEP	XCorr	Charge	MH+ [Da]	ΔM [ppm]	RT [min]	# Missed Cleavages
	High	DTEEEDFHVDQVTTVK	7	3	1	P01009-2		0	0	2.999e-07	4.55331	2	1891.85	-0.662622	26.155	0
	High	ITPNLAEFAFSLYR	7	3	1	P01009-2		0	0	3.142e-05	3.65737	2	1641.86	-0.748549	83.9359	0
	High	SVLGQLGITK	23	2	1	P01009-2		0	0	4.674e-05	3.34805	1	1015.61	-1.60906	34.4626	0
	High	LSITGTYDLk	14	2	1	P01009-2	K10(Methyl)	0	0	7.2e-05	3.07925	2	1124.62	-1.1964	31.5213	0
	High	VFSNGADLSGVTEEAPLK	3	2	1	P01009-2		0	0	0.001266	2.9982	2	1833.91	-4.70418	46.6455	0
	High	LSITGTYDLK	27	2	1	P01009-2		0	0	0.0003472	2.97149	1	1110.6	-2.22107	31.1081	0
P0DPH7	Tubulin alpha-3C chain OS=Homo sapiens OX=9606 GN=TUBA3C PE=1 SV=1 - [TBA3C_HUMAN]	185.144	29.56	3	1	8	59	450	49.9276	5.09717
	A2	Sequence	# PSMs	# Proteins	# Protein Groups	Protein Group Accessions	Modifications	ΔCn	q-Value	PEP	XCorr	Charge	MH+ [Da]	ΔM [ppm]	RT [min]	# Missed Cleavages
	High	TIGGGDDSFNTFFSETGAGK	13	8	2	Q9BQE3;P0DPH7		0	0	8.712e-07	4.15542	2	2007.89	-0.19598	50.9202	0
	High	FDGALNVDLTEFQTNLVPYPR	5	12	3	Q9BQE3;P68366-2;P0DPH7		0	0	0.0002671	3.84343	2	2409.21	-0.327921	91.1956	0
	High	NLDIERPTYTNLNR	6	11	3	Q9BQE3;P68366-2;P0DPH7		0	0	0.01077	3.7507	2	1718.88	-2.38761	25.7692	0
	High	AFVHWYVGEGmEEGEFSEAR	4	10	3	Q9BQE3;P68366-2;P0DPH7	M11(Oxidation)	0	0	0.001082	3.16273	3	2346.01	0.569159	42.6501	0
	High	IHFPLATYAPVISAEK	7	10	3	Q9BQE3;P68366-2;P0DPH7		0	0	0.001087	3.15966	2	1756.96	-0.970909	49.3009	0
	High	VGINYQPPTVVPGGDLAK	8	12	3	Q9BQE3;P68366-2;P0DPH7		0	0	0.002282	2.85337	2	1824.98	-2.46943	39.7604	0
	High	AVFVDLEPTVVdEVR	15	3	1	P0DPH7	D12(Methyl)	0	0	0.004567	2.78628	2	1701.9	-1.32748	68.7233	0
	Medium	EIVdLVLDR	1	3	1	P0DPH7	D4(Methyl)	0	0.018	0.2258	2.14743	2	1085.62	-2.13321	49.0698	0
Q03154-3	Isoform 3 of Aminoacylase-1 OS=Homo sapiens OX=9606 GN=ACY1 - [ACY1_HUMAN]	183.491	24.78	4	5	5	53	343	38.6042	5.85889
	A2	Sequence	# PSMs	# Proteins	# Protein Groups	Protein Group Accessions	Modifications	ΔCn	q-Value	PEP	XCorr	Charge	MH+ [Da]	ΔM [ppm]	RT [min]	# Missed Cleavages
	High	AGFALDEGIANPTDAFTVFYSER	23	3	1	Q03154-3		0	0	1.327e-06	5.17493	2	2491.17	-2.61769	92.0766	0
	High	TVQPKPDYGAAVAFFEETAR	12	3	1	Q03154-3		0	0	2.407e-07	4.51972	2	2197.1	1.25217	58.6382	0
	High	GPEEEHPSVTLFR	11	4	1	Q03154-3		0	0	0.0003391	3.43813	3	1497.73	-1.39978	26.2136	0
	High	AVGVPALGFSPmNR	6	4	1	Q03154-3	M12(Oxidation)	0	0.002	0.03103	2.06954	2	1431.74	-1.96496	34.3926	0
	High	LLPALASVPALPSDS	1	4	1	Q03154-3		0	0.008	0.123	1.88623	1	1450.81	-0.802567	67.6396	0
P07437	Tubulin beta chain OS=Homo sapiens OX=9606 GN=TUBB PE=1 SV=2 - [TBB5_HUMAN]	181.1	23.2	8	2	8	67	444	49.639	4.89404
	A2	Sequence	# PSMs	# Proteins	# Protein Groups	Protein Group Accessions	Modifications	ΔCn	q-Value	PEP	XCorr	Charge	MH+ [Da]	ΔM [ppm]	RT [min]	# Missed Cleavages
	High	GHYTEGAELVDSVLDVVR	13	6	2	P07437;P68371		0	0	2.455e-05	4.5265	3	1958.98	-1.88758	64.967	0
	High	LHFFmPGFAPLTSR	7	8	2	P07437;P68371	M5(Oxidation)	0	0	0.0002281	3.18201	3	1636.83	1.08945	49.3685	0
	High	AILVDLEPGTmDSVR	15	4	1	P07437	M11(Oxidation)	0	0	9.543e-06	3.12825	2	1631.83	-1.65559	36.8768	0
	High	ImNTFSVVPSPK	7	5	2	P07437;P68371	M2(Oxidation)	0	0	0.0001271	3.03828	2	1335.69	-2.16702	29.248	0
	High	ALTVPELTQQVFDAK	3	1	1	P07437		0	0	0.000127	2.63822	2	1659.89	-1.45879	55.7674	0
	High	FPGQLNADLR	9	11	2	P07437;P68371		0	0	0.0003596	2.58352	2	1130.59	-1.04148	29.8081	0
	High	YLTVAAVFR	9	3	2	P07437;P68371		0	0	0.00692	2.39697	2	1039.59	-3.03165	41.4712	0
	High	ISEQFTAmFR	4	7	2	P07437;P68371	M8(Oxidation)	0	0.002	0.0315	2.22324	2	1245.59	-1.55758	29.5802	0
P01834	Immunoglobulin kappa constant OS=Homo sapiens OX=9606 GN=IGKC PE=1 SV=2 - [IGKC_HUMAN]	172.144	16.82	1	1	1	52	107	11.7578	6.52197
	A2	Sequence	# PSMs	# Proteins	# Protein Groups	Protein Group Accessions	Modifications	ΔCn	q-Value	PEP	XCorr	Charge	MH+ [Da]	ΔM [ppm]	RT [min]	# Missed Cleavages
	High	TVAAPSVFIFPPSDEQLK	50	1	1	P01834		0	0	1.436e-05	4.33254	2	1946.02	-2.83621	66.0399	0
	High	TVAAPSVFIFPPSDEQLk	2	1	1	P01834	K18(Methyl)	0.0067	0.002	0.03405	2.94568	2	1960.03	-4.26112	63.7567	0
P02763	Alpha-1-acid glycoprotein 1 OS=Homo sapiens OX=9606 GN=ORM1 PE=1 SV=2 - [A1AG1_HUMAN]	167.549	17.91	1	2	3	68	201	23.5248	5.10986
	A2	Sequence	# PSMs	# Proteins	# Protein Groups	Protein Group Accessions	Modifications	ΔCn	q-Value	PEP	XCorr	Charge	MH+ [Da]	ΔM [ppm]	RT [min]	# Missed Cleavages
	High	YVGGQEHFAHLLILR	31	1	1	P02763		0	0	6.456e-10	3.90427	2	1752.95	-0.456612	37.8124	0
	High	TYmLAFDVNDEK	8	1	1	P02763	M3(Oxidation)	0	0	0.003415	2.6497	2	1461.65	-3.18897	33.7791	0
	High	WFYIASAFR	29	2	2	P19652;P02763		0	0	0.001761	2.2756	2	1160.59	-1.77822	59.6471	0
P09104-2	Isoform 2 of Gamma-enolase OS=Homo sapiens OX=9606 GN=ENO2 - [ENOG_HUMAN]	164.272	7.93	5	1	2	42	391	42.6806	5.12256
	A2	Sequence	# PSMs	# Proteins	# Protein Groups	Protein Group Accessions	Modifications	ΔCn	q-Value	PEP	XCorr	Charge	MH+ [Da]	ΔM [ppm]	RT [min]	# Missed Cleavages
	High	AAVPSGASTGIYEALELR	39	6	2	P06733;P09104-2		0	0	1.032e-07	5.10882	3	1804.94	-0.223626	52.1661	0
	High	GNPTVEVDLYTAk	3	2	1	P09104-2	K13(Methyl)	0	0.003	0.04145	2.48904	2	1420.73	-3.1158	38.2812	0
P68371	Tubulin beta-4B chain OS=Homo sapiens OX=9606 GN=TUBB4B PE=1 SV=1 - [TBB4B_HUMAN]	159.469	19.78	7	1	7	60	445	49.799	4.89404
	A2	Sequence	# PSMs	# Proteins	# Protein Groups	Protein Group Accessions	Modifications	ΔCn	q-Value	PEP	XCorr	Charge	MH+ [Da]	ΔM [ppm]	RT [min]	# Missed Cleavages
	High	GHYTEGAELVDSVLDVVR	13	6	2	P07437;P68371		0	0	2.455e-05	4.5265	3	1958.98	-1.88758	64.967	0
	High	LHFFmPGFAPLTSR	7	8	2	P07437;P68371	M5(Oxidation)	0	0	0.0002281	3.18201	3	1636.83	1.08945	49.3685	0
	High	ImNTFSVVPSPK	7	5	2	P07437;P68371	M2(Oxidation)	0	0	0.0001271	3.03828	2	1335.69	-2.16702	29.248	0
	High	FPGQLNADLR	9	11	2	P07437;P68371		0	0	0.0003596	2.58352	2	1130.59	-1.04148	29.8081	0
	High	AVLVDLEPGTmDSVR	11	3	1	P68371	M11(Oxidation)	0	0	0.01251	2.56575	2	1617.81	-1.42811	32.5295	0
	High	YLTVAAVFR	9	3	2	P07437;P68371		0	0	0.00692	2.39697	2	1039.59	-3.03165	41.4712	0
	High	ISEQFTAmFR	4	7	2	P07437;P68371	M8(Oxidation)	0	0.002	0.0315	2.22324	2	1245.59	-1.55758	29.5802	0
P02538	Keratin, type II cytoskeletal 6A OS=Homo sapiens OX=9606 GN=KRT6A PE=1 SV=3 - [K2C6A_HUMAN]	156.628	11.88	8	3	5	58	564	60.0083	8.00146
	A2	Sequence	# PSMs	# Proteins	# Protein Groups	Protein Group Accessions	Modifications	ΔCn	q-Value	PEP	XCorr	Charge	MH+ [Da]	ΔM [ppm]	RT [min]	# Missed Cleavages
	High	QNLEPLFEQYINNLR	6	4	1	P02538		0	0	1.393e-05	3.85131	2	1890.97	-0.596064	80.9087	0
	High	LALDVEIATYR	25	9	2	P35908;P02538		0	0	1.646e-05	3.34306	2	1263.69	-2.50978	45.2566	0
	High	NLDLDSIIAEVK	22	7	2	P35908;P02538		0	0	0.007681	3.27095	1	1329.72	-1.20625	67.0288	0
	High	ADTLTDEINFLR	3	3	1	P02538		0	0	0.002464	2.63608	2	1407.71	-2.01429	50.5293	0
	High	LALdVEIATYR	1	9	2	P35908;P02538	D4(Methyl)	0.0216	0.001	0.01976	2.25518	2	1277.71	-2.59736	61.9724	0
	High	AIGGGLSSVGGGSSTIK	1	2	1	P02538		0	0.003	0.03801	3.46607	2	1447.77	-1.08728	25.7427	0
P01011	Alpha-1-antichymotrypsin OS=Homo sapiens OX=9606 GN=SERPINA3 PE=1 SV=2 - [AACT_HUMAN]	142.998	17.97	2	5	5	44	423	47.6205	5.51611
	A2	Sequence	# PSMs	# Proteins	# Protein Groups	Protein Group Accessions	Modifications	ΔCn	q-Value	PEP	XCorr	Charge	MH+ [Da]	ΔM [ppm]	RT [min]	# Missed Cleavages
	High	nLAVSQVVHKAVLDVFEEGTEASAATAVK	2	1	1	P01011	N-Term(Formyl)	0	0	0.0005502	4.77065	3	3011.57	-0.418853	92.9223	1
	High	AVLDVFEEGTEASAATAVK	18	1	1	P01011		0	0	4.729e-09	4.33247	2	1907.96	-1.92301	47.1086	0
	High	DYNLNDILLQLGIEEAFTSK	3	1	1	P01011		0	0	4.656e-05	4.00248	2	2296.16	-4.8323	116.523	0
	High	LYGSEAFATDFQDSAAAK	13	2	1	P01011		0	0	1.212e-07	3.8461	2	1891.87	-2.79254	38.3145	0
	High	EIGELYLPK	8	1	1	P01011		0	0	0.006146	2.53115	1	1061.59	-1.04689	35.4746	0
O60814	Histone H2B type 1-K OS=Homo sapiens OX=9606 GN=H2BC12 PE=1 SV=3 - [H2B1K_HUMAN]	127.255	19.05	17	2	2	51	126	13.8816	10.3159
	A2	Sequence	# PSMs	# Proteins	# Protein Groups	Protein Group Accessions	Modifications	ΔCn	q-Value	PEP	XCorr	Charge	MH+ [Da]	ΔM [ppm]	RT [min]	# Missed Cleavages
	High	AmGImNSFVNDIFER	21	15	1	O60814	M2(Oxidation); M5(Oxidation)	0	0	9.549e-06	3.79376	2	1775.81	-1.56392	56.1129	0
	High	LLLPGELAK	30	17	1	O60814		0	0	0.002	2.33282	2	953.601	-1.95936	33.1801	0
P68366-2	Isoform 2 of Tubulin alpha-4A chain OS=Homo sapiens OX=9606 GN=TUBA4A - [TBA4A_HUMAN]	125.069	27.25	5	1	7	42	433	48.2976	5.0083
	A2	Sequence	# PSMs	# Proteins	# Protein Groups	Protein Group Accessions	Modifications	ΔCn	q-Value	PEP	XCorr	Charge	MH+ [Da]	ΔM [ppm]	RT [min]	# Missed Cleavages
	High	FDGALNVDLTEFQTNLVPYPR	5	12	3	Q9BQE3;P68366-2;P0DPH7		0	0	0.0002671	3.84343	2	2409.21	-0.327921	91.1956	0
	High	NLDIERPTYTNLNR	6	11	3	Q9BQE3;P68366-2;P0DPH7		0	0	0.01077	3.7507	2	1718.88	-2.38761	25.7692	0
	High	LISQIVSSITASLR	6	8	2	P68366-2;Q9BQE3		0	0	2.367e-05	3.30671	2	1487.88	-1.17099	76.7194	0
	High	AFVHWYVGEGmEEGEFSEAR	4	10	3	Q9BQE3;P68366-2;P0DPH7	M11(Oxidation)	0	0	0.001082	3.16273	3	2346.01	0.569159	42.6501	0
	High	IHFPLATYAPVISAEK	7	10	3	Q9BQE3;P68366-2;P0DPH7		0	0	0.001087	3.15966	2	1756.96	-0.970909	49.3009	0
	High	AVFVDLEPTVIDEIR	6	2	1	P68366-2		0	0	0.004512	3.14204	2	1715.92	-1.47349	68.9989	0
	High	VGINYQPPTVVPGGDLAK	8	12	3	Q9BQE3;P68366-2;P0DPH7		0	0	0.002282	2.85337	2	1824.98	-2.46943	39.7604	0
P11142	Heat shock cognate 71 kDa protein OS=Homo sapiens OX=9606 GN=HSPA8 PE=1 SV=1 - [HSP7C_HUMAN]	105.564	9.6	3	3	5	39	646	70.8542	5.51611
	A2	Sequence	# PSMs	# Proteins	# Protein Groups	Protein Group Accessions	Modifications	ΔCn	q-Value	PEP	XCorr	Charge	MH+ [Da]	ΔM [ppm]	RT [min]	# Missed Cleavages
	High	IINEPTAAAIAYGLDK	5	5	2	P11021;P11142		0	0	0.0001046	3.94161	2	1659.89	-1.53233	43.8814	0
	High	TTPSYVAFTDTER	18	8	2	P0DMV8-2;P11142		0	0	0.0003921	3.51046	2	1487.7	-1.12841	28.8032	0
	High	FEELNADLFR	9	3	1	P11142		0	0	0.0003359	2.82311	2	1253.61	-1.65923	44.1575	0
	High	DAGTIAGLNVLR	3	2	1	P11142		0	0.004	0.05323	2.51014	2	1199.67	-1.60079	39.8827	0
	High	FELTGIPPAPR	4	1	1	P11142		0	0.005	0.07338	2.61389	2	1197.66	-2.5949	38.1922	0
P0DMV8-2	Isoform 2 of Heat shock 70 kDa protein 1A OS=Homo sapiens OX=9606 GN=HSPA1A - [HS71A_HUMAN]	103.733	9.56	4	3	4	35	586	63.8979	5.70654
	A2	Sequence	# PSMs	# Proteins	# Protein Groups	Protein Group Accessions	Modifications	ΔCn	q-Value	PEP	XCorr	Charge	MH+ [Da]	ΔM [ppm]	RT [min]	# Missed Cleavages
	High	IINEPTAAAIAYGLDR	9	3	1	P0DMV8-2		0	0	6.02e-06	3.8372	2	1687.9	-2.54694	47.1076	0
	High	TTPSYVAFTDTER	18	8	2	P0DMV8-2;P11142		0	0	0.0003921	3.51046	2	1487.7	-1.12841	28.8032	0
	High	NQVALNPQNTVFDAK	1	2	1	P0DMV8-2		0	0	0.01139	3.4834	2	1658.85	-1.51655	29.7939	0
	High	DAGVIAGLNVLR	7	3	1	P0DMV8-2		0	0.002	0.03445	2.89479	2	1197.69	-1.89922	44.6222	0
P24752	Acetyl-CoA acetyltransferase, mitochondrial OS=Homo sapiens OX=9606 GN=ACAT1 PE=1 SV=1 - [THIL_HUMAN]	97.4665	17.33	2	4	4	26	427	45.1706	8.85107
	A2	Sequence	# PSMs	# Proteins	# Protein Groups	Protein Group Accessions	Modifications	ΔCn	q-Value	PEP	XCorr	Charge	MH+ [Da]	ΔM [ppm]	RT [min]	# Missed Cleavages
	High	IVAFADAAVEPIDFPIAPVYAASmVLK	11	1	1	P24752	M24(Oxidation)	0	0	0.0069	4.81435	3	2834.5	-3.41925	108.206	0
	High	TPIGSFLGSLSLLPATK	9	2	1	P24752		0	0	1.448e-09	4.44357	2	1701.98	-1.54618	82.6874	0
	High	EAYmGNVLQGGEGQAPTR	5	2	1	P24752	M4(Oxidation)	0	0	7.435e-08	4.00294	2	1893.87	-1.49416	24.9135	0
	High	LGSIAIQGAIEK	1	2	1	P24752		0	0.004	0.06447	2.72767	2	1199.7	-0.484423	29.6328	0
P62805	Histone H4 OS=Homo sapiens OX=9606 GN=H4C1 PE=1 SV=2 - [H4_HUMAN]	96.8134	33.01	1	4	4	39	103	11.3604	11.356
	A2	Sequence	# PSMs	# Proteins	# Protein Groups	Protein Group Accessions	Modifications	ΔCn	q-Value	PEP	XCorr	Charge	MH+ [Da]	ΔM [ppm]	RT [min]	# Missed Cleavages
	High	ISGLIYEETR	17	1	1	P62805		0	0	9.652e-06	3.68632	2	1180.62	-1.83917	31.0425	0
	High	TVTAmDVVYALK	2	1	1	P62805	M5(Oxidation)	0	0	0.008985	2.55786	2	1326.7	-0.729307	35.3205	0
	High	VFLENVIR	18	1	1	P62805		0	0	0.007989	2.16334	2	989.576	-2.3679	35.2854	0
	High	gVLKVFLENVIR	2	1	1	P62805	N-Term(Formyl)	0	0.002	0.03329	2.46951	2	1414.84	-0.354936	89.7509	1
Q96KP4	Cytosolic non-specific dipeptidase OS=Homo sapiens OX=9606 GN=CNDP2 PE=1 SV=2 - [CNDP2_HUMAN]	95.928	14.11	2	5	5	32	475	52.8449	5.97314
	A2	Sequence	# PSMs	# Proteins	# Protein Groups	Protein Group Accessions	Modifications	ΔCn	q-Value	PEP	XCorr	Charge	MH+ [Da]	ΔM [ppm]	RT [min]	# Missed Cleavages
	High	GNILIPGINEAVAAVTEEEHK	4	2	1	Q96KP4		0	0	1.75e-05	4.00949	3	2204.16	-0.246675	67.4184	0
	High	LPDGSEIPLPPILLGR	14	1	1	Q96KP4		0	0	0.0002559	3.88983	2	1686.98	-1.47795	82.7955	0
	High	EGGSIPVTLTFQEATGK	9	2	1	Q96KP4		0	0	0.01148	3.09784	2	1734.89	-0.225243	41.6167	0
	High	TVFGVEPDLTR	4	2	1	Q96KP4		0	0.001	0.02094	2.35284	2	1233.65	-1.92452	33.7587	0
	Medium	QKLPDGSEIPLPPILLGR	1	1	1	Q96KP4		0	0.033	0.3591	2.62867	3	1943.13	-1.47107	67.9816	1
P02787	Serotransferrin OS=Homo sapiens OX=9606 GN=TF PE=1 SV=4 - [TRFE_HUMAN]	89.8443	3.3	1	2	2	33	698	76.9996	7.12256
	A2	Sequence	# PSMs	# Proteins	# Protein Groups	Protein Group Accessions	Modifications	ΔCn	q-Value	PEP	XCorr	Charge	MH+ [Da]	ΔM [ppm]	RT [min]	# Missed Cleavages
	High	mYLGYEYVTAIR	30	1	1	P02787	M1(Oxidation)	0	0	6.115e-06	3.42129	2	1494.73	-1.94822	42.6569	0
	High	EGYYGYTGAFR	3	1	1	P02787		0	0.001	0.02077	2.04613	2	1283.57	-3.05256	33.0324	0
P02766	Transthyretin OS=Homo sapiens OX=9606 GN=TTR PE=1 SV=1 - [TTHY_HUMAN]	89.2357	40.82	1	6	6	25	147	15.877	5.75732
	A2	Sequence	# PSMs	# Proteins	# Protein Groups	Protein Group Accessions	Modifications	ΔCn	q-Value	PEP	XCorr	Charge	MH+ [Da]	ΔM [ppm]	RT [min]	# Missed Cleavages
	High	YTIAALLSPYSYSTTAVVTNPK	4	1	1	P02766		0	0	5.051e-06	4.8629	2	2360.24	-0.88363	74.1021	0
	High	RYTIAALLSPYSYSTTAVVTNPKE	4	1	1	P02766		0	0	0.005761	4.60481	3	2645.37	-3.18627	63.8471	2
	High	RYTIAALLSPYSYSTTAVVTNPK	3	1	1	P02766		0	0	3.548e-05	4.49896	2	2516.33	-1.91425	63.1713	1
	High	YTIAALLSPYSYSTTAVVTNPKE	5	1	1	P02766		0	0	0.0007682	3.99775	2	2489.27	-2.45508	75.4516	1
	High	GSPAINVAVHVFR	8	1	1	P02766		0	0	0.0002018	3.03103	2	1366.76	-2.39721	31.8946	0
	Medium	ALGISPFHEHAEVVFTANDSGPR	1	1	1	P02766		0	0.019	0.2432	3.83403	3	2451.2	-3.52192	40.0552	0
P00352	Aldehyde dehydrogenase 1A1 OS=Homo sapiens OX=9606 GN=ALDH1A1 PE=1 SV=2 - [AL1A1_HUMAN]	84.2516	5.19	1	2	2	28	501	54.827	6.72705
	A2	Sequence	# PSMs	# Proteins	# Protein Groups	Protein Group Accessions	Modifications	ΔCn	q-Value	PEP	XCorr	Charge	MH+ [Da]	ΔM [ppm]	RT [min]	# Missed Cleavages
	High	IFVEESIYDEFVR	24	1	1	P00352		0	0	5.212e-05	3.73433	2	1645.81	-0.545128	66.9446	0
	High	TIPIDGNFFTYTR	4	1	1	P00352		0	0	0.0003714	3.0122	2	1544.77	-2.81865	53.8691	0
P02750	Leucine-rich alpha-2-glycoprotein OS=Homo sapiens OX=9606 GN=LRG1 PE=1 SV=2 - [A2GL_HUMAN]	81.9468	5.19	1	1	1	21	347	38.1541	6.94678
	A2	Sequence	# PSMs	# Proteins	# Protein Groups	Protein Group Accessions	Modifications	ΔCn	q-Value	PEP	XCorr	Charge	MH+ [Da]	ΔM [ppm]	RT [min]	# Missed Cleavages
	High	TLDLGENQLETLPPDLLR	21	1	1	P02750		0	0	1.521e-06	4.56864	2	2037.08	-2.16217	74.9591	0
P07339	Cathepsin D OS=Homo sapiens OX=9606 GN=CTSD PE=1 SV=1 - [CATD_HUMAN]	79.7927	7.52	1	2	2	26	412	44.5236	6.53662
	A2	Sequence	# PSMs	# Proteins	# Protein Groups	Protein Group Accessions	Modifications	ΔCn	q-Value	PEP	XCorr	Charge	MH+ [Da]	ΔM [ppm]	RT [min]	# Missed Cleavages
	High	LVDQNIFSFYLSR	19	1	1	P07339		0	0	7.845e-05	3.67948	2	1601.83	-1.03463	72.5426	0
	High	DPDAQPGGELmLGGTDSK	7	1	1	P07339	M11(Oxidation)	0	0	0.00436	3.09444	2	1803.8	-2.54837	29.3731	0
P07195	L-lactate dehydrogenase B chain OS=Homo sapiens OX=9606 GN=LDHB PE=1 SV=2 - [LDHB_HUMAN]	78.268	9.28	1	2	2	29	334	36.6151	6.04932
	A2	Sequence	# PSMs	# Proteins	# Protein Groups	Protein Group Accessions	Modifications	ΔCn	q-Value	PEP	XCorr	Charge	MH+ [Da]	ΔM [ppm]	RT [min]	# Missed Cleavages
	High	SLADELALVDVLEDK	23	1	1	P07195		0	0	1.002e-05	3.73923	2	1629.86	-0.704379	85.2651	0
	High	LIAPVAEEEATVPNNK	4	1	1	P07195		0	0	0.002029	3.14567	2	1694.89	-2.44145	26.6595	0
	High	sLADELALVDVLEDK	2	1	1	P07195	N-Term(Formyl)	0	0	5.322e-05	2.78103	2	1657.85	-3.29491	125.365	0
P02533	Keratin, type I cytoskeletal 14 OS=Homo sapiens OX=9606 GN=KRT14 PE=1 SV=4 - [K1C14_HUMAN]	77.9643	13.35	5	2	4	24	472	51.5294	5.16064
	A2	Sequence	# PSMs	# Proteins	# Protein Groups	Protein Group Accessions	Modifications	ΔCn	q-Value	PEP	XCorr	Charge	MH+ [Da]	ΔM [ppm]	RT [min]	# Missed Cleavages
	High	LLEGEDAHLSSSQFSSGSQSSR	5	1	1	P02533		0	0	1.242e-06	5.18122	2	2309.06	-0.465739	24.1104	0
	High	GQVGGDVNVEmDAAPGVDLSR	7	1	1	P02533	M11(Oxidation)	0	0	5.158e-05	3.90138	2	2101.98	-0.82498	29.8866	0
	High	VLDELTLAR	10	6	3	P08779;P08727;P02533		0	0	0.000951	2.94325	2	1029.59	-3.93356	32.1413	0
	High	TRLEQEIATYR	2	8	2	P08779;P02533		0	0.006	0.1059	2.93603	2	1379.72	-2.89827	25.3219	1
P04406-2	Isoform 2 of Glyceraldehyde-3-phosphate dehydrogenase OS=Homo sapiens OX=9606 GN=GAPDH - [G3P_HUMAN]	77.5609	25.26	2	4	4	26	293	31.528	7.60596
	A2	Sequence	# PSMs	# Proteins	# Protein Groups	Protein Group Accessions	Modifications	ΔCn	q-Value	PEP	XCorr	Charge	MH+ [Da]	ΔM [ppm]	RT [min]	# Missed Cleavages
	High	GALQNIIPASTGAAK	14	2	1	P04406-2		0	0	7.183e-07	3.67246	2	1411.79	-2.83807	29.6147	0
	High	LISWYDNEFGYSNR	9	2	1	P04406-2		0	0	4.99e-05	3.26945	2	1763.8	-1.17969	52.2705	0
	High	VIHDNFGIVEGLmTTVHAITATQK	1	2	1	P04406-2	M13(Oxidation)	0	0.001	0.01887	3.83237	3	2611.35	-1.40725	65.0288	0
	Medium	VIISAPSADAPmFVmGVNHEK	2	2	1	P04406-2	M12(Oxidation); M15(Oxidation)	0	0.021	0.2714	2.49142	3	2245.1	-1.85042	32.0694	0
Q06830	Peroxiredoxin-1 OS=Homo sapiens OX=9606 GN=PRDX1 PE=1 SV=1 - [PRDX1_HUMAN]	74.1719	20.6	2	2	3	25	199	22.0963	8.1333
	A2	Sequence	# PSMs	# Proteins	# Protein Groups	Protein Group Accessions	Modifications	ΔCn	q-Value	PEP	XCorr	Charge	MH+ [Da]	ΔM [ppm]	RT [min]	# Missed Cleavages
	High	QITVNDLPVGR	15	2	2	Q06830;P32119		0	0	3.967e-05	3.42837	2	1211.67	-2.18115	30.0714	0
	High	GLFIIDDkGILR	8	2	1	Q06830	K8(Methyl)	0	0	0.001058	3.00007	2	1373.81	-2.19092	48.3149	1
	High	TIAQDYGVLkADEGISFR	2	1	1	Q06830	K10(Methyl)	0	0.001	0.01627	3.98783	3	1997.03	-2.20686	43.0135	1
P05091-2	Isoform 2 of Aldehyde dehydrogenase, mitochondrial OS=Homo sapiens OX=9606 GN=ALDH2 - [ALDH2_HUMAN]	72.4418	18.94	2	5	5	21	470	50.9568	6.20166
	A2	Sequence	# PSMs	# Proteins	# Protein Groups	Protein Group Accessions	Modifications	ΔCn	q-Value	PEP	XCorr	Charge	MH+ [Da]	ΔM [ppm]	RT [min]	# Missed Cleavages
	High	EAGFPPGVVNIVPGFGPTAGAAIASHEDVDK	7	2	1	P05091-2		0	0	1.537e-05	4.86209	3	3019.5	-4.75149	72.2258	0
	High	TFVQEDIYDEFVER	10	2	1	P05091-2		0	0	1.705e-06	3.60456	2	1789.82	-3.71805	60.24	0
	High	LGPALATGNVVVmK	2	2	1	P05091-2	M13(Oxidation)	0	0.007	0.1145	2.8788	2	1385.78	-1.87453	28.491	0
	Medium	VAEQTPLTALYVANLIK	1	2	1	P05091-2		0	0.019	0.2445	2.84093	2	1844.05	-0.103791	75.4416	0
	Medium	TIPIDGDFFSYTR	1	2	1	P05091-2		0	0.027	0.3184	3.18776	2	1531.74	-2.75394	55.485	0
Q16777	Histone H2A type 2-C OS=Homo sapiens OX=9606 GN=H2AC20 PE=1 SV=4 - [H2A2C_HUMAN]	71.9106	44.19	7	1	3	21	129	13.9798	10.9019
	A2	Sequence	# PSMs	# Proteins	# Protein Groups	Protein Group Accessions	Modifications	ΔCn	q-Value	PEP	XCorr	Charge	MH+ [Da]	ΔM [ppm]	RT [min]	# Missed Cleavages
	High	VGAGAPVYmAAVLEYLTAEILELAGNAAR	4	2	1	Q16777	M9(Oxidation)	0	0	5.889e-15	7.25362	3	2949.54	-1.04097	119.059	0
	High	VTIAQGGVLPNIQAVLLPK	9	10	2	Q96KK5;Q16777		0	0	4.618e-05	3.68033	2	1931.17	-0.779478	75.8864	0
	High	AGLQFPVGR	8	18	2	Q96KK5;Q16777		0	0	0.0003038	3.08394	2	944.53	-1.469	31.609	0
P32119	Peroxiredoxin-2 OS=Homo sapiens OX=9606 GN=PRDX2 PE=1 SV=5 - [PRDX2_HUMAN]	71.4026	14.65	1	2	3	23	198	21.8782	5.97314
	A2	Sequence	# PSMs	# Proteins	# Protein Groups	Protein Group Accessions	Modifications	ΔCn	q-Value	PEP	XCorr	Charge	MH+ [Da]	ΔM [ppm]	RT [min]	# Missed Cleavages
	High	KEGGLGPLNIPLLADVTR	5	1	1	P32119		0	0	0.001325	3.85134	2	1863.06	-3.57008	65.6528	1
	High	QITVNDLPVGR	15	2	2	Q06830;P32119		0	0	3.967e-05	3.42837	2	1211.67	-2.18115	30.0714	0
	High	EGGLGPLNIPLLADVTR	3	1	1	P32119		0	0	0.002106	3.26008	2	1734.98	0.246744	84.3413	0
P04792	Heat shock protein beta-1 OS=Homo sapiens OX=9606 GN=HSPB1 PE=1 SV=2 - [HSPB1_HUMAN]	71.3377	28.29	1	3	3	23	205	22.7685	6.40479
	A2	Sequence	# PSMs	# Proteins	# Protein Groups	Protein Group Accessions	Modifications	ΔCn	q-Value	PEP	XCorr	Charge	MH+ [Da]	ΔM [ppm]	RT [min]	# Missed Cleavages
	High	LATQSNEITIPVTFESR	9	1	1	P04792		0	0	3.027e-08	4.59049	2	1905.99	-1.39037	45.5686	0
	High	LFDQAFGLPR	13	1	1	P04792		0	0	0.0002435	2.87334	2	1163.62	-0.362982	44.0775	0
	Medium	KYTLPPGVDPTQVSSSLSPEGTLTVEAPmPK	1	1	1	P04792	M29(Oxidation)	0	0.02	0.2559	4.10479	3	3242.65	-0.224215	58.0315	1
P0CG48	Polyubiquitin-C OS=Homo sapiens OX=9606 GN=UBC PE=1 SV=3 - [UBC_HUMAN]	70.1233	21.02	4	1	1	22	685	76.9915	7.66455
	A2	Sequence	# PSMs	# Proteins	# Protein Groups	Protein Group Accessions	Modifications	ΔCn	q-Value	PEP	XCorr	Charge	MH+ [Da]	ΔM [ppm]	RT [min]	# Missed Cleavages
	High	TITLEVEPSDTIENVK	22	4	1	P0CG48		0	0	0.0009841	3.93239	2	1787.92	-1.6876	38.6427	0
P68104	Elongation factor 1-alpha 1 OS=Homo sapiens OX=9606 GN=EEF1A1 PE=1 SV=1 - [EF1A1_HUMAN]	68.2043	9.31	3	3	3	21	462	50.1091	9.01221
	A2	Sequence	# PSMs	# Proteins	# Protein Groups	Protein Group Accessions	Modifications	ΔCn	q-Value	PEP	XCorr	Charge	MH+ [Da]	ΔM [ppm]	RT [min]	# Missed Cleavages
	High	VETGVLKPGmVVTFAPVNVTTEVK	10	2	1	P68104	M10(Oxidation)	0	0	6.153e-05	4.66412	2	2531.37	-1.88085	49.8325	0
	High	IGGIGTVPVGR	8	3	1	P68104		0	0	0.003342	2.7608	2	1025.61	-1.18458	28.2846	0
	High	LPLQDVYK	3	3	1	P68104		0	0	0.008037	2.28601	2	975.55	-0.541912	29.5135	0
A0A0C4DH25	Immunoglobulin kappa variable 3D-20 OS=Homo sapiens OX=9606 GN=IGKV3D-20 PE=3 SV=1 - [KVD20_HUMAN]	67.4315	13.79	2	1	1	22	116	12.5072	4.58936
	A2	Sequence	# PSMs	# Proteins	# Protein Groups	Protein Group Accessions	Modifications	ΔCn	q-Value	PEP	XCorr	Charge	MH+ [Da]	ΔM [ppm]	RT [min]	# Missed Cleavages
	High	FSGSGSGTDFTLTISR	22	2	1	A0A0C4DH25		0	0	2.411e-08	3.96191	2	1632.79	-0.770127	35.5463	0
Q02252-2	Isoform 2 of Methylmalonate-semialdehyde dehydrogenase [acylating], mitochondrial OS=Homo sapiens OX=9606 GN=ALDH6A1 - [MMSA_HUMAN]	65.1911	13.79	2	5	5	26	522	56.1917	8.36768
	A2	Sequence	# PSMs	# Proteins	# Protein Groups	Protein Group Accessions	Modifications	ΔCn	q-Value	PEP	XCorr	Charge	MH+ [Da]	ΔM [ppm]	RT [min]	# Missed Cleavages
	High	TLADAEGDVFR	16	2	1	Q02252-2		0	0	0.0004767	2.73744	2	1193.58	-1.74013	31.9652	0
	High	AFPAWADTSVLSR	5	2	1	Q02252-2		0	0	0.01118	2.61816	2	1420.72	-1.40281	49.1041	0
	High	VNAGDQPGADLGPLITPQAK	3	2	1	Q02252-2		0	0.001	0.02629	3.06713	2	1962.03	0.326934	37.2538	0
	Medium	EEDATLSSPAVVmPTmGR	1	2	1	Q02252-2	M13(Oxidation); M16(Oxidation)	0	0.013	0.1604	2.56388	2	1922.88	-2.8197	26.2048	0
	Medium	EGASILLDGR	1	2	1	Q02252-2		0.0163	0.016	0.2057	2.41049	2	1030.55	-0.739165	34.7548	0
P12277	Creatine kinase B-type OS=Homo sapiens OX=9606 GN=CKB PE=1 SV=1 - [KCRB_HUMAN]	65.1803	17.06	1	4	4	18	381	42.6173	5.59229
	A2	Sequence	# PSMs	# Proteins	# Protein Groups	Protein Group Accessions	Modifications	ΔCn	q-Value	PEP	XCorr	Charge	MH+ [Da]	ΔM [ppm]	RT [min]	# Missed Cleavages
	High	GTGGVDTAAVGGVFDVSNADR	9	1	1	P12277		0	0	1.161e-06	4.91327	2	1964.92	-3.2231	38.3161	0
	High	LAVEALSSLDGDLAGR	5	1	1	P12277		0	0	0.002381	3.7342	2	1586.84	-1.6752	50.8871	0
	High	VLTPELYAELR	3	1	1	P12277		0	0	0.0002182	2.96704	2	1303.72	-2.65834	40.9626	0
	Medium	LGFSEVELVQmVVDGVK	1	1	1	P12277	M11(Oxidation)	0	0.042	0.4217	2.83531	2	1864.97	-2.35878	85.0062	0
Q96KK5	Histone H2A type 1-H OS=Homo sapiens OX=9606 GN=H2AC12 PE=1 SV=3 - [H2A1H_HUMAN]	65.0085	44.53	16	1	3	20	128	13.8978	10.8872
	A2	Sequence	# PSMs	# Proteins	# Protein Groups	Protein Group Accessions	Modifications	ΔCn	q-Value	PEP	XCorr	Charge	MH+ [Da]	ΔM [ppm]	RT [min]	# Missed Cleavages
	High	VGAGAPVYLAAVLEYLTAEILELAGNAAR	3	11	1	Q96KK5		0	0	3.591e-11	7.06694	3	2915.58	-2.58471	121.077	0
	High	VTIAQGGVLPNIQAVLLPK	9	10	2	Q96KK5;Q16777		0	0	4.618e-05	3.68033	2	1931.17	-0.779478	75.8864	0
	High	AGLQFPVGR	8	18	2	Q96KK5;Q16777		0	0	0.0003038	3.08394	2	944.53	-1.469	31.609	0
P10809	60 kDa heat shock protein, mitochondrial OS=Homo sapiens OX=9606 GN=HSPD1 PE=1 SV=2 - [CH60_HUMAN]	63.8659	9.25	2	3	3	20	573	61.0164	5.87158
	A2	Sequence	# PSMs	# Proteins	# Protein Groups	Protein Group Accessions	Modifications	ΔCn	q-Value	PEP	XCorr	Charge	MH+ [Da]	ΔM [ppm]	RT [min]	# Missed Cleavages
	High	ALmLQGVDLLADAVAVTmGPK	13	2	1	P10809	M3(Oxidation); M18(Oxidation)	0	0	5.159e-05	3.75604	3	2145.12	-2.26717	89.3858	0
	High	GVmLAVDAVIAELK	6	1	1	P10809	M3(Oxidation)	0	0	0.0003174	3.38919	2	1444.81	-1.12971	71.6285	0
	High	ISSIQSIVPALEIANAHR	1	1	1	P10809		0	0	0.001497	3.039	3	1919.07	-1.7567	53.6277	0
P05023-3	Isoform 3 of Sodium/potassium-transporting ATPase subunit alpha-1 OS=Homo sapiens OX=9606 GN=ATP1A1 - [AT1A1_HUMAN]	62.7094	5.95	8	4	4	19	992	109.48	5.31299
	A2	Sequence	# PSMs	# Proteins	# Protein Groups	Protein Group Accessions	Modifications	ΔCn	q-Value	PEP	XCorr	Charge	MH+ [Da]	ΔM [ppm]	RT [min]	# Missed Cleavages
	High	GVGIISEGNETVEDIAAR	6	7	1	P05023-3		0	0	7.169e-09	4.39751	2	1829.92	-1.29669	38.3796	0
	High	SPDFTNENPLETR	6	4	1	P05023-3		0	0	1.725e-05	3.62442	2	1519.7	-2.29727	29.736	0
	High	mSINAEEVVVGDLVEVK	1	4	1	P05023-3	M1(Oxidation)	0	0	0.002504	3.49546	2	1846.94	-1.81886	57.6478	0
	High	LNIPVSQVNPR	6	6	1	P05023-3		0	0	0.0007605	2.80985	2	1236.7	-2.04945	28.2349	0
P19652	Alpha-1-acid glycoprotein 2 OS=Homo sapiens OX=9606 GN=ORM2 PE=1 SV=2 - [A1AG2_HUMAN]	62.197	9.45	1	1	2	30	201	23.5876	5.10986
	A2	Sequence	# PSMs	# Proteins	# Protein Groups	Protein Group Accessions	Modifications	ΔCn	q-Value	PEP	XCorr	Charge	MH+ [Da]	ΔM [ppm]	RT [min]	# Missed Cleavages
	High	EHVAHLLFLR	1	1	1	P19652		0	0	0.0004118	3.0217	3	1234.7	-1.36895	31.4636	0
	High	WFYIASAFR	29	2	2	P19652;P02763		0	0	0.001761	2.2756	2	1160.59	-1.77822	59.6471	0
P02511	Alpha-crystallin B chain OS=Homo sapiens OX=9606 GN=CRYAB PE=1 SV=2 - [CRYAB_HUMAN]	60.4937	32	1	4	4	18	175	20.1464	7.32764
	A2	Sequence	# PSMs	# Proteins	# Protein Groups	Protein Group Accessions	Modifications	ΔCn	q-Value	PEP	XCorr	Charge	MH+ [Da]	ΔM [ppm]	RT [min]	# Missed Cleavages
	High	IPADVDPLTITSSLSSDGVLTVNGPR	10	1	1	P02511		0	0	8.084e-08	5.36351	3	2624.38	0.101222	81.737	0
	High	RPFFPFHSPSR	3	1	1	P02511		0	0	0.000872	3.23059	3	1374.7	-2.09668	27.7109	0
	High	mdIAIHHPWIR	1	1	1	P02511	N-Term(Formyl); M1(Oxidation); D2(Methyl)	0	0	0.001661	2.67772	3	1446.73	-2.60706	31.4457	0
	High	FSVNLDVK	4	1	1	P02511		0	0	0.01224	2.13893	2	921.504	-0.37069	34.7994	0
P01859-1	Isoform 1 of Immunoglobulin heavy constant gamma 2 OS=Homo sapiens OX=9606 GN=IGHG2 - [IGHG2_HUMAN]	55.9539	8.59	7	2	2	21	326	35.8778	7.59131
	A2	Sequence	# PSMs	# Proteins	# Protein Groups	Protein Group Accessions	Modifications	ΔCn	q-Value	PEP	XCorr	Charge	MH+ [Da]	ΔM [ppm]	RT [min]	# Missed Cleavages
	High	EPQVYTLPPSR	18	7	1	P01859-1		0	0	1.937e-05	3.26752	2	1286.67	-1.87687	28.3536	0
	High	TTPPmLDSDGSFFLYSk	3	2	1	P01859-1	M5(Oxidation); K17(Methyl)	0	0	2.501e-05	3.19518	2	1935.9	-1.48632	54.1417	0
P41222	Prostaglandin-H2 D-isomerase OS=Homo sapiens OX=9606 GN=PTGDS PE=1 SV=1 - [PTGDS_HUMAN]	55.3038	8.42	1	1	1	17	190	21.0153	7.79639
	A2	Sequence	# PSMs	# Proteins	# Protein Groups	Protein Group Accessions	Modifications	ΔCn	q-Value	PEP	XCorr	Charge	MH+ [Da]	ΔM [ppm]	RT [min]	# Missed Cleavages
	High	TmLLQPAGSLGSYSYR	17	1	1	P41222	M2(Oxidation)	0	0	3.146e-08	3.92503	2	1759.87	-1.70596	35.9771	0
P29401	Transketolase OS=Homo sapiens OX=9606 GN=TKT PE=1 SV=3 - [TKT_HUMAN]	53.2069	7.87	2	3	3	17	623	67.8347	7.66455
	A2	Sequence	# PSMs	# Proteins	# Protein Groups	Protein Group Accessions	Modifications	ΔCn	q-Value	PEP	XCorr	Charge	MH+ [Da]	ΔM [ppm]	RT [min]	# Missed Cleavages
	High	ILATPPQEDAPSVDIANIR	5	2	1	P29401		0	0	4.305e-05	3.75192	2	2020.07	-1.18817	43.578	0
	High	SVPTSTVFYPSDGVATEK	11	2	1	P29401		0	0	7.534e-05	3.64766	2	1884.92	-2.11924	32.7109	0
	High	VLDPFTIKPLDR	1	2	1	P29401		0	0.001	0.02361	2.19745	3	1413.81	-0.0492209	39.7574	0
P38646	Stress-70 protein, mitochondrial OS=Homo sapiens OX=9606 GN=HSPA9 PE=1 SV=2 - [GRP75_HUMAN]	52.8591	11.78	1	6	6	19	679	73.6348	6.16357
	A2	Sequence	# PSMs	# Proteins	# Protein Groups	Protein Group Accessions	Modifications	ΔCn	q-Value	PEP	XCorr	Charge	MH+ [Da]	ΔM [ppm]	RT [min]	# Missed Cleavages
	High	TTPSVVAFTADGER	7	1	1	P38646		0	0	1.285e-05	3.31235	2	1450.72	-0.833553	29.0978	0
	High	LLGQFTLIGIPPAPR	1	1	1	P38646		0	0	8.369e-05	3.18962	2	1592.95	-1.09996	72.1239	0
	High	AQFEGIVTDLIR	7	1	1	P38646		0	0	0.006116	2.93464	2	1361.74	-2.28082	55.2705	0
	High	DAGQISGLNVLR	2	1	1	P38646		0	0.004	0.04831	3.04165	2	1242.68	-3.27383	35.2799	0
	High	VQQTVQDLFGR	1	1	1	P38646		0	0.005	0.08701	2.56014	2	1290.68	-2.86059	33.74	0
	Medium	VINEPTAAALAYGLDK	1	1	1	P38646		0	0.018	0.2272	2.90408	2	1645.88	-1.23352	41.7473	0
P01861-1	Isoform 1 of Immunoglobulin heavy constant gamma 4 OS=Homo sapiens OX=9606 GN=IGHG4 - [IGHG4_HUMAN]	47.4714	5.2	2	1	1	14	327	35.9179	7.35693
	A2	Sequence	# PSMs	# Proteins	# Protein Groups	Protein Group Accessions	Modifications	ΔCn	q-Value	PEP	XCorr	Charge	MH+ [Da]	ΔM [ppm]	RT [min]	# Missed Cleavages
	High	TTPPVLDSDGSFFLYSR	14	2	1	P01861-1		0	0	4.095e-05	4.00286	2	1901.93	-0.842356	63.1082	0
P08779	Keratin, type I cytoskeletal 16 OS=Homo sapiens OX=9606 GN=KRT16 PE=1 SV=4 - [K1C16_HUMAN]	47.4381	12.47	5	2	4	16	473	51.2362	5.04639
	A2	Sequence	# PSMs	# Proteins	# Protein Groups	Protein Group Accessions	Modifications	ΔCn	q-Value	PEP	XCorr	Charge	MH+ [Da]	ΔM [ppm]	RT [min]	# Missed Cleavages
	High	TDLEmQIEGLKEELAYLR	2	1	1	P08779	M5(Oxidation)	0	0	0.0005025	4.20116	3	2167.09	-1.13966	86.896	1
	High	GQTGGDVNVEmDAAPGVDLSR	2	1	1	P08779	M11(Oxidation)	0	0	0.0001153	3.4051	2	2103.96	-0.249692	27.6566	0
	High	VLDELTLAR	10	6	3	P08779;P08727;P02533		0	0	0.000951	2.94325	2	1029.59	-3.93356	32.1413	0
	High	TRLEQEIATYR	2	8	2	P08779;P02533		0	0.006	0.1059	2.93603	2	1379.72	-2.89827	25.3219	1
P08758	Annexin A5 OS=Homo sapiens OX=9606 GN=ANXA5 PE=1 SV=2 - [ANXA5_HUMAN]	45.5059	8.75	1	2	2	15	320	35.9144	5.04639
	A2	Sequence	# PSMs	# Proteins	# Protein Groups	Protein Group Accessions	Modifications	ΔCn	q-Value	PEP	XCorr	Charge	MH+ [Da]	ΔM [ppm]	RT [min]	# Missed Cleavages
	High	GLGTDEESILTLLTSR	8	1	1	P08758		0	0	1.721e-08	4.56952	2	1704.9	-2.91474	83.3667	0
	High	GTVTDFPGFDER	7	1	1	P08758		0	0	0.001504	2.37682	2	1340.61	-2.58639	33.5899	0
P11021	Endoplasmic reticulum chaperone BiP OS=Homo sapiens OX=9606 GN=HSPA5 PE=1 SV=2 - [BIP_HUMAN]	45.3093	10.24	1	4	5	15	654	72.2884	5.16064
	A2	Sequence	# PSMs	# Proteins	# Protein Groups	Protein Group Accessions	Modifications	ΔCn	q-Value	PEP	XCorr	Charge	MH+ [Da]	ΔM [ppm]	RT [min]	# Missed Cleavages
	High	IINEPTAAAIAYGLDK	5	5	2	P11021;P11142		0	0	0.0001046	3.94161	2	1659.89	-1.53233	43.8814	0
	High	IINEPTAAAIAYGLDKR	1	1	1	P11021		0	0	0.001277	3.68842	3	1816	-0.391325	37.578	1
	High	ITPSYVAFTPEGER	7	1	1	P11021		0	0	1.644e-05	3.45959	2	1566.78	-1.29672	32.035	0
	High	DNHLLGTFDLTGIPPAPR	1	1	1	P11021		0	0	0.00271	3.2528	2	1934.01	-1.14759	62.1532	0
	High	IEIESFYEGEDFSETLTR	1	1	1	P11021		0	0.004	0.05635	3.3723	2	2165	3.63801	66.9103	0
P02792	Ferritin light chain OS=Homo sapiens OX=9606 GN=FTL PE=1 SV=2 - [FRIL_HUMAN]	42.2806	8.57	1	1	1	13	175	20.0071	5.78271
	A2	Sequence	# PSMs	# Proteins	# Protein Groups	Protein Group Accessions	Modifications	ΔCn	q-Value	PEP	XCorr	Charge	MH+ [Da]	ΔM [ppm]	RT [min]	# Missed Cleavages
	High	LGGPEAGLGEYLFER	13	1	1	P02792		0	0	8.926e-05	3.87834	2	1607.8	-1.08608	56.3428	0
P08727	Keratin, type I cytoskeletal 19 OS=Homo sapiens OX=9606 GN=KRT19 PE=1 SV=4 - [K1C19_HUMAN]	37.9876	11.25	1	2	3	14	400	44.0791	5.13525
	A2	Sequence	# PSMs	# Proteins	# Protein Groups	Protein Group Accessions	Modifications	ΔCn	q-Value	PEP	XCorr	Charge	MH+ [Da]	ΔM [ppm]	RT [min]	# Missed Cleavages
	High	FGAQLAHIQALISGIEAQLGDVR	1	1	1	P08727		0	0	0.000337	3.55608	3	2407.31	-0.448471	111.052	0
	High	VLDELTLAR	10	6	3	P08779;P08727;P02533		0	0	0.000951	2.94325	2	1029.59	-3.93356	32.1413	0
	High	AALEDTLAETEAR	3	1	1	P08727		0	0	0.008428	2.45237	2	1389.68	-2.70489	29.232	0
P30084	Enoyl-CoA hydratase, mitochondrial OS=Homo sapiens OX=9606 GN=ECHS1 PE=1 SV=4 - [ECHM_HUMAN]	37.7083	7.24	1	1	1	9	290	31.3671	8.07471
	A2	Sequence	# PSMs	# Proteins	# Protein Groups	Protein Group Accessions	Modifications	ΔCn	q-Value	PEP	XCorr	Charge	MH+ [Da]	ΔM [ppm]	RT [min]	# Missed Cleavages
	High	AQFAQPEILIGTIPGAGGTQR	9	1	1	P30084		0	0	7.808e-08	4.65492	2	2125.14	0.939298	58.5605	0
P08670	Vimentin OS=Homo sapiens OX=9606 GN=VIM PE=1 SV=4 - [VIME_HUMAN]	36.824	11.59	3	4	4	13	466	53.6191	5.12256
	A2	Sequence	# PSMs	# Proteins	# Protein Groups	Protein Group Accessions	Modifications	ΔCn	q-Value	PEP	XCorr	Charge	MH+ [Da]	ΔM [ppm]	RT [min]	# Missed Cleavages
	High	EmEENFAVEAANYQDTIGR	3	1	1	P08670	M2(Oxidation)	0	0	1.709e-06	3.88733	2	2202.95	-2.84566	40.4256	0
	High	ISLPLPNFSSLNLR	5	1	1	P08670		0	0	7.745e-05	3.61152	2	1570.89	-1.34146	76.4664	0
	High	mALDIEIATYR	3	3	1	P08670	M1(Oxidation)	0	0	0.0007718	3.32659	2	1311.65	-6.75703	37.3365	0
	High	ILLAELEQLK	2	1	1	P08670		0	0	0.01228	2.52713	2	1169.71	-0.438334	50.2573	0
Q9BSE5	Guanidino acid hydrolase, mitochondrial OS=Homo sapiens OX=9606 GN=AGMAT PE=1 SV=2 - [GDAH_HUMAN]	35.5355	8.52	1	1	1	7	352	37.6362	7.59131
	A2	Sequence	# PSMs	# Proteins	# Protein Groups	Protein Group Accessions	Modifications	ΔCn	q-Value	PEP	XCorr	Charge	MH+ [Da]	ΔM [ppm]	RT [min]	# Missed Cleavages
	High	LPVQTSPEGLDAAFIGVPLDTGTSNRPGAR	7	1	1	Q9BSE5		0	0	3.029e-07	5.58705	3	3036.57	-0.705128	63.2335	0
P30041	Peroxiredoxin-6 OS=Homo sapiens OX=9606 GN=PRDX6 PE=1 SV=3 - [PRDX6_HUMAN]	33.4903	4.02	1	1	1	15	224	25.0192	6.37939
	A2	Sequence	# PSMs	# Proteins	# Protein Groups	Protein Group Accessions	Modifications	ΔCn	q-Value	PEP	XCorr	Charge	MH+ [Da]	ΔM [ppm]	RT [min]	# Missed Cleavages
	High	LPFPIIDDR	15	1	1	P30041		0	0	0.000324	2.66648	2	1085.6	-1.56012	44.9025	0
P16152	Carbonyl reductase [NADPH] 1 OS=Homo sapiens OX=9606 GN=CBR1 PE=1 SV=3 - [CBR1_HUMAN]	33.3911	25.27	3	4	4	11	277	30.3559	8.32373
	A2	Sequence	# PSMs	# Proteins	# Protein Groups	Protein Group Accessions	Modifications	ΔCn	q-Value	PEP	XCorr	Charge	MH+ [Da]	ΔM [ppm]	RT [min]	# Missed Cleavages
	High	GQAAVQQLQAEGLSPR	6	3	1	P16152		0	0	1.603e-06	4.30802	2	1652.87	-1.12822	27.2865	0
	High	FHQLDIDDLQSIR	1	3	1	P16152		0	0	0.01509	3.05158	2	1599.8	-7.21234	39.5702	0
	High	LFSGDVVLTAR	3	2	1	P16152		0	0	0.001775	2.48754	2	1177.65	-3.60326	33.3805	0
	Medium	SPEEGAETPVYLALLPPDAEGPHGQFVSEK	1	1	1	P16152		0	0.036	0.3791	3.20194	3	3164.53	-3.64806	65.9425	0
P08865	Small ribosomal subunit protein uS2 OS=Homo sapiens OX=9606 GN=RPSA PE=1 SV=4 - [RSSA_HUMAN]	31.8837	10.85	2	2	2	9	295	32.8334	4.86865
	A2	Sequence	# PSMs	# Proteins	# Protein Groups	Protein Group Accessions	Modifications	ΔCn	q-Value	PEP	XCorr	Charge	MH+ [Da]	ΔM [ppm]	RT [min]	# Missed Cleavages
	High	AIVAIENPADVSVISSR	7	2	1	P08865		0	0	2.594e-07	4.39012	2	1740.94	-2.58688	42.4047	0
	High	FTPGTFTNQIQAAFR	2	1	1	P08865		0	0	0.0103	3.02683	2	1698.86	1.9457	54.5536	0
P30048-2	Isoform 2 of Thioredoxin-dependent peroxide reductase, mitochondrial OS=Homo sapiens OX=9606 GN=PRDX3 - [PRDX3_HUMAN]	31.1433	5.88	2	1	1	12	238	25.8223	7.45947
	A2	Sequence	# PSMs	# Proteins	# Protein Groups	Protein Group Accessions	Modifications	ΔCn	q-Value	PEP	XCorr	Charge	MH+ [Da]	ΔM [ppm]	RT [min]	# Missed Cleavages
	High	DYGVLLEGSGLALR	12	2	1	P30048-2		0	0	0.001405	2.95831	2	1462.79	-1.17148	60.2192	0
Q16822	Phosphoenolpyruvate carboxykinase [GTP], mitochondrial OS=Homo sapiens OX=9606 GN=PCK2 PE=1 SV=4 - [PCKGM_HUMAN]	31.0934	7.97	3	3	4	12	640	70.6536	7.62061
	A2	Sequence	# PSMs	# Proteins	# Protein Groups	Protein Group Accessions	Modifications	ΔCn	q-Value	PEP	XCorr	Charge	MH+ [Da]	ΔM [ppm]	RT [min]	# Missed Cleavages
	High	LGTPVLQALGDGDFVK	4	3	1	Q16822		0	0	0.01175	2.78384	2	1629.88	-1.30398	55.6448	0
	High	EVLAELEALER	5	2	1	Q16822		0	0	0.0009167	2.77346	2	1271.68	-0.463914	49.1882	0
	High	EGALDLSGLR	1	2	1	Q16822		0	0	0.002544	2.45018	2	1030.55	-0.739165	34.7548	0
	High	VLSGDLGQLPTGIR	2	2	1	Q16822		0	0	0.006679	2.36003	2	1425.8	-2.91332	37.8143	0
P09467	Fructose-1,6-bisphosphatase 1 OS=Homo sapiens OX=9606 GN=FBP1 PE=1 SV=5 - [F16P1_HUMAN]	30.4673	4.73	1	1	1	10	338	36.8188	6.99072
	A2	Sequence	# PSMs	# Proteins	# Protein Groups	Protein Group Accessions	Modifications	ΔCn	q-Value	PEP	XCorr	Charge	MH+ [Da]	ΔM [ppm]	RT [min]	# Missed Cleavages
	High	APVILGSPDDVLEFLK	10	1	1	P09467		0	0	7.916e-05	3.53729	2	1712.94	-1.89038	85.1799	0
P68871	Hemoglobin subunit beta OS=Homo sapiens OX=9606 GN=HBB PE=1 SV=2 - [HBB_HUMAN]	29.9976	15.65	5	2	2	10	147	15.9883	7.28369
	A2	Sequence	# PSMs	# Proteins	# Protein Groups	Protein Group Accessions	Modifications	ΔCn	q-Value	PEP	XCorr	Charge	MH+ [Da]	ΔM [ppm]	RT [min]	# Missed Cleavages
	High	VNVDEVGGEALGR	7	1	1	P68871		0	0	0.0003435	3.8058	2	1314.66	-0.787534	26.5553	0
	High	LLVVYPWTQR	3	5	1	P68871		0	0.005	0.0903	2.29541	2	1274.73	-0.461366	51.7194	0
P10451-3	Isoform 3 of Osteopontin OS=Homo sapiens OX=9606 GN=SPP1 - [OSTP_HUMAN]	29.4761	5.92	4	1	1	9	287	32.3357	4.55127
	A2	Sequence	# PSMs	# Proteins	# Protein Groups	Protein Group Accessions	Modifications	ΔCn	q-Value	PEP	XCorr	Charge	MH+ [Da]	ΔM [ppm]	RT [min]	# Missed Cleavages
	High	AIPVAQDLNAPSDWDSR	9	4	1	P10451-3		0	0	7.901e-06	4.05228	2	1854.89	-3.5766	38.9086	0
P40926	Malate dehydrogenase, mitochondrial OS=Homo sapiens OX=9606 GN=MDH2 PE=1 SV=3 - [MDHM_HUMAN]	28.7321	7.4	2	2	2	11	338	35.4807	8.67529
	A2	Sequence	# PSMs	# Proteins	# Protein Groups	Protein Group Accessions	Modifications	ΔCn	q-Value	PEP	XCorr	Charge	MH+ [Da]	ΔM [ppm]	RT [min]	# Missed Cleavages
	High	VDFPQDQLTALTGR	7	2	1	P40926		0	0	0.0009236	2.99527	2	1560.8	-2.52705	46.9386	0
	High	IFGVTTLDIVR	4	1	1	P40926		0	0	0.009168	2.53623	2	1233.72	-2.43217	52.9704	0
P08123	Collagen alpha-2(I) chain OS=Homo sapiens OX=9606 GN=COL1A2 PE=1 SV=7 - [CO1A2_HUMAN]	28.2823	2.64	1	2	2	8	1366	129.235	8.95361
	A2	Sequence	# PSMs	# Proteins	# Protein Groups	Protein Group Accessions	Modifications	ΔCn	q-Value	PEP	XCorr	Charge	MH+ [Da]	ΔM [ppm]	RT [min]	# Missed Cleavages
	High	GETGPSGPVGPAGAVGPR	7	1	1	P08123		0	0	1.157e-08	4.13622	2	1562.79	-1.46322	24.1387	0
	Medium	gEIGAVGNAGPAGPAGPR	1	1	1	P08123	N-Term(Formyl)	0	0.011	0.1409	2.83665	2	1575.79	-0.609015	88.6195	0
P01024	Complement C3 OS=Homo sapiens OX=9606 GN=C3 PE=1 SV=2 - [CO3_HUMAN]	27.832	1.8	1	2	2	9	1663	187.03	6.40479
	A2	Sequence	# PSMs	# Proteins	# Protein Groups	Protein Group Accessions	Modifications	ΔCn	q-Value	PEP	XCorr	Charge	MH+ [Da]	ΔM [ppm]	RT [min]	# Missed Cleavages
	High	IPIEDGSGEVVLSR	8	1	1	P01024		0	0	0.0001781	3.34301	2	1470.78	-2.72291	29.8619	0
	High	TELRPGETLNVNFLLR	1	1	1	P01024		0	0.001	0.02587	2.83586	3	1872.03	-1.67009	52.3441	0
P11310	Medium-chain specific acyl-CoA dehydrogenase, mitochondrial OS=Homo sapiens OX=9606 GN=ACADM PE=1 SV=1 - [ACADM_HUMAN]	26.8594	7.84	2	2	2	8	421	46.5586	8.36768
	A2	Sequence	# PSMs	# Proteins	# Protein Groups	Protein Group Accessions	Modifications	ΔCn	q-Value	PEP	XCorr	Charge	MH+ [Da]	ΔM [ppm]	RT [min]	# Missed Cleavages
	High	AFTGFIVEADTPGIQIGR	7	2	1	P11310		0	0	1.489e-05	3.84923	2	1891.99	-1.85029	64.1223	0
	High	TRPVVAAGAVGLAQR	1	2	1	P11310		0	0.002	0.02766	2.89309	2	1465.86	-0.965485	23.9936	0
P05062	Fructose-bisphosphate aldolase B OS=Homo sapiens OX=9606 GN=ALDOB PE=1 SV=2 - [ALDOB_HUMAN]	26.7568	7.97	1	2	2	9	364	39.4481	7.86963
	A2	Sequence	# PSMs	# Proteins	# Protein Groups	Protein Group Accessions	Modifications	ΔCn	q-Value	PEP	XCorr	Charge	MH+ [Da]	ΔM [ppm]	RT [min]	# Missed Cleavages
	High	ETTIQGLDGLSER	8	1	1	P05062		0	0	1.818e-05	3.31335	2	1418.71	-1.05049	30.1404	0
	Medium	YTPEQVAmATVTALHR	1	1	1	P05062	M8(Oxidation)	0	0.032	0.3529	2.75433	3	1803.91	-0.242053	40.141	0
P49411	Elongation factor Tu, mitochondrial OS=Homo sapiens OX=9606 GN=TUFM PE=1 SV=3 - [EFTU_HUMAN]	26.462	9.89	1	3	3	9	455	49.8433	7.60596
	A2	Sequence	# PSMs	# Proteins	# Protein Groups	Protein Group Accessions	Modifications	ΔCn	q-Value	PEP	XCorr	Charge	MH+ [Da]	ΔM [ppm]	RT [min]	# Missed Cleavages
	High	DLEKPFLLPVEAVYSVPGR	3	1	1	P49411		0	0	5.121e-06	3.6948	3	2129.16	-0.660535	74.4072	0
	High	LLDAVDTYIPVPAR	5	1	1	P49411		0	0	0.0009458	2.95642	2	1542.85	0.0112983	51.8141	0
	Medium	AEAGDNLGALVR	1	1	1	P49411		0	0.038	0.3999	2.64858	2	1185.62	0.771952	29.8277	0
P00403	Cytochrome c oxidase subunit 2 OS=Homo sapiens OX=9606 GN=MT-CO2 PE=1 SV=1 - [COX2_HUMAN]	26.2881	4.41	1	1	1	12	227	25.5482	4.81787
	A2	Sequence	# PSMs	# Proteins	# Protein Groups	Protein Group Accessions	Modifications	ΔCn	q-Value	PEP	XCorr	Charge	MH+ [Da]	ΔM [ppm]	RT [min]	# Missed Cleavages
	High	VVLPIEAPIR	12	1	1	P00403		0	0	0.0001736	2.51967	2	1106.69	-2.85556	36.7228	0
P02452	Collagen alpha-1(I) chain OS=Homo sapiens OX=9606 GN=COL1A1 PE=1 SV=6 - [CO1A1_HUMAN]	26.2353	2.73	1	2	2	9	1464	138.827	5.79541
	A2	Sequence	# PSMs	# Proteins	# Protein Groups	Protein Group Accessions	Modifications	ΔCn	q-Value	PEP	XCorr	Charge	MH+ [Da]	ΔM [ppm]	RT [min]	# Missed Cleavages
	High	GETGPAGPAGPVGPVGAR	8	1	1	P02452		0	0	2.092e-06	3.4987	2	1546.79	-1.69122	25.2661	0
	Medium	tGPPGPAGQDGRPGPPGPPGAR	1	1	1	P02452	N-Term(Formyl)	0	0.041	0.4184	3.64639	2	2021	0.857661	72.7084	0
P98160	Basement membrane-specific heparan sulfate proteoglycan core protein OS=Homo sapiens OX=9606 GN=HSPG2 PE=1 SV=4 - [PGBM_HUMAN]	25.5857	1.89	1	5	5	8	4391	468.532	6.50732
	A2	Sequence	# PSMs	# Proteins	# Protein Groups	Protein Group Accessions	Modifications	ΔCn	q-Value	PEP	XCorr	Charge	MH+ [Da]	ΔM [ppm]	RT [min]	# Missed Cleavages
	High	VISSGSVASYVTSPQGFQFR	2	1	1	P98160		0	0	1.033e-05	4.03928	2	2117.07	-0.029093	52.6743	0
	High	GmVFGIPDGVLELVPQR	2	1	1	P98160	M2(Oxidation)	0	0.002	0.03269	3.28549	2	1842.98	-1.40571	80.8319	0
	High	SIEYSPQLEDAGSR	2	1	1	P98160		0	0.004	0.048	2.52701	2	1551.73	-1.04721	26.5403	0
	Medium	EHLLmALAGIDTLLIR	1	1	1	P98160	M5(Oxidation)	0	0.014	0.1883	2.78326	3	1795.01	-0.902848	84.8471	0
	Medium	EVSEAVVDTLESEYLK	1	1	1	P98160		0	0.047	0.4601	2.81843	2	1810.89	-3.00124	66.5161	0
O75309-3	Isoform 3 of Cadherin-16 OS=Homo sapiens OX=9606 GN=CDH16 - [CAD16_HUMAN]	25.5692	5.19	4	2	2	8	732	79.1461	4.84326
	A2	Sequence	# PSMs	# Proteins	# Protein Groups	Protein Group Accessions	Modifications	ΔCn	q-Value	PEP	XCorr	Charge	MH+ [Da]	ΔM [ppm]	RT [min]	# Missed Cleavages
	High	AFQVDPTSGSVTLGVLPLR	5	4	1	O75309-3		0	0	0.0008096	3.63661	2	1957.07	-0.455175	68.2288	0
	High	ATEGPFAmDPDSGFLLVTR	3	4	1	O75309-3	M8(Oxidation)	0	0	6.16e-05	2.78706	2	2039.97	-0.166511	60.7939	0
P00558-2	Isoform 2 of Phosphoglycerate kinase 1 OS=Homo sapiens OX=9606 GN=PGK1 - [PGK1_HUMAN]	24.3905	9	2	2	2	7	389	41.4024	7.32764
	A2	Sequence	# PSMs	# Proteins	# Protein Groups	Protein Group Accessions	Modifications	ΔCn	q-Value	PEP	XCorr	Charge	MH+ [Da]	ΔM [ppm]	RT [min]	# Missed Cleavages
	High	ALESPERPFLAILGGAK	6	2	1	P00558-2		0	0	7.306e-05	3.65166	3	1768.99	-1.06995	52.5385	0
	Medium	VLNNmEIGTSLFDEEGAK	1	2	1	P00558-2	M5(Oxidation)	0	0.025	0.3017	2.37992	2	1982.93	-3.50221	39.4758	0
Q08426-2	Isoform 2 of Peroxisomal bifunctional enzyme OS=Homo sapiens OX=9606 GN=EHHADH - [ECHP_HUMAN]	23.7657	2.39	2	1	1	8	627	69.1101	9.05615
	A2	Sequence	# PSMs	# Proteins	# Protein Groups	Protein Group Accessions	Modifications	ΔCn	q-Value	PEP	XCorr	Charge	MH+ [Da]	ΔM [ppm]	RT [min]	# Missed Cleavages
	High	LTGVPAALDLITSGR	8	2	1	Q08426-2		0	0	0.005012	3.45681	2	1483.85	-1.23622	60.2915	0
Q14914-2	Isoform 2 of Prostaglandin reductase 1 OS=Homo sapiens OX=9606 GN=PTGR1 - [PTGR1_HUMAN]	23.4119	6.31	2	1	1	7	301	32.8742	7.1958
	A2	Sequence	# PSMs	# Proteins	# Protein Groups	Protein Group Accessions	Modifications	ΔCn	q-Value	PEP	XCorr	Charge	MH+ [Da]	ΔM [ppm]	RT [min]	# Missed Cleavages
	High	TGPLPPGPPPEIVIYQELR	7	2	1	Q14914-2		0	0	1.256e-06	3.9381	2	2073.14	0.69971	72.3103	0
P08571	Monocyte differentiation antigen CD14 OS=Homo sapiens OX=9606 GN=CD14 PE=1 SV=2 - [CD14_HUMAN]	22.2019	9.87	1	2	2	6	375	40.0507	6.22705
	A2	Sequence	# PSMs	# Proteins	# Protein Groups	Protein Group Accessions	Modifications	ΔCn	q-Value	PEP	XCorr	Charge	MH+ [Da]	ΔM [ppm]	RT [min]	# Missed Cleavages
	High	AFPALTSLDLSDNPGLGER	5	1	1	P08571		0	0	0.001121	4.60736	2	1972.99	-2.63262	64.67	0
	High	LTVGAAQVPAQLLVGALR	1	1	1	P08571		0	0	0.002771	3.04342	2	1777.07	-0.563994	71.5053	0
P01876-1	Isoform 1 of Immunoglobulin heavy constant alpha 1 OS=Homo sapiens OX=9606 GN=IGHA1 - [IGHA1_HUMAN]	21.8356	7.65	5	2	2	7	353	37.6306	6.50732
	A2	Sequence	# PSMs	# Proteins	# Protein Groups	Protein Group Accessions	Modifications	ΔCn	q-Value	PEP	XCorr	Charge	MH+ [Da]	ΔM [ppm]	RT [min]	# Missed Cleavages
	High	QEPSQGTTTFAVTSILR	6	2	1	P01876-1		0	0	0.0001213	3.60715	2	1835.95	-0.313163	44.8824	0
	High	WLQGSQELPR	1	5	1	P01876-1		0	0	6.742e-05	3.03743	2	1213.63	-0.467822	28.1187	0
P30086	Phosphatidylethanolamine-binding protein 1 OS=Homo sapiens OX=9606 GN=PEBP1 PE=1 SV=3 - [PEBP1_HUMAN]	20.3753	7.49	1	1	1	7	187	21.0437	7.53271
	A2	Sequence	# PSMs	# Proteins	# Protein Groups	Protein Group Accessions	Modifications	ΔCn	q-Value	PEP	XCorr	Charge	MH+ [Da]	ΔM [ppm]	RT [min]	# Missed Cleavages
	High	LYTLVLTDPDAPSR	7	1	1	P30086		0	0	0.001492	3.22436	2	1560.82	-2.60106	41.1682	0
Q3LXA3	Triokinase/FMN cyclase OS=Homo sapiens OX=9606 GN=TKFC PE=1 SV=2 - [TKFC_HUMAN]	19.7245	2.78	1	1	1	7	575	58.91	7.48877
	A2	Sequence	# PSMs	# Proteins	# Protein Groups	Protein Group Accessions	Modifications	ΔCn	q-Value	PEP	XCorr	Charge	MH+ [Da]	ΔM [ppm]	RT [min]	# Missed Cleavages
	High	LEQPDPGAVAAAAILR	7	1	1	Q3LXA3		0	0	1.016e-05	3.38844	2	1591.88	-2.01555	49.072	0
Q9NQC3-2	Isoform B of Reticulon-4 OS=Homo sapiens OX=9606 GN=RTN4 - [RTN4_HUMAN]	19.6018	3.49	3	1	1	7	373	40.2929	4.77979
	A2	Sequence	# PSMs	# Proteins	# Protein Groups	Protein Group Accessions	Modifications	ΔCn	q-Value	PEP	XCorr	Charge	MH+ [Da]	ΔM [ppm]	RT [min]	# Missed Cleavages
	High	GPLPAAPPVAPER	7	3	1	Q9NQC3-2		0	0	0.00223	3.01792	2	1271.71	-1.8162	26.8218	0
P68431	Histone H3.1 OS=Homo sapiens OX=9606 GN=H3C1 PE=1 SV=2 - [H31_HUMAN]	19.1545	16.91	4	1	2	9	136	15.3945	11.1216
	A2	Sequence	# PSMs	# Proteins	# Protein Groups	Protein Group Accessions	Modifications	ΔCn	q-Value	PEP	XCorr	Charge	MH+ [Da]	ΔM [ppm]	RT [min]	# Missed Cleavages
	High	EIAQDFkTDLR	5	4	1	P68431	K7(Methyl)	0.0376	0	0.0009176	2.56309	2	1349.7	-1.83929	25.6741	1
	Medium	vTImPKDIQLAR	4	5	2	P68431;Q6NXT2	N-Term(Formyl); M4(Oxidation)	0	0.013	0.1641	2.18003	2	1428.78	-2.89073	32.6064	1
Q9UHF7	Zinc finger transcription factor Trps1 OS=Homo sapiens OX=9606 GN=TRPS1 PE=1 SV=2 - [TRPS1_HUMAN]	18.9796	0.62	3	1	1	9	1281	141.432	7.57666
	A2	Sequence	# PSMs	# Proteins	# Protein Groups	Protein Group Accessions	Modifications	ΔCn	q-Value	PEP	XCorr	Charge	MH+ [Da]	ΔM [ppm]	RT [min]	# Missed Cleavages
	High	EEPKIDFR	9	3	1	Q9UHF7		0	0.001	0.02614	2.0424	2	1033.53	-1.4596	37.6017	1
Q12931-2	Isoform 2 of Heat shock protein 75 kDa, mitochondrial OS=Homo sapiens OX=9606 GN=TRAP1 - [TRAP1_HUMAN]	18.4861	5.22	5	2	2	8	651	74.2207	7.86963
	A2	Sequence	# PSMs	# Proteins	# Protein Groups	Protein Group Accessions	Modifications	ΔCn	q-Value	PEP	XCorr	Charge	MH+ [Da]	ΔM [ppm]	RT [min]	# Missed Cleavages
	High	YESSALPSGQLTSLSEYASR	1	2	1	Q12931-2		0	0	9.699e-07	3.94618	2	2146.02	-4.71026	45.2886	0
	High	GVVDSEDIPLNLSR	7	5	1	Q12931-2		0	0	0.001016	2.42328	2	1513.78	-2.1291	36.774	0
P05155-2	Isoform 2 of Plasma protease C1 inhibitor OS=Homo sapiens OX=9606 GN=SERPING1 - [IC1_HUMAN]	18.069	6.03	3	2	2	6	448	49.7255	6.53662
	A2	Sequence	# PSMs	# Proteins	# Protein Groups	Protein Group Accessions	Modifications	ΔCn	q-Value	PEP	XCorr	Charge	MH+ [Da]	ΔM [ppm]	RT [min]	# Missed Cleavages
	High	GVTSVSQIFHSPDLAIR	4	3	1	P05155-2		0	0	6.85e-05	3.86782	2	1826.97	-4.47751	45.8088	0
	High	LLDSLPSDTR	2	3	1	P05155-2		0	0.005	0.08292	2.67607	2	1116.59	-1.69016	28.5486	0
Q15084-3	Isoform 3 of Protein disulfide-isomerase A6 OS=Homo sapiens OX=9606 GN=PDIA6 - [PDIA6_HUMAN]	16.8279	7.09	5	2	2	6	437	47.8081	5.08447
	A2	Sequence	# PSMs	# Proteins	# Protein Groups	Protein Group Accessions	Modifications	ΔCn	q-Value	PEP	XCorr	Charge	MH+ [Da]	ΔM [ppm]	RT [min]	# Missed Cleavages
	High	GSTAPVGGGAFPTIVER	4	5	1	Q15084-3		0	0	0.0004827	3.23373	2	1615.84	-2.35531	33.2193	0
	High	TGEAIVDAALSALR	2	5	1	Q15084-3		0	0	3.43e-05	2.91398	2	1386.76	-2.26317	63.9403	0
P62258-2	Isoform SV of 14-3-3 protein epsilon OS=Homo sapiens OX=9606 GN=YWHAE - [1433E_HUMAN]	15.9162	13.73	2	2	2	6	233	26.4872	4.86865
	A2	Sequence	# PSMs	# Proteins	# Protein Groups	Protein Group Accessions	Modifications	ΔCn	q-Value	PEP	XCorr	Charge	MH+ [Da]	ΔM [ppm]	RT [min]	# Missed Cleavages
	High	VAGmDVELTVEER	5	2	1	P62258-2	M4(Oxidation)	0	0	0.0008439	2.68103	2	1463.7	-0.978088	27.1836	0
	Medium	AAFDDAIAELDTLSEESYK	1	2	1	P62258-2		0	0.014	0.1888	2.95042	2	2087.96	-2.57602	81.2682	0
P11177-2	Isoform 2 of Pyruvate dehydrogenase E1 component subunit beta, mitochondrial OS=Homo sapiens OX=9606 GN=PDHB - [ODPB_HUMAN]	15.7468	4.69	3	1	1	5	341	37.1759	5.89697
	A2	Sequence	# PSMs	# Proteins	# Protein Groups	Protein Group Accessions	Modifications	ΔCn	q-Value	PEP	XCorr	Charge	MH+ [Da]	ΔM [ppm]	RT [min]	# Missed Cleavages
	High	ImEGPAFNFLDAPAVR	5	3	1	P11177-2	M2(Oxidation)	0	0	6.075e-06	3.60029	2	1763.88	-0.506358	57.1341	0
P50440-2	Isoform 2 of Glycine amidinotransferase, mitochondrial OS=Homo sapiens OX=9606 GN=GATM - [GATM_HUMAN]	14.7869	6.91	3	2	2	6	391	44.8545	7.06396
	A2	Sequence	# PSMs	# Proteins	# Protein Groups	Protein Group Accessions	Modifications	ΔCn	q-Value	PEP	XCorr	Charge	MH+ [Da]	ΔM [ppm]	RT [min]	# Missed Cleavages
	High	TPDFESTGLYSAmPR	5	3	1	P50440-2	M13(Oxidation)	0	0	0.002798	2.5247	2	1687.75	-6.0358	32.5389	0
	Medium	VmVDANEVPIQK	1	3	1	P50440-2	M2(Oxidation)	0	0.015	0.1998	2.17702	2	1358.7	-1.14763	25.1234	0
O43707-3	Isoform 3 of Alpha-actinin-4 OS=Homo sapiens OX=9606 GN=ACTN4 - [ACTN4_HUMAN]	14.7341	2.3	7	1	1	5	521	59.5421	4.94482
	A2	Sequence	# PSMs	# Proteins	# Protein Groups	Protein Group Accessions	Modifications	ΔCn	q-Value	PEP	XCorr	Charge	MH+ [Da]	ΔM [ppm]	RT [min]	# Missed Cleavages
	High	VGWEQLLTTIAR	5	7	1	O43707-3		0	0	0.0004005	3.16712	2	1386.77	-1.1933	75.9387	0
P61978-3	Isoform 3 of Heterogeneous nuclear ribonucleoprotein K OS=Homo sapiens OX=9606 GN=HNRNPK - [HNRPK_HUMAN]	14.5292	6.36	3	2	2	6	440	48.5322	5.5415
	A2	Sequence	# PSMs	# Proteins	# Protein Groups	Protein Group Accessions	Modifications	ΔCn	q-Value	PEP	XCorr	Charge	MH+ [Da]	ΔM [ppm]	RT [min]	# Missed Cleavages
	High	TDYNASVSVPDSSGPER	2	3	1	P61978-3		0	0	0.0006527	3.08778	2	1780.8	-0.943831	25.0902	0
	High	NLPLPPPPPPR	4	3	1	P61978-3		0	0	0.001674	1.96554	2	1194.7	-1.458	32.2742	0
O75891-2	Isoform 2 of Cytosolic 10-formyltetrahydrofolate dehydrogenase OS=Homo sapiens OX=9606 GN=ALDH1L1 - [AL1L1_HUMAN]	14.2738	3.37	3	2	2	6	801	87.5459	6.27783
	A2	Sequence	# PSMs	# Proteins	# Protein Groups	Protein Group Accessions	Modifications	ΔCn	q-Value	PEP	XCorr	Charge	MH+ [Da]	ΔM [ppm]	RT [min]	# Missed Cleavages
	High	ANATEFGLASGVFTR	3	3	1	O75891-2		0	0	0.008342	2.55847	2	1540.77	-1.39428	42.3865	0
	High	FADGDLDAVLSR	3	3	1	O75891-2		0	0	0.0007567	2.52678	2	1278.63	-1.84318	39.8819	0
P09493-2	Isoform 2 of Tropomyosin alpha-1 chain OS=Homo sapiens OX=9606 GN=TPM1 - [TPM1_HUMAN]	14.1229	4.39	21	1	1	5	228	26.6635	4.81787
	A2	Sequence	# PSMs	# Proteins	# Protein Groups	Protein Group Accessions	Modifications	ΔCn	q-Value	PEP	XCorr	Charge	MH+ [Da]	ΔM [ppm]	RT [min]	# Missed Cleavages
	High	IQLVEEELDR	5	21	1	P09493-2		0	0	0.01373	3.11293	2	1243.65	-1.50583	30.6461	0
Q14894	Ketimine reductase mu-crystallin OS=Homo sapiens OX=9606 GN=CRYM PE=1 SV=1 - [CRYM_HUMAN]	13.7586	9.24	1	2	2	4	314	33.7544	5.13525
	A2	Sequence	# PSMs	# Proteins	# Protein Groups	Protein Group Accessions	Modifications	ΔCn	q-Value	PEP	XCorr	Charge	MH+ [Da]	ΔM [ppm]	RT [min]	# Missed Cleavages
	High	VPAFLSAAEVEEHLR	3	1	1	Q14894		0	0	8.112e-05	4.09813	3	1667.87	-2.93599	46.9499	0
	High	EAVLYVDSQEAALK	1	1	1	Q14894		0	0.009	0.1339	2.72641	2	1535.79	-0.170483	31.8712	0
Q7Z4W1	L-xylulose reductase OS=Homo sapiens OX=9606 GN=DCXR PE=1 SV=2 - [DCXR_HUMAN]	13.6704	15.98	1	2	2	5	244	25.8966	8.104
	A2	Sequence	# PSMs	# Proteins	# Protein Groups	Protein Group Accessions	Modifications	ΔCn	q-Value	PEP	XCorr	Charge	MH+ [Da]	ΔM [ppm]	RT [min]	# Missed Cleavages
	High	ALGSVGPVDLLVNNAAVALLQPFLEVTK	2	1	1	Q7Z4W1		0	0.004	0.06089	3.95829	3	2848.61	-2.30314	118.13	0
	High	AVIQVSQIVAR	3	1	1	Q7Z4W1		0	0.006	0.09674	2.16121	2	1183.71	-1.89465	30.1016	0
P30044-4	Isoform 4 of Peroxiredoxin-5, mitochondrial OS=Homo sapiens OX=9606 GN=PRDX5 - [PRDX5_HUMAN]	13.5236	22.4	4	2	2	5	125	12.8888	9.40771
	A2	Sequence	# PSMs	# Proteins	# Protein Groups	Protein Group Accessions	Modifications	ΔCn	q-Value	PEP	XCorr	Charge	MH+ [Da]	ΔM [ppm]	RT [min]	# Missed Cleavages
	High	ETDLLLDDSLVSIFGNR	3	4	1	P30044-4		0	0.001	0.0211	2.88146	2	1906.97	-3.32116	91.999	0
	High	LLADPTGAFGK	2	4	1	P30044-4		0	0.006	0.1039	2.37038	2	1089.59	-1.03733	30.6933	0
P22626-2	Isoform A2 of Heterogeneous nuclear ribonucleoproteins A2/B1 OS=Homo sapiens OX=9606 GN=HNRNPA2B1 - [ROA2_HUMAN]	13.2137	7.62	2	2	2	5	341	35.9839	8.646
	A2	Sequence	# PSMs	# Proteins	# Protein Groups	Protein Group Accessions	Modifications	ΔCn	q-Value	PEP	XCorr	Charge	MH+ [Da]	ΔM [ppm]	RT [min]	# Missed Cleavages
	High	LFIGGLSFETTEESLR	2	2	1	P22626-2		0	0	0.009615	3.32189	2	1798.92	0.704984	67.2868	0
	High	IDTIEIITDR	3	2	1	P22626-2		0	0.004	0.06385	2.23512	2	1188.65	-1.60864	36.1848	0
P01034	Cystatin-C OS=Homo sapiens OX=9606 GN=CST3 PE=1 SV=1 - [CYTC_HUMAN]	12.9825	10.96	1	1	1	4	146	15.7891	8.74854
	A2	Sequence	# PSMs	# Proteins	# Protein Groups	Protein Group Accessions	Modifications	ΔCn	q-Value	PEP	XCorr	Charge	MH+ [Da]	ΔM [ppm]	RT [min]	# Missed Cleavages
	High	LVGGPmDASVEEEGVR	4	1	1	P01034	M6(Oxidation)	0	0	1.5e-05	3.98287	2	1660.78	-1.95363	24.8894	0
P35241-4	Isoform 4 of Radixin OS=Homo sapiens OX=9606 GN=RDX - [RADI_HUMAN]	12.5756	4.25	5	2	2	6	447	52.646	6.16357
	A2	Sequence	# PSMs	# Proteins	# Protein Groups	Protein Group Accessions	Modifications	ΔCn	q-Value	PEP	XCorr	Charge	MH+ [Da]	ΔM [ppm]	RT [min]	# Missed Cleavages
	High	APDFVFYAPR	1	5	1	P35241-4		0	0	0.002582	2.48492	2	1182.6	0.94133	41.9191	0
	High	IGFPWSEIR	5	5	1	P35241-4		0	0	0.001442	2.14796	2	1104.58	-2.80405	50.2166	0
P62937	Peptidyl-prolyl cis-trans isomerase A OS=Homo sapiens OX=9606 GN=PPIA PE=1 SV=2 - [PPIA_HUMAN]	12.4895	16.97	1	2	2	6	165	18.0009	7.81104
	A2	Sequence	# PSMs	# Proteins	# Protein Groups	Protein Group Accessions	Modifications	ΔCn	q-Value	PEP	XCorr	Charge	MH+ [Da]	ΔM [ppm]	RT [min]	# Missed Cleavages
	High	VSFELFADK	5	1	1	P62937		0	0	0.003478	2.47377	2	1055.54	-2.21835	40.9928	0
	High	mVNPTVFFdIAVDGEPLGR	1	1	1	P62937	N-Term(Formyl); M1(Oxidation); D9(Methyl)	0	0.004	0.05596	1.98022	2	2135.04	-1.48286	136.876	0
P38606-2	Isoform 2 of V-type proton ATPase catalytic subunit A OS=Homo sapiens OX=9606 GN=ATP6V1A - [VATA_HUMAN]	12.4875	2.91	2	1	1	4	584	64.6948	5.65576
	A2	Sequence	# PSMs	# Proteins	# Protein Groups	Protein Group Accessions	Modifications	ΔCn	q-Value	PEP	XCorr	Charge	MH+ [Da]	ΔM [ppm]	RT [min]	# Missed Cleavages
	High	LAEmPADSGYPAYLGAR	4	2	1	P38606-2	M4(Oxidation)	0	0	0.003982	3.42242	2	1797.85	-1.15007	30.3412	0
P25311	Zinc-alpha-2-glycoprotein OS=Homo sapiens OX=9606 GN=AZGP1 PE=1 SV=2 - [ZA2G_HUMAN]	12.4047	12.42	1	2	2	4	298	34.2371	6.04932
	A2	Sequence	# PSMs	# Proteins	# Protein Groups	Protein Group Accessions	Modifications	ΔCn	q-Value	PEP	XCorr	Charge	MH+ [Da]	ΔM [ppm]	RT [min]	# Missed Cleavages
	High	HVEDVPAFQALGSLNDLQFFR	2	1	1	P25311		0	0	0.003914	3.59034	3	2403.2	-2.06494	88.9123	0
	High	EIPAWVPFDPAAQITK	2	1	1	P25311		0	0	0.001841	3.05105	2	1782.94	-0.637963	71.4095	0
P31937	3-hydroxyisobutyrate dehydrogenase, mitochondrial OS=Homo sapiens OX=9606 GN=HIBADH PE=1 SV=2 - [3HIDH_HUMAN]	12.0644	5.36	1	1	1	4	336	35.3058	8.1333
	A2	Sequence	# PSMs	# Proteins	# Protein Groups	Protein Group Accessions	Modifications	ΔCn	q-Value	PEP	XCorr	Charge	MH+ [Da]	ΔM [ppm]	RT [min]	# Missed Cleavages
	High	mGAVFmDAPVSGGVGAAR	4	1	1	P31937	M1(Oxidation); M6(Oxidation)	0	0	0.002399	3.0327	2	1724.81	-1.32347	26.5949	0
P27824	Calnexin OS=Homo sapiens OX=9606 GN=CANX PE=1 SV=2 - [CALX_HUMAN]	11.8958	2.7	2	1	1	4	592	67.5259	4.60205
	A2	Sequence	# PSMs	# Proteins	# Protein Groups	Protein Group Accessions	Modifications	ΔCn	q-Value	PEP	XCorr	Charge	MH+ [Da]	ΔM [ppm]	RT [min]	# Missed Cleavages
	High	APVPTGEVYFADSFDR	4	2	1	P27824		0	0	0.001125	3.17855	2	1770.83	-3.86013	47.059	0
P00505-2	Isoform 2 of Aspartate aminotransferase, mitochondrial OS=Homo sapiens OX=9606 GN=GOT2 - [AATM_HUMAN]	11.8314	6.72	2	2	2	4	387	43.002	9.29053
	A2	Sequence	# PSMs	# Proteins	# Protein Groups	Protein Group Accessions	Modifications	ΔCn	q-Value	PEP	XCorr	Charge	MH+ [Da]	ΔM [ppm]	RT [min]	# Missed Cleavages
	High	FVTVQTISGTGALR	3	2	1	P00505-2		0	0	0.002095	3.46842	2	1449.8	-2.774	32.0375	0
	High	IAAAILNTPDLR	1	2	1	P00505-2		0	0.004	0.04923	3.00267	2	1267.73	-2.65292	32.7579	0
P02788-2	Isoform DeltaLf of Lactotransferrin OS=Homo sapiens OX=9606 GN=LTF - [TRFL_HUMAN]	11.7102	2.85	2	1	1	3	666	73.1142	7.85498
	A2	Sequence	# PSMs	# Proteins	# Protein Groups	Protein Group Accessions	Modifications	ΔCn	q-Value	PEP	XCorr	Charge	MH+ [Da]	ΔM [ppm]	RT [min]	# Missed Cleavages
	High	IDSGLYLGSGYFTAIQNLR	3	2	1	P02788-2		0	0	1.025e-05	4.36971	2	2088.07	-4.38644	79.84	0
P00491	Purine nucleoside phosphorylase OS=Homo sapiens OX=9606 GN=PNP PE=1 SV=2 - [PNPH_HUMAN]	11.5613	11.07	1	2	2	4	289	32.0972	6.94678
	A2	Sequence	# PSMs	# Proteins	# Protein Groups	Protein Group Accessions	Modifications	ΔCn	q-Value	PEP	XCorr	Charge	MH+ [Da]	ΔM [ppm]	RT [min]	# Missed Cleavages
	High	LGADAVGmSTVPEVIVAR	3	1	1	P00491	M8(Oxidation)	0	0.007	0.1115	3.11116	2	1800.95	-1.13232	38.0883	0
	Medium	FGDRFPAmSDAYDR	1	1	1	P00491	M8(Oxidation)	0	0.042	0.4232	2.92122	3	1663.71	-1.24863	25.0234	1
P02751-12	Isoform 12 of Fibronectin OS=Homo sapiens OX=9606 GN=FN1 - [FINC_HUMAN]	11.4589	0.75	13	1	1	4	2008	221.152	6.17627
	A2	Sequence	# PSMs	# Proteins	# Protein Groups	Protein Group Accessions	Modifications	ΔCn	q-Value	PEP	XCorr	Charge	MH+ [Da]	ΔM [ppm]	RT [min]	# Missed Cleavages
	High	VPGTSTSATLTGLTR	4	13	1	P02751-12		0	0	0.003949	2.89649	2	1461.79	-2.16587	26.6905	0
Q6NXT2	Histone H3.3C OS=Homo sapiens OX=9606 GN=H3-5 PE=1 SV=3 - [H3C_HUMAN]	11.4379	17.04	1	1	2	5	135	15.2044	11.1069
	A2	Sequence	# PSMs	# Proteins	# Protein Groups	Protein Group Accessions	Modifications	ΔCn	q-Value	PEP	XCorr	Charge	MH+ [Da]	ΔM [ppm]	RT [min]	# Missed Cleavages
	Medium	vTImPKDIQLAR	4	5	2	P68431;Q6NXT2	N-Term(Formyl); M4(Oxidation)	0	0.013	0.1641	2.18003	2	1428.78	-2.89073	32.6064	1
	Medium	EIAQDFNTdLR	1	1	1	Q6NXT2	D9(Methyl)	0	0.04	0.413	2.65234	2	1335.66	4.20182	33.5405	0
O75312	Zinc finger protein ZPR1 OS=Homo sapiens OX=9606 GN=ZPR1 PE=1 SV=1 - [ZPR1_HUMAN]	10.9743	5.88	1	1	1	6	459	50.893	4.729
	A2	Sequence	# PSMs	# Proteins	# Protein Groups	Protein Group Accessions	Modifications	ΔCn	q-Value	PEP	XCorr	Charge	MH+ [Da]	ΔM [ppm]	RT [min]	# Missed Cleavages
	High	qVASPFTLIIDdPSGNSFVENPHAPQK	6	1	1	O75312	N-Term(Formyl); D12(Methyl)	0	0.002	0.03371	3.32414	3	2950.46	0.672075	31.1732	0
P50991-2	Isoform 2 of T-complex protein 1 subunit delta OS=Homo sapiens OX=9606 GN=CCT4 - [TCPD_HUMAN]	10.7596	3.14	2	1	1	3	509	54.6851	7.82568
	A2	Sequence	# PSMs	# Proteins	# Protein Groups	Protein Group Accessions	Modifications	ΔCn	q-Value	PEP	XCorr	Charge	MH+ [Da]	ΔM [ppm]	RT [min]	# Missed Cleavages
	High	ALIAGGGAPEIELALR	3	2	1	P50991-2		0	0	2.93e-05	3.95892	2	1550.89	-1.64452	53.6327	0
P42765	3-ketoacyl-CoA thiolase, mitochondrial OS=Homo sapiens OX=9606 GN=ACAA2 PE=1 SV=2 - [THIM_HUMAN]	10.4763	9.32	1	2	2	3	397	41.8976	8.08936
	A2	Sequence	# PSMs	# Proteins	# Protein Groups	Protein Group Accessions	Modifications	ΔCn	q-Value	PEP	XCorr	Charge	MH+ [Da]	ΔM [ppm]	RT [min]	# Missed Cleavages
	High	VSPETVDSVImGNVLQSSSDAIYLAR	2	1	1	P42765	M11(Oxidation)	0	0	0.01281	4.2403	3	2767.39	4.26237	75.8974	0
	Medium	TPFGAYGGLLK	1	1	1	P42765		0	0.032	0.3487	2.00932	2	1123.61	-2.93302	38.5526	0
P14550	Aldo-keto reductase family 1 member A1 OS=Homo sapiens OX=9606 GN=AKR1A1 PE=1 SV=3 - [AK1A1_HUMAN]	10.3741	4.62	1	1	1	4	325	36.5499	6.78564
	A2	Sequence	# PSMs	# Proteins	# Protein Groups	Protein Group Accessions	Modifications	ΔCn	q-Value	PEP	XCorr	Charge	MH+ [Da]	ΔM [ppm]	RT [min]	# Missed Cleavages
	High	GLEVTAYSPLGSSDR	4	1	1	P14550		0	0	0.007064	2.95915	2	1551.76	-4.2809	32.9108	0
P06748-3	Isoform 3 of Nucleophosmin OS=Homo sapiens OX=9606 GN=NPM1 - [NPM_HUMAN]	10.337	8.11	3	1	1	3	259	28.3827	4.71631
	A2	Sequence	# PSMs	# Proteins	# Protein Groups	Protein Group Accessions	Modifications	ΔCn	q-Value	PEP	XCorr	Charge	MH+ [Da]	ΔM [ppm]	RT [min]	# Missed Cleavages
	High	mSVQPTVSLGGFEITPPVVLR	3	3	1	P06748-3	M1(Oxidation)	0	0	1.283e-05	3.22904	2	2243.21	-0.235272	80.0064	0
P0DJD7	Pepsin A-4 OS=Homo sapiens OX=9606 GN=PGA4 PE=1 SV=1 - [PEPA4_HUMAN]	10.2702	2.06	3	1	1	5	388	41.9506	4.33545
	A2	Sequence	# PSMs	# Proteins	# Protein Groups	Protein Group Accessions	Modifications	ΔCn	q-Value	PEP	XCorr	Charge	MH+ [Da]	ΔM [ppm]	RT [min]	# Missed Cleavages
	High	QYFTVFDR	5	3	1	P0DJD7		0	0.001	0.01766	2.15812	2	1075.52	-1.54412	36.8943	0
P09211	Glutathione S-transferase P OS=Homo sapiens OX=9606 GN=GSTP1 PE=1 SV=2 - [GSTP1_HUMAN]	10.0026	7.62	1	1	1	3	210	23.341	5.64307
	A2	Sequence	# PSMs	# Proteins	# Protein Groups	Protein Group Accessions	Modifications	ΔCn	q-Value	PEP	XCorr	Charge	MH+ [Da]	ΔM [ppm]	RT [min]	# Missed Cleavages
	High	FQDGDLTLYQSNTILR	3	1	1	P09211		0	0	0.0004331	3.36999	2	1883.95	0.348073	51.2217	0
P23769-2	Isoform 2 of Endothelial transcription factor GATA-2 OS=Homo sapiens OX=9606 GN=GATA2 - [GATA2_HUMAN]	9.8702	5.36	2	1	1	3	466	49.075	9.33447
	A2	Sequence	# PSMs	# Proteins	# Protein Groups	Protein Group Accessions	Modifications	ΔCn	q-Value	PEP	XCorr	Charge	MH+ [Da]	ΔM [ppm]	RT [min]	# Missed Cleavages
	High	eVSPdPSTTGAASPASSSAGGSAAR	3	2	1	P23769-2	N-Term(Formyl); D5(Methyl)	0	0.007	0.1159	3.56876	3	2260.02	-7.04934	122.019	0
O43790	Keratin, type II cuticular Hb6 OS=Homo sapiens OX=9606 GN=KRT86 PE=1 SV=1 - [KRT86_HUMAN]	9.8003	2.26	6	1	1	4	486	53.4663	5.65576
	A2	Sequence	# PSMs	# Proteins	# Protein Groups	Protein Group Accessions	Modifications	ΔCn	q-Value	PEP	XCorr	Charge	MH+ [Da]	ΔM [ppm]	RT [min]	# Missed Cleavages
	High	LGLdIEIATYR	4	6	1	O43790	D4(Methyl)	0	0	0.0078	2.84419	1	1277.71	-2.44353	54.1998	0
P51991-2	Isoform 2 of Heterogeneous nuclear ribonucleoprotein A3 OS=Homo sapiens OX=9606 GN=HNRNPA3 - [ROA3_HUMAN]	9.79914	4.49	2	1	1	3	356	37.0062	8.30908
	A2	Sequence	# PSMs	# Proteins	# Protein Groups	Protein Group Accessions	Modifications	ΔCn	q-Value	PEP	XCorr	Charge	MH+ [Da]	ΔM [ppm]	RT [min]	# Missed Cleavages
	High	LFIGGLSFETTDdSLR	1	2	1	P51991-2	D13(Methyl)	0	0	0.0007417	3.36083	2	1784.9	-1.05362	64.8159	0
	High	LFIGGLSFETTddSLR	2	2	1	P51991-2	D12(Methyl); D13(Methyl)	0	0	0.009615	3.32189	2	1798.92	0.704984	67.2868	0
P05783	Keratin, type I cytoskeletal 18 OS=Homo sapiens OX=9606 GN=KRT18 PE=1 SV=2 - [K1C18_HUMAN]	9.6434	8.6	1	2	2	3	430	48.0285	5.45264
	A2	Sequence	# PSMs	# Proteins	# Protein Groups	Protein Group Accessions	Modifications	ΔCn	q-Value	PEP	XCorr	Charge	MH+ [Da]	ΔM [ppm]	RT [min]	# Missed Cleavages
	High	GGmGSGGLATGIAGGLAGmGGIQNEK	2	1	1	P05783	M3(Oxidation); M19(Oxidation)	0	0	0.0004943	4.2657	2	2293.08	-4.54112	32.1317	0
	Medium	VKLEAEIATYR	1	1	1	P05783		0	0.036	0.3796	2.37714	2	1292.72	-1.17841	26.1458	1
O95825-2	Isoform 2 of Quinone oxidoreductase-like protein 1 OS=Homo sapiens OX=9606 GN=CRYZL1 - [QORL1_HUMAN]	9.63288	4.04	2	1	1	9	198	21.9143	5.78271
	A2	Sequence	# PSMs	# Proteins	# Protein Groups	Protein Group Accessions	Modifications	ΔCn	q-Value	PEP	XCorr	Charge	MH+ [Da]	ΔM [ppm]	RT [min]	# Missed Cleavages
	High	kDLFPVGR	9	2	1	O95825-2	K1(Methyl)	0.0047	0	0.01089	2.09999	2	945.551	-0.38514	32.1844	1
P22314-2	Isoform 2 of Ubiquitin-like modifier-activating enzyme 1 OS=Homo sapiens OX=9606 GN=UBA1 - [UBA1_HUMAN]	9.49351	1.47	2	1	1	3	1018	113.728	5.60498
	A2	Sequence	# PSMs	# Proteins	# Protein Groups	Protein Group Accessions	Modifications	ΔCn	q-Value	PEP	XCorr	Charge	MH+ [Da]	ΔM [ppm]	RT [min]	# Missed Cleavages
	High	LAGTQPLEVLEAVQR	3	2	1	P22314-2		0	0	7.682e-05	3.38918	2	1623.9	-2.17353	51.1724	0
P36222	Chitinase-3-like protein 1 OS=Homo sapiens OX=9606 GN=CHI3L1 PE=1 SV=2 - [CH3L1_HUMAN]	9.08845	6.01	1	1	1	2	383	42.5984	8.45557
	A2	Sequence	# PSMs	# Proteins	# Protein Groups	Protein Group Accessions	Modifications	ΔCn	q-Value	PEP	XCorr	Charge	MH+ [Da]	ΔM [ppm]	RT [min]	# Missed Cleavages
	High	SFTLASSETGVGAPISGPGIPGR	2	1	1	P36222		0	0	5.777e-08	4.66001	2	2158.11	0.145549	48.2329	0
P11498	Pyruvate carboxylase, mitochondrial OS=Homo sapiens OX=9606 GN=PC PE=1 SV=2 - [PYC_HUMAN]	8.76031	3.14	1	2	2	3	1178	129.551	6.84424
	A2	Sequence	# PSMs	# Proteins	# Protein Groups	Protein Group Accessions	Modifications	ΔCn	q-Value	PEP	XCorr	Charge	MH+ [Da]	ΔM [ppm]	RT [min]	# Missed Cleavages
	High	ASPSPTDPVVPAVPIGPPPAGFR	2	1	1	P11498		0	0.001	0.02397	2.93503	2	2226.19	0.584645	59.4384	0
	High	AEAEAQAEELSFPR	1	1	1	P11498		0	0.008	0.1231	2.82562	2	1547.73	0.301834	29.7073	0
Q8N9L1-2	Isoform 2 of Zinc finger protein ZIC 4 OS=Homo sapiens OX=9606 GN=ZIC4 - [ZIC4_HUMAN]	8.74398	8.2	4	1	1	3	256	27.8201	9.64209
	A2	Sequence	# PSMs	# Proteins	# Protein Groups	Protein Group Accessions	Modifications	ΔCn	q-Value	PEP	XCorr	Charge	MH+ [Da]	ΔM [ppm]	RT [min]	# Missed Cleavages
	High	LGLPGdmYARPEPFPPGPAAR	3	4	1	Q8N9L1-2	D6(Methyl); M7(Oxidation)	0	0.006	0.09826	3.04431	2	2239.13	-0.701631	42.4677	0
O14745	Na(+)/H(+) exchange regulatory cofactor NHE-RF1 OS=Homo sapiens OX=9606 GN=NHERF1 PE=1 SV=4 - [NHRF1_HUMAN]	8.41645	7.26	1	1	1	2	358	38.8446	5.77002
	A2	Sequence	# PSMs	# Proteins	# Protein Groups	Protein Group Accessions	Modifications	ΔCn	q-Value	PEP	XCorr	Charge	MH+ [Da]	ΔM [ppm]	RT [min]	# Missed Cleavages
	High	AQEAPGQAEPPAAAEVQGAGNENEPR	2	1	1	O14745		0	0	0.0003212	4.53624	2	2588.17	-8.77188	23.6807	0
O75390	Citrate synthase, mitochondrial OS=Homo sapiens OX=9606 GN=CS PE=1 SV=2 - [CISY_HUMAN]	8.39254	3.43	1	1	1	3	466	51.6795	8.32373
	A2	Sequence	# PSMs	# Proteins	# Protein Groups	Protein Group Accessions	Modifications	ΔCn	q-Value	PEP	XCorr	Charge	MH+ [Da]	ΔM [ppm]	RT [min]	# Missed Cleavages
	High	GLVYETSVLDPDEGIR	3	1	1	O75390		0	0	0.0004171	2.77626	2	1762.89	-0.242628	44.4734	0
A0M8Q6	Immunoglobulin lambda constant 7 OS=Homo sapiens OX=9606 GN=IGLC7 PE=1 SV=3 - [IGLC7_HUMAN]	8.28058	32.08	7	2	2	3	106	11.2466	8.29443
	A2	Sequence	# PSMs	# Proteins	# Protein Groups	Protein Group Accessions	Modifications	ΔCn	q-Value	PEP	XCorr	Charge	MH+ [Da]	ΔM [ppm]	RT [min]	# Missed Cleavages
	High	AAPSVTLFPPSSEELQANK	2	4	1	A0M8Q6		0	0	0.005223	2.74354	2	1986.02	-1.01941	40.4459	0
	High	YAASSYLSLTPEQWK	1	7	1	A0M8Q6		0	0.004	0.06327	2.93799	2	1743.85	-2.69387	49.5609	0
P16083	Ribosyldihydronicotinamide dehydrogenase [quinone] OS=Homo sapiens OX=9606 GN=NQO2 PE=1 SV=5 - [NQO2_HUMAN]	8.18692	7.79	1	1	1	3	231	25.902	6.29053
	A2	Sequence	# PSMs	# Proteins	# Protein Groups	Protein Group Accessions	Modifications	ΔCn	q-Value	PEP	XCorr	Charge	MH+ [Da]	ΔM [ppm]	RT [min]	# Missed Cleavages
	High	VLAPQISFAPEIASEEER	3	1	1	P16083		0	0.003	0.03963	2.86708	2	1986.01	-2.62254	53.4069	0
Q8IWZ3	Ankyrin repeat and KH domain-containing protein 1 OS=Homo sapiens OX=9606 GN=ANKHD1 PE=1 SV=1 - [ANKH1_HUMAN]	8.0136	1.14	1	1	1	2	2542	269.291	5.73193
	A2	Sequence	# PSMs	# Proteins	# Protein Groups	Protein Group Accessions	Modifications	ΔCn	q-Value	PEP	XCorr	Charge	MH+ [Da]	ΔM [ppm]	RT [min]	# Missed Cleavages
	High	VIQNSTEcTDAQQIWPGTWAPHIGNmHLK	2	1	1	Q8IWZ3	C8(Carbamidomethyl); M26(Oxidation)	0	0.004	0.04698	4.57425	4	3348.59	-0.428593	49.4745	0
P36957	Dihydrolipoyllysine-residue succinyltransferase component of 2-oxoglutarate dehydrogenase complex, mitochondrial OS=Homo sapiens OX=9606 GN=DLST PE=1 SV=4 - [ODO2_HUMAN]	7.93243	8.17	2	3	3	3	453	48.7245	8.95361
	A2	Sequence	# PSMs	# Proteins	# Protein Groups	Protein Group Accessions	Modifications	ΔCn	q-Value	PEP	XCorr	Charge	MH+ [Da]	ΔM [ppm]	RT [min]	# Missed Cleavages
	High	TPAFAESVTEGDVR	1	1	1	P36957		0	0	6.573e-05	3.30415	2	1478.71	-0.519317	28.0332	0
	Medium	VEGGTPLFTLR	1	2	1	P36957		0	0.024	0.2981	2.59051	2	1189.65	-5.31129	36.0038	0
	Medium	NVEAmNFADIER	1	2	1	P36957	M5(Oxidation)	0	0.049	0.4691	2.03778	2	1424.65	0.237566	28.9533	0
Q09666	Neuroblast differentiation-associated protein AHNAK OS=Homo sapiens OX=9606 GN=AHNAK PE=1 SV=2 - [AHNK_HUMAN]	7.91239	0.31	1	1	1	2	5890	628.699	6.15088
	A2	Sequence	# PSMs	# Proteins	# Protein Groups	Protein Group Accessions	Modifications	ΔCn	q-Value	PEP	XCorr	Charge	MH+ [Da]	ΔM [ppm]	RT [min]	# Missed Cleavages
	High	LPSGSGAASPTGSAVDIR	2	1	1	Q09666		0	0	0.004291	4.08785	2	1642.84	-0.108491	24.3169	0
P02545-5	Isoform 5 of Prelamin-A/C OS=Homo sapiens OX=9606 GN=LMNA - [LMNA_HUMAN]	7.89377	9.38	6	3	3	3	565	62.8145	6.17627
	A2	Sequence	# PSMs	# Proteins	# Protein Groups	Protein Group Accessions	Modifications	ΔCn	q-Value	PEP	XCorr	Charge	MH+ [Da]	ΔM [ppm]	RT [min]	# Missed Cleavages
	High	LADALQELR	1	6	1	P02545-5		0	0	0.009943	2.4674	2	1028.57	-2.61812	30.452	0
	High	ASASGSGAQVGGPISSGSSASSVTVTR	1	4	1	P02545-5		0	0.008	0.1269	2.87012	2	2365.16	-0.978971	23.3595	0
	Medium	SVGGSGGGSFGDNLVTR	1	4	1	P02545-5		0	0.034	0.3683	2.55626	2	1566.74	-3.72789	27.1949	0
Q13228-2	Isoform 2 of Methanethiol oxidase OS=Homo sapiens OX=9606 GN=SELENBP1 - [SBP1_HUMAN]	7.88215	2.7	3	1	1	3	408	45.3202	6.41748
	A2	Sequence	# PSMs	# Proteins	# Protein Groups	Protein Group Accessions	Modifications	ΔCn	q-Value	PEP	XCorr	Charge	MH+ [Da]	ΔM [ppm]	RT [min]	# Missed Cleavages
	High	IYVVDVGSEPR	3	3	1	Q13228-2		0	0	0.0001932	3.02194	2	1233.65	-1.71851	29.4714	0
E7ETH6	Zinc finger protein 587B OS=Homo sapiens OX=9606 GN=ZNF587B PE=1 SV=1 - [Z587B_HUMAN]	7.73176	1.99	1	1	1	4	402	45.512	8.38232
	A2	Sequence	# PSMs	# Proteins	# Protein Groups	Protein Group Accessions	Modifications	ΔCn	q-Value	PEP	XCorr	Charge	MH+ [Da]	ΔM [ppm]	RT [min]	# Missed Cleavages
	Medium	mAVVATLR	4	1	1	E7ETH6	M1(Oxidation)	0	0.029	0.3301	1.9521	1	876.496	-1.68712	31.0828	0
O95831-5	Isoform 5 of Apoptosis-inducing factor 1, mitochondrial OS=Homo sapiens OX=9606 GN=AIFM1 - [AIFM1_HUMAN]	7.56472	5.36	4	1	1	3	261	28.3865	5.66846
	A2	Sequence	# PSMs	# Proteins	# Protein Groups	Protein Group Accessions	Modifications	ΔCn	q-Value	PEP	XCorr	Charge	MH+ [Da]	ΔM [ppm]	RT [min]	# Missed Cleavages
	High	TGGLEIDSDFGGFR	3	4	1	O95831-5		0	0.003	0.04536	2.45226	2	1470.68	-1.29305	44.8312	0
P62857	Small ribosomal subunit protein eS28 OS=Homo sapiens OX=9606 GN=RPS28 PE=1 SV=1 - [RS28_HUMAN]	7.52631	17.39	1	1	1	3	69	7.8362	10.6968
	A2	Sequence	# PSMs	# Proteins	# Protein Groups	Protein Group Accessions	Modifications	ΔCn	q-Value	PEP	XCorr	Charge	MH+ [Da]	ΔM [ppm]	RT [min]	# Missed Cleavages
	High	EGDVLTLLESER	3	1	1	P62857		0	0.001	0.02618	2.62782	2	1360.69	-0.925876	50.0564	0
Q5JZY3-2	Isoform 2 of Ephrin type-A receptor 10 OS=Homo sapiens OX=9606 GN=EPHA10 - [EPHAA_HUMAN]	7.44553	10.17	3	1	1	2	295	32.0999	6.15088
	A2	Sequence	# PSMs	# Proteins	# Protein Groups	Protein Group Accessions	Modifications	ΔCn	q-Value	PEP	XCorr	Charge	MH+ [Da]	ΔM [ppm]	RT [min]	# Missed Cleavages
	Medium	aSQAELGWTALPSNGWEEISGVDEHDRPIR	2	3	1	Q5JZY3-2	N-Term(Formyl)	0	0.028	0.325	3.94591	4	3348.6	2.08361	46.9365	0
P04179-3	Isoform 3 of Superoxide dismutase [Mn], mitochondrial OS=Homo sapiens OX=9606 GN=SOD2 - [SODM_HUMAN]	7.37948	8.64	4	1	1	2	162	18.2503	8.41162
	A2	Sequence	# PSMs	# Proteins	# Protein Groups	Protein Group Accessions	Modifications	ΔCn	q-Value	PEP	XCorr	Charge	MH+ [Da]	ΔM [ppm]	RT [min]	# Missed Cleavages
	High	AIWNVINWENVTER	2	4	1	P04179-3		0	0	3.187e-06	3.92181	2	1743.88	-1.24625	71.2377	0
P0C0L4-2	Isoform 2 of Complement C4-A OS=Homo sapiens OX=9606 GN=C4A - [CO4A_HUMAN]	7.35194	2.41	3	2	2	2	1698	187.586	7.12256
	A2	Sequence	# PSMs	# Proteins	# Protein Groups	Protein Group Accessions	Modifications	ΔCn	q-Value	PEP	XCorr	Charge	MH+ [Da]	ΔM [ppm]	RT [min]	# Missed Cleavages
	High	VTASDPLDTLGSEGALSPGGVASLLR	1	3	1	P0C0L4-2		0	0	5.746e-08	4.82898	2	2483.3	-1.19408	83.7709	0
	High	VLSLAQEQVGGSPEK	1	3	1	P0C0L4-2		0	0.009	0.1348	2.52296	2	1541.82	-0.697705	26.3547	0
P21333-2	Isoform 2 of Filamin-A OS=Homo sapiens OX=9606 GN=FLNA - [FLNA_HUMAN]	7.25539	0.64	2	1	1	2	2639	279.843	6.04932
	A2	Sequence	# PSMs	# Proteins	# Protein Groups	Protein Group Accessions	Modifications	ΔCn	q-Value	PEP	XCorr	Charge	MH+ [Da]	ΔM [ppm]	RT [min]	# Missed Cleavages
	High	EGPYSISVLYGDEEVPR	2	2	1	P21333-2		0	0	8.735e-06	4.3069	2	1909.91	-1.77756	50.9296	0
P31040-3	Isoform 3 of Succinate dehydrogenase [ubiquinone] flavoprotein subunit, mitochondrial OS=Homo sapiens OX=9606 GN=SDHA - [SDHA_HUMAN]	7.07828	2.7	3	1	1	2	519	56.6146	7.50342
	A2	Sequence	# PSMs	# Proteins	# Protein Groups	Protein Group Accessions	Modifications	ΔCn	q-Value	PEP	XCorr	Charge	MH+ [Da]	ΔM [ppm]	RT [min]	# Missed Cleavages
	High	LGANSLLDLVVFGR	2	3	1	P31040-3		0	0	9.085e-06	3.61118	2	1473.84	-2.66157	88.837	0
P10909-3	Isoform 3 of Clusterin OS=Homo sapiens OX=9606 GN=CLU - [CLUS_HUMAN]	7.06066	14.6	6	2	2	2	274	32.343	6.65381
	A2	Sequence	# PSMs	# Proteins	# Protein Groups	Protein Group Accessions	Modifications	ΔCn	q-Value	PEP	XCorr	Charge	MH+ [Da]	ΔM [ppm]	RT [min]	# Missed Cleavages
	High	LFDSDPITVTVPVEVSR	1	6	1	P10909-3		0	0	0.004193	2.9326	2	1873.99	-2.80799	58.8737	0
	High	VTTVASHTSDSDVPSGVTEVVVK	1	6	1	P10909-3		0	0.001	0.01884	4.12806	2	2314.17	-1.82268	25.5812	0
Q8WXI7	Mucin-16 OS=Homo sapiens OX=9606 GN=MUC16 PE=1 SV=3 - [MUC16_HUMAN]	6.89281	0.27	1	2	2	2	14507	1518.24	5.26221
	A2	Sequence	# PSMs	# Proteins	# Protein Groups	Protein Group Accessions	Modifications	ΔCn	q-Value	PEP	XCorr	Charge	MH+ [Da]	ΔM [ppm]	RT [min]	# Missed Cleavages
	High	DGTATGVdAIcTHHPdPK	1	1	1	Q8WXI7	D8(Methyl); C11(Carbamidomethyl); D16(Methyl)	0	0.006	0.1065	3.04501	2	1919.89	-0.145987	54.7503	0
	Medium	eDVTSIPGPAQSTISPdISTR	1	1	1	Q8WXI7	N-Term(Formyl); D17(Methyl)	0	0.012	0.1549	3.8478	2	2213.09	-0.214751	39.6067	0
Q6ZSC3	RNA-binding protein 43 OS=Homo sapiens OX=9606 GN=RBM43 PE=1 SV=1 - [RBM43_HUMAN]	6.84458	2.52	1	1	1	3	357	40.641	9.65674
	A2	Sequence	# PSMs	# Proteins	# Protein Groups	Protein Group Accessions	Modifications	ΔCn	q-Value	PEP	XCorr	Charge	MH+ [Da]	ΔM [ppm]	RT [min]	# Missed Cleavages
	High	EVTLETLVK	3	1	1	Q6ZSC3		0.0259	0.004	0.05629	2.25726	2	1031.6	-1.92927	31.7141	0
P08263	Glutathione S-transferase A1 OS=Homo sapiens OX=9606 GN=GSTA1 PE=1 SV=3 - [GSTA1_HUMAN]	6.84424	16.22	4	2	2	2	222	25.6147	8.88037
	A2	Sequence	# PSMs	# Proteins	# Protein Groups	Protein Group Accessions	Modifications	ΔCn	q-Value	PEP	XCorr	Charge	MH+ [Da]	ΔM [ppm]	RT [min]	# Missed Cleavages
	High	ADIHLVELLYYVEELDSSLISSFPLLk	1	2	1	P08263	K27(Methyl)	0	0	1.394e-07	5.04885	3	3120.67	-1.04942	119.514	0
	Medium	AILNYIASK	1	4	1	P08263		0	0.012	0.1558	1.7954	2	992.576	-1.70066	30.8476	0
P02458-1	Isoform 1 of Collagen alpha-1(II) chain OS=Homo sapiens OX=9606 GN=COL2A1 - [CO2A1_HUMAN]	6.80618	3.1	2	2	2	2	1418	134.307	8.55811
	A2	Sequence	# PSMs	# Proteins	# Protein Groups	Protein Group Accessions	Modifications	ΔCn	q-Value	PEP	XCorr	Charge	MH+ [Da]	ΔM [ppm]	RT [min]	# Missed Cleavages
	Medium	gPPGPPGKPGDDGEAGkPGk	1	2	1	P02458-1	N-Term(Formyl); K17(Methyl); K20(Methyl)	0	0.018	0.2303	3.36268	2	1870.93	-2.35171	51.4294	0
	Medium	GETGPPGPAGFAGPPGAdGQPGAK	1	2	1	P02458-1	D18(Methyl)	0	0.047	0.4585	3.4435	2	2104.01	-1.50002	90.0938	0
Q93074-3	Isoform 3 of Mediator of RNA polymerase II transcription subunit 12 OS=Homo sapiens OX=9606 GN=MED12 - [MED12_HUMAN]	6.35837	0.87	3	1	1	2	2176	242.8	7.04932
	A2	Sequence	# PSMs	# Proteins	# Protein Groups	Protein Group Accessions	Modifications	ΔCn	q-Value	PEP	XCorr	Charge	MH+ [Da]	ΔM [ppm]	RT [min]	# Missed Cleavages
	Medium	GSPSPEKPDVEKEVKPPPK	1	3	1	Q93074-3		0	0.011	0.1426	3.13549	3	2045.09	-0.386262	113.057	1
	Medium	gSPSPEKPDVEKEVKPPPK	1	3	1	Q93074-3	N-Term(Formyl)	0	0.021	0.2681	3.22288	2	2073.09	0.164595	78.5391	1
Q9NVI1-2	Isoform 2 of Fanconi anemia group I protein OS=Homo sapiens OX=9606 GN=FANCI - [FANCI_HUMAN]	6.28285	1.34	3	1	1	2	1267	142.35	6.81494
	A2	Sequence	# PSMs	# Proteins	# Protein Groups	Protein Group Accessions	Modifications	ΔCn	q-Value	PEP	XCorr	Charge	MH+ [Da]	ΔM [ppm]	RT [min]	# Missed Cleavages
	High	ETkPIPNLIFAIEQYEK	1	3	1	Q9NVI1-2	K3(Methyl)	0	0.001	0.01966	3.41243	3	2047.1	-7.53509	92.786	0
	Medium	eTkPIPNLIFAIEQYEK	1	3	1	Q9NVI1-2	N-Term(Formyl); K3(Methyl)	0	0.016	0.2152	2.87043	2	2075.1	-0.829189	61.885	0
P28065-2	Isoform LMP2.S of Proteasome subunit beta type-9 OS=Homo sapiens OX=9606 GN=PSMB9 - [PSB9_HUMAN]	6.26309	4.31	2	1	1	3	209	22.3141	5.0083
	A2	Sequence	# PSMs	# Proteins	# Protein Groups	Protein Group Accessions	Modifications	ΔCn	q-Value	PEP	XCorr	Charge	MH+ [Da]	ΔM [ppm]	RT [min]	# Missed Cleavages
	Medium	VILGNELPK	3	2	1	P28065-2		0	0.019	0.2463	2.24502	2	982.592	-1.39104	32.8903	0
P52272-2	Isoform 2 of Heterogeneous nuclear ribonucleoprotein M OS=Homo sapiens OX=9606 GN=HNRNPM - [HNRPM_HUMAN]	5.87952	2.17	2	1	1	2	691	73.5724	8.82178
	A2	Sequence	# PSMs	# Proteins	# Protein Groups	Protein Group Accessions	Modifications	ΔCn	q-Value	PEP	XCorr	Charge	MH+ [Da]	ΔM [ppm]	RT [min]	# Missed Cleavages
	High	mGPAmGPALGAGIER	2	2	1	P52272-2	M1(Oxidation); M5(Oxidation)	0	0.004	0.0691	2.92537	2	1459.7	-0.429528	25.6784	0
P04843	Dolichyl-diphosphooligosaccharide--protein glycosyltransferase subunit 1 OS=Homo sapiens OX=9606 GN=RPN1 PE=1 SV=1 - [RPN1_HUMAN]	5.83308	2.47	1	1	1	2	607	68.5268	6.37939
	A2	Sequence	# PSMs	# Proteins	# Protein Groups	Protein Group Accessions	Modifications	ΔCn	q-Value	PEP	XCorr	Charge	MH+ [Da]	ΔM [ppm]	RT [min]	# Missed Cleavages
	High	ATSFLLALEPELEAR	2	1	1	P04843		0	0	0.01057	3.0426	2	1659.89	-1.53836	72.4155	0
Q13972-3	Isoform 3 of Ras-specific guanine nucleotide-releasing factor 1 OS=Homo sapiens OX=9606 GN=RASGRF1 - [RGRF1_HUMAN]	5.74585	3.58	2	1	1	1	1257	143.127	7.28369
	A2	Sequence	# PSMs	# Proteins	# Protein Groups	Protein Group Accessions	Modifications	ΔCn	q-Value	PEP	XCorr	Charge	MH+ [Da]	ΔM [ppm]	RT [min]	# Missed Cleavages
	Medium	LSLNIPIITGGkALdLAALScNSNGYTSmYSAmSPFSKATLdTSK	1	2	1	Q13972-3	K12(Methyl); D15(Methyl); C21(Carbamidomethyl); M29(Oxidation); M33(Oxidation); D42(Methyl)	0	0.023	0.2864	5.74585	5	4783.37	-3.22961	100.718	2
P61604	10 kDa heat shock protein, mitochondrial OS=Homo sapiens OX=9606 GN=HSPE1 PE=1 SV=2 - [CH10_HUMAN]	5.71368	11.76	1	1	1	2	102	10.9249	8.92432
	A2	Sequence	# PSMs	# Proteins	# Protein Groups	Protein Group Accessions	Modifications	ΔCn	q-Value	PEP	XCorr	Charge	MH+ [Da]	ΔM [ppm]	RT [min]	# Missed Cleavages
	High	VVLDDKDYFLFR	2	1	1	P61604		0	0	0.01019	2.97492	2	1529.8	-1.24204	48.1822	1
P07737	Profilin-1 OS=Homo sapiens OX=9606 GN=PFN1 PE=1 SV=2 - [PROF1_HUMAN]	5.70654	11.43	1	1	1	2	140	15.0446	8.26514
	A2	Sequence	# PSMs	# Proteins	# Protein Groups	Protein Group Accessions	Modifications	ΔCn	q-Value	PEP	XCorr	Charge	MH+ [Da]	ΔM [ppm]	RT [min]	# Missed Cleavages
	High	TFVNITPAEVGVLVGK	2	1	1	P07737		0	0	0.002502	3.30484	2	1643.93	-2.12671	64.8945	0
O95625	Zinc finger and BTB domain-containing protein 11 OS=Homo sapiens OX=9606 GN=ZBTB11 PE=1 SV=2 - [ZBT11_HUMAN]	5.68541	1.33	1	1	1	2	1053	119.308	8.66064
	A2	Sequence	# PSMs	# Proteins	# Protein Groups	Protein Group Accessions	Modifications	ΔCn	q-Value	PEP	XCorr	Charge	MH+ [Da]	ΔM [ppm]	RT [min]	# Missed Cleavages
	High	KPVSkHELVFVDTK	2	1	1	O95625	K5(Methyl)	0	0.008	0.1202	2.9192	2	1640.94	1.98905	33.0447	1
Q9Y5X5-4	Isoform 4 of Neuropeptide FF receptor 2 OS=Homo sapiens OX=9606 GN=NPFFR2 - [NPFF2_HUMAN]	5.67342	19.7	2	1	1	1	132	15.0453	10.0229
	A2	Sequence	# PSMs	# Proteins	# Protein Groups	Protein Group Accessions	Modifications	ΔCn	q-Value	PEP	XCorr	Charge	MH+ [Da]	ΔM [ppm]	RT [min]	# Missed Cleavages
	High	ALSVQQRGGPAWSGSLEWSRQSAGdR	1	2	1	Q9Y5X5-4	D25(Methyl)	0	0.009	0.1352	5.67342	3	2800.39	0.0160904	78.6609	2
Q75N90	Fibrillin-3 OS=Homo sapiens OX=9606 GN=FBN3 PE=2 SV=3 - [FBN3_HUMAN]	5.49019	1	1	2	2	2	2809	300.149	5.07178
	A2	Sequence	# PSMs	# Proteins	# Protein Groups	Protein Group Accessions	Modifications	ΔCn	q-Value	PEP	XCorr	Charge	MH+ [Da]	ΔM [ppm]	RT [min]	# Missed Cleavages
	High	INGLSPRdRPR	1	1	1	Q75N90	D8(Methyl)	0	0	0.003483	2.72143	2	1294.73	0.0177778	39.3464	1
	Medium	lLLAWSALLcmAGGQGR	1	1	1	Q75N90	N-Term(Formyl); C10(Carbamidomethyl); M11(Oxidation)	0	0.038	0.4022	2.76876	2	1860.95	1.42975	137.788	0
P60174-4	Isoform 3 of Triosephosphate isomerase OS=Homo sapiens OX=9606 GN=TPI1 - [TPIS_HUMAN]	5.48035	8.98	3	1	1	2	167	17.9473	5.57959
	A2	Sequence	# PSMs	# Proteins	# Protein Groups	Protein Group Accessions	Modifications	ΔCn	q-Value	PEP	XCorr	Charge	MH+ [Da]	ΔM [ppm]	RT [min]	# Missed Cleavages
	High	VVLAYEPVWAIGTGK	2	3	1	P60174-4		0	0.001	0.02601	2.76945	2	1602.89	-0.834986	61.476	0
P09110	3-ketoacyl-CoA thiolase, peroxisomal OS=Homo sapiens OX=9606 GN=ACAA1 PE=1 SV=2 - [THIK_HUMAN]	5.35843	7.55	2	2	2	2	424	44.2639	8.44092
	A2	Sequence	# PSMs	# Proteins	# Protein Groups	Protein Group Accessions	Modifications	ΔCn	q-Value	PEP	XCorr	Charge	MH+ [Da]	ΔM [ppm]	RT [min]	# Missed Cleavages
	High	IAQFLSDIPETVPLSTVNR	1	2	1	P09110		0	0.001	0.02538	2.91317	2	2100.13	-0.255727	66.7851	0
	High	AEELGLPILGVLR	1	1	1	P09110		0	0.001	0.01863	2.44525	2	1379.82	-2.23352	72.5954	0
P04004	Vitronectin OS=Homo sapiens OX=9606 GN=VTN PE=1 SV=1 - [VTNC_HUMAN]	5.35069	3.14	1	1	1	2	478	54.2712	5.79541
	A2	Sequence	# PSMs	# Proteins	# Protein Groups	Protein Group Accessions	Modifications	ΔCn	q-Value	PEP	XCorr	Charge	MH+ [Da]	ΔM [ppm]	RT [min]	# Missed Cleavages
	High	DVWGIEGPIDAAFTR	2	1	1	P04004		0	0.002	0.02895	2.88642	2	1646.81	-5.75803	74.3609	0
P52758	2-iminobutanoate/2-iminopropanoate deaminase OS=Homo sapiens OX=9606 GN=RIDA PE=1 SV=1 - [RIDA_HUMAN]	5.34913	11.68	1	1	1	2	137	14.4846	8.67529
	A2	Sequence	# PSMs	# Proteins	# Protein Groups	Protein Group Accessions	Modifications	ΔCn	q-Value	PEP	XCorr	Charge	MH+ [Da]	ΔM [ppm]	RT [min]	# Missed Cleavages
	Medium	APGAIGPYSQAVLVDR	2	1	1	P52758		0	0.011	0.1446	2.50171	2	1613.87	0.30895	34.4072	0
P17174-2	Isoform 2 of Aspartate aminotransferase, cytoplasmic OS=Homo sapiens OX=9606 GN=GOT1 - [AATC_HUMAN]	5.32733	3.57	2	1	1	2	392	44.1193	8.07471
	A2	Sequence	# PSMs	# Proteins	# Protein Groups	Protein Group Accessions	Modifications	ΔCn	q-Value	PEP	XCorr	Charge	MH+ [Da]	ΔM [ppm]	RT [min]	# Missed Cleavages
	High	VGGVQSLGGTGALR	2	2	1	P17174-2		0	0	0.01389	3.01817	2	1271.71	0.392873	26.5272	0
Q96JI7-2	Isoform 2 of Spatacsin OS=Homo sapiens OX=9606 GN=SPG11 - [SPTCS_HUMAN]	5.31419	0.77	3	1	1	2	2079	236.339	5.66846
	A2	Sequence	# PSMs	# Proteins	# Protein Groups	Protein Group Accessions	Modifications	ΔCn	q-Value	PEP	XCorr	Charge	MH+ [Da]	ΔM [ppm]	RT [min]	# Missed Cleavages
	Medium	LTDAIdEYdVHENVPK	1	3	1	Q96JI7-2	D6(Methyl); D9(Methyl)	0	0.022	0.2776	2.50795	2	1885.91	-4.58347	39.0904	0
	Medium	lTDAIDEYDVHENVPk	1	3	1	Q96JI7-2	N-Term(Formyl); K16(Methyl)	0	0.024	0.2892	2.80624	2	1899.9	0.131673	79.0782	0
P01019	Angiotensinogen OS=Homo sapiens OX=9606 GN=AGT PE=1 SV=3 - [ANGT_HUMAN]	5.17663	2.89	1	1	1	2	485	53.1205	6.31592
	A2	Sequence	# PSMs	# Proteins	# Protein Groups	Protein Group Accessions	Modifications	ΔCn	q-Value	PEP	XCorr	Charge	MH+ [Da]	ΔM [ppm]	RT [min]	# Missed Cleavages
	High	AAmVGmLANFLGFR	2	1	1	P01019	M3(Oxidation); M6(Oxidation)	0	0.001	0.01945	2.5667	2	1529.76	-1.75405	62.4134	0
P04075	Fructose-bisphosphate aldolase A OS=Homo sapiens OX=9606 GN=ALDOA PE=1 SV=2 - [ALDOA_HUMAN]	5.09122	9.34	2	2	2	2	364	39.3953	8.08936
	A2	Sequence	# PSMs	# Proteins	# Protein Groups	Protein Group Accessions	Modifications	ΔCn	q-Value	PEP	XCorr	Charge	MH+ [Da]	ΔM [ppm]	RT [min]	# Missed Cleavages
	High	GILAADESTGSIAK	1	2	1	P04075		0	0	0.004968	2.04704	2	1332.7	-1.28398	26.4305	0
	High	IGEHTPSALAImENANVLAR	1	2	1	P04075	M12(Oxidation)	0	0.002	0.03474	3.04418	3	2123.09	-2.36277	33.7069	0
P28331-3	Isoform 3 of NADH-ubiquinone oxidoreductase 75 kDa subunit, mitochondrial OS=Homo sapiens OX=9606 GN=NDUFS1 - [NDUS1_HUMAN]	4.87415	4.06	5	2	2	2	616	67.4813	5.32568
	A2	Sequence	# PSMs	# Proteins	# Protein Groups	Protein Group Accessions	Modifications	ΔCn	q-Value	PEP	XCorr	Charge	MH+ [Da]	ΔM [ppm]	RT [min]	# Missed Cleavages
	High	FASEIAGVDDLGTTGR	1	5	1	P28331-3		0	0.004	0.05489	2.82434	2	1608.79	-0.869925	33.0306	0
	Medium	FEAPLFNAR	1	5	1	P28331-3		0	0.016	0.2112	2.04981	2	1064.55	-2.63318	36.5	0
Q9Y6N7-6	Isoform 6 of Roundabout homolog 1 OS=Homo sapiens OX=9606 GN=ROBO1 - [ROBO1_HUMAN]	4.82747	1.68	6	1	2	2	1551	169.556	6.21436
	A2	Sequence	# PSMs	# Proteins	# Protein Groups	Protein Group Accessions	Modifications	ΔCn	q-Value	PEP	XCorr	Charge	MH+ [Da]	ΔM [ppm]	RT [min]	# Missed Cleavages
	High	EAQEQQNdGKGR	1	6	1	Q9Y6N7-6	D8(Methyl)	0	0.009	0.1364	2.45773	2	1373.64	0.0649576	36.3079	1
	Medium	tQDVLPTSQGVdHK	1	6	1	Q9Y6N7-6	N-Term(Formyl); D12(Methyl)	0.0042	0.032	0.3512	2.36974	2	1566.78	0.337308	33.8049	0
Q9NRY4	Rho GTPase-activating protein 35 OS=Homo sapiens OX=9606 GN=ARHGAP35 PE=1 SV=3 - [RHG35_HUMAN]	4.73227	2	1	1	1	1	1499	170.407	6.63916
	A2	Sequence	# PSMs	# Proteins	# Protein Groups	Protein Group Accessions	Modifications	ΔCn	q-Value	PEP	XCorr	Charge	MH+ [Da]	ΔM [ppm]	RT [min]	# Missed Cleavages
	Medium	KSVSSSPWLPQDGFdPSdYAEPmDAVVKPR	1	1	1	Q9NRY4	D15(Methyl); D18(Methyl); M23(Oxidation)	0	0.022	0.2776	4.73227	5	3349.58	-8.03989	49.9342	1
P10599-2	Isoform 2 of Thioredoxin OS=Homo sapiens OX=9606 GN=TXN - [THIO_HUMAN]	4.67448	15.29	2	1	1	2	85	9.44569	6.03662
	A2	Sequence	# PSMs	# Proteins	# Protein Groups	Protein Group Accessions	Modifications	ΔCn	q-Value	PEP	XCorr	Charge	MH+ [Da]	ΔM [ppm]	RT [min]	# Missed Cleavages
	High	TAFQEALDAAGDK	2	2	1	P10599-2		0	0	0.003324	2.47363	2	1336.64	-1.84467	31.9601	0
P14625	Endoplasmin OS=Homo sapiens OX=9606 GN=HSP90B1 PE=1 SV=1 - [ENPL_HUMAN]	4.57166	2.62	1	2	2	2	803	92.4113	4.84326
	A2	Sequence	# PSMs	# Proteins	# Protein Groups	Protein Group Accessions	Modifications	ΔCn	q-Value	PEP	XCorr	Charge	MH+ [Da]	ΔM [ppm]	RT [min]	# Missed Cleavages
	High	SILFVPTSAPR	1	1	1	P14625		0	0.009	0.1367	2.50513	2	1187.68	-0.984845	35.0611	0
	Medium	lSLNIdPdAK	1	1	1	P14625	N-Term(Formyl); D6(Methyl); D8(Methyl)	0	0.019	0.2379	2.06653	2	1141.61	-1.99078	33.4553	0
P42330-2	Isoform 2 of Aldo-keto reductase family 1 member C3 OS=Homo sapiens OX=9606 GN=AKR1C3 - [AK1C3_HUMAN]	4.42862	3.92	4	1	1	2	204	23.3489	7.98682
	A2	Sequence	# PSMs	# Proteins	# Protein Groups	Protein Group Accessions	Modifications	ΔCn	q-Value	PEP	XCorr	Charge	MH+ [Da]	ΔM [ppm]	RT [min]	# Missed Cleavages
	High	TPALIALR	2	4	1	P42330-2		0	0	0.002609	2.24727	2	854.542	-4.04345	33.2869	0
Q6ZQY3-3	Isoform 2 of Acidic amino acid decarboxylase GADL1 OS=Homo sapiens OX=9606 GN=GADL1 - [GADL1_HUMAN]	4.40259	1.91	2	1	1	2	418	47.0976	6.53662
	A2	Sequence	# PSMs	# Proteins	# Protein Groups	Protein Group Accessions	Modifications	ΔCn	q-Value	PEP	XCorr	Charge	MH+ [Da]	ΔM [ppm]	RT [min]	# Missed Cleavages
	Medium	QLLDLEmR	2	2	1	Q6ZQY3-3	M7(Oxidation)	0	0.037	0.3923	2.18211	2	1033.53	-4.607	35.4307	0
Q8WXH2	Junctophilin-3 OS=Homo sapiens OX=9606 GN=JPH3 PE=1 SV=2 - [JPH3_HUMAN]	4.34842	4.41	1	1	1	2	748	81.4189	9.39307
	A2	Sequence	# PSMs	# Proteins	# Protein Groups	Protein Group Accessions	Modifications	ΔCn	q-Value	PEP	XCorr	Charge	MH+ [Da]	ΔM [ppm]	RT [min]	# Missed Cleavages
	Medium	kGTTPSDLTPdDSPLQSFPTSPAATPPPAPAAR	2	1	1	Q8WXH2	N-Term(Formyl); D11(Methyl)	0	0.032	0.3549	4.34842	3	3330.65	-0.472054	116.109	1
Q9Y5Y6	Suppressor of tumorigenicity 14 protein OS=Homo sapiens OX=9606 GN=ST14 PE=1 SV=2 - [ST14_HUMAN]	4.34519	1.4	1	1	1	2	855	94.7088	6.55127
	A2	Sequence	# PSMs	# Proteins	# Protein Groups	Protein Group Accessions	Modifications	ΔCn	q-Value	PEP	XCorr	Charge	MH+ [Da]	ΔM [ppm]	RT [min]	# Missed Cleavages
	Medium	gDAdSVLSLTFR	2	1	1	Q9Y5Y6	N-Term(Formyl); D4(Methyl)	0	0.019	0.2391	2.16003	2	1322.66	0.555795	42.714	0
P48634-2	Isoform 2 of Protein PRRC2A OS=Homo sapiens OX=9606 GN=PRRC2A - [PRC2A_HUMAN]	4.33481	1.17	3	1	1	1	2144	227.7	9.49561
	A2	Sequence	# PSMs	# Proteins	# Protein Groups	Protein Group Accessions	Modifications	ΔCn	q-Value	PEP	XCorr	Charge	MH+ [Da]	ΔM [ppm]	RT [min]	# Missed Cleavages
	Medium	rPGPGGKAGSSGSSSGGGGGGPGGR	1	3	1	P48634-2	N-Term(Formyl)	0	0.019	0.2463	4.33481	2	2025.94	-0.194889	88.0342	1
Q5VZL5-3	Isoform 3 of Zinc finger MYM-type protein 4 OS=Homo sapiens OX=9606 GN=ZMYM4 - [ZMYM4_HUMAN]	4.30259	3.51	4	1	1	1	1224	136.241	8.1333
	A2	Sequence	# PSMs	# Proteins	# Protein Groups	Protein Group Accessions	Modifications	ΔCn	q-Value	PEP	XCorr	Charge	MH+ [Da]	ΔM [ppm]	RT [min]	# Missed Cleavages
	Medium	hFcNLLcILmFcNQQSVcDPPSQNNAANISmVQAASAGPPSLR	1	4	1	Q5VZL5-3	N-Term(Formyl); C3(Carbamidomethyl); C7(Carbamidomethyl); M10(Oxidation); C12(Carbamidomethyl); C18(Carbamidomethyl); M31(Oxidation)	0	0.025	0.3009	4.30259	5	4878.2	0.150618	77.9029	0
P48735-2	Isoform 2 of Isocitrate dehydrogenase [NADP], mitochondrial OS=Homo sapiens OX=9606 GN=IDH2 - [IDHP_HUMAN]	4.29135	2.25	3	1	1	2	400	45.1508	7.75244
	A2	Sequence	# PSMs	# Proteins	# Protein Groups	Protein Group Accessions	Modifications	ΔCn	q-Value	PEP	XCorr	Charge	MH+ [Da]	ΔM [ppm]	RT [min]	# Missed Cleavages
	Medium	NILGGTVFR	2	3	1	P48735-2		0	0.011	0.1433	2.10658	2	976.559	1.55266	35.3023	0
P19105	Myosin regulatory light chain 12A OS=Homo sapiens OX=9606 GN=MYL12A PE=1 SV=2 - [ML12A_HUMAN]	4.26805	6.43	2	1	1	2	171	19.7815	4.80518
	A2	Sequence	# PSMs	# Proteins	# Protein Groups	Protein Group Accessions	Modifications	ΔCn	q-Value	PEP	XCorr	Charge	MH+ [Da]	ΔM [ppm]	RT [min]	# Missed Cleavages
	High	FTDEEVDELYR	2	2	1	P19105		0	0	0.0005351	2.15627	2	1415.63	-1.69306	32.8115	0
O60333-3	Isoform 3 of Kinesin-like protein KIF1B OS=Homo sapiens OX=9606 GN=KIF1B - [KIF1B_HUMAN]	4.25693	2.08	4	1	1	1	1153	130.282	8.42627
	A2	Sequence	# PSMs	# Proteins	# Protein Groups	Protein Group Accessions	Modifications	ΔCn	q-Value	PEP	XCorr	Charge	MH+ [Da]	ΔM [ppm]	RT [min]	# Missed Cleavages
	High	EALLAEmGVAIREdGGTLGVFSPK	1	4	1	O60333-3	M7(Oxidation); D14(Methyl)	0	0.004	0.0604	4.25693	3	2490.29	-1.13448	99.1424	1
P27816-4	Isoform 4 of Microtubule-associated protein 4 OS=Homo sapiens OX=9606 GN=MAP4 - [MAP4_HUMAN]	4.23187	2.52	1	1	1	1	872	91.0985	9.42236
	A2	Sequence	# PSMs	# Proteins	# Protein Groups	Protein Group Accessions	Modifications	ΔCn	q-Value	PEP	XCorr	Charge	MH+ [Da]	ΔM [ppm]	RT [min]	# Missed Cleavages
	High	iTELESVSLPTPEIQSDFLHSK	1	1	1	P27816-4	N-Term(Formyl)	0	0	0.01518	4.23187	3	2498.26	-0.695623	54.2676	0
Q05481-2	Isoform 2 of Zinc finger protein 91 OS=Homo sapiens OX=9606 GN=ZNF91 - [ZNF91_HUMAN]	4.19208	2.67	1	1	1	1	1159	133.449	9.36377
	A2	Sequence	# PSMs	# Proteins	# Protein Groups	Protein Group Accessions	Modifications	ΔCn	q-Value	PEP	XCorr	Charge	MH+ [Da]	ΔM [ppm]	RT [min]	# Missed Cleavages
	Medium	nLAFLGIcPHFPQdFWPEQSmEDSFQKVLLR	1	1	1	Q05481-2	N-Term(Formyl); C8(Carbamidomethyl); D14(Methyl); M21(Oxidation)	0	0.029	0.3338	4.19208	5	3807.82	-3.27304	58.2601	1
Q6ZTQ3-4	Isoform 4 of Ras association domain-containing protein 6 OS=Homo sapiens OX=9606 GN=RASSF6 - [RASF6_HUMAN]	4.18043	9.24	4	1	1	1	303	35.7864	8.66064
	A2	Sequence	# PSMs	# Proteins	# Protein Groups	Protein Group Accessions	Modifications	ΔCn	q-Value	PEP	XCorr	Charge	MH+ [Da]	ΔM [ppm]	RT [min]	# Missed Cleavages
	Medium	rPIQLKIQDEkPFSSFTSmkSSDVFSSK	1	4	1	Q6ZTQ3-4	N-Term(Formyl); K11(Methyl); M19(Oxidation); K20(Methyl)	0	0.032	0.3527	4.18043	3	3289.68	-0.181872	65.0189	2
A8MVX0	Rho guanine nucleotide exchange factor 33 OS=Homo sapiens OX=9606 GN=ARHGEF33 PE=2 SV=2 - [ARG33_HUMAN]	4.13366	2.96	2	1	1	1	844	94.5736	6.81494
	A2	Sequence	# PSMs	# Proteins	# Protein Groups	Protein Group Accessions	Modifications	ΔCn	q-Value	PEP	XCorr	Charge	MH+ [Da]	ΔM [ppm]	RT [min]	# Missed Cleavages
	Medium	sINIPEPVLPSEdFTNLLPSQAYEk	1	2	1	A8MVX0	N-Term(Formyl); D13(Methyl); K25(Methyl)	0	0.024	0.2969	4.13366	3	2857.45	1.09686	108.339	0
A5PKW4-2	Isoform 2 of PH and SEC7 domain-containing protein 1 OS=Homo sapiens OX=9606 GN=PSD - [PSD1_HUMAN]	4.10671	4.81	2	1	1	1	645	70.3499	8.01611
	A2	Sequence	# PSMs	# Proteins	# Protein Groups	Protein Group Accessions	Modifications	ΔCn	q-Value	PEP	XCorr	Charge	MH+ [Da]	ΔM [ppm]	RT [min]	# Missed Cleavages
	Medium	sPVPFLPGTSPSADGPDSFScVFEAILESHR	1	2	1	A5PKW4-2	N-Term(Formyl); C21(Carbamidomethyl)	0	0.018	0.2291	4.10671	3	3331.57	2.33661	58.1606	0
Q8IYK4	Procollagen galactosyltransferase 2 OS=Homo sapiens OX=9606 GN=COLGALT2 PE=1 SV=1 - [GT252_HUMAN]	4.09137	1.28	1	1	1	2	626	72.8779	6.20166
	A2	Sequence	# PSMs	# Proteins	# Protein Groups	Protein Group Accessions	Modifications	ΔCn	q-Value	PEP	XCorr	Charge	MH+ [Da]	ΔM [ppm]	RT [min]	# Missed Cleavages
	Medium	tPdYVQIR	2	1	1	Q8IYK4	N-Term(Formyl); D3(Methyl)	0	0.021	0.2643	2.19279	2	1033.53	0.336235	45.3405	0
Q16836	Hydroxyacyl-coenzyme A dehydrogenase, mitochondrial OS=Homo sapiens OX=9606 GN=HADH PE=1 SV=3 - [HCDH_HUMAN]	4.07047	3.5	3	1	1	2	314	34.2719	8.85107
	A2	Sequence	# PSMs	# Proteins	# Protein Groups	Protein Group Accessions	Modifications	ΔCn	q-Value	PEP	XCorr	Charge	MH+ [Da]	ΔM [ppm]	RT [min]	# Missed Cleavages
	High	LLVPYLmEAIR	2	3	1	Q16836	M7(Oxidation)	0	0.003	0.04317	2.34365	2	1333.75	-4.54314	54.3467	0
P52736-3	Isoform 3 of Zinc finger protein 133 OS=Homo sapiens OX=9606 GN=ZNF133 - [ZN133_HUMAN]	4.06173	4.11	5	1	1	1	559	62.4196	9.29053
	A2	Sequence	# PSMs	# Proteins	# Protein Groups	Protein Group Accessions	Modifications	ΔCn	q-Value	PEP	XCorr	Charge	MH+ [Da]	ΔM [ppm]	RT [min]	# Missed Cleavages
	High	ekPYVcGVcGHSFSQNSTLISHR	1	5	1	P52736-3	N-Term(Formyl); K2(Methyl); C6(Carbamidomethyl); C9(Carbamidomethyl)	0	0.006	0.1065	4.06173	3	2705.25	-2.21465	97.3803	0
O94856-4	Isoform 4 of Neurofascin OS=Homo sapiens OX=9606 GN=NFASC - [NFASC_HUMAN]	4.04096	2.81	3	1	1	1	1066	119.395	6.27783
	A2	Sequence	# PSMs	# Proteins	# Protein Groups	Protein Group Accessions	Modifications	ΔCn	q-Value	PEP	XCorr	Charge	MH+ [Da]	ΔM [ppm]	RT [min]	# Missed Cleavages
	High	VQAENdFGkGPEPESVIGYSGEdLPSAPRR	1	3	1	O94856-4	D6(Methyl); K9(Methyl); D23(Methyl)	0	0.006	0.1004	4.04096	5	3243.59	-0.400452	64.3023	2
Q96NA8-2	Isoform 2 of t-SNARE domain-containing protein 1 OS=Homo sapiens OX=9606 GN=TSNARE1 - [TSNA1_HUMAN]	4.01582	5.66	2	1	1	1	512	55.7857	9.01221
	A2	Sequence	# PSMs	# Proteins	# Protein Groups	Protein Group Accessions	Modifications	ΔCn	q-Value	PEP	XCorr	Charge	MH+ [Da]	ΔM [ppm]	RT [min]	# Missed Cleavages
	High	VFNGSdNmWQGQEQALLPDITEEDLEAIR	1	2	1	Q96NA8-2	D6(Methyl); M8(Oxidation)	0	0.004	0.04987	4.01582	5	3348.59	4.86418	46.2631	0
Q711Q0-3	Isoform 3 of Cardiac-enriched FHL2-interacting protein OS=Homo sapiens OX=9606 GN=CEFIP - [CEFIP_HUMAN]	4.0093	3.89	1	1	1	1	719	79.3292	7.48877
	A2	Sequence	# PSMs	# Proteins	# Protein Groups	Protein Group Accessions	Modifications	ΔCn	q-Value	PEP	XCorr	Charge	MH+ [Da]	ΔM [ppm]	RT [min]	# Missed Cleavages
	High	eAGLQNTHTHTHTHTHTHdHQHILSLFR	1	1	1	Q711Q0-3	N-Term(Formyl); D19(Methyl)	0	0.002	0.03388	4.0093	5	3348.6	-3.81622	49.4794	0
O15169-2	Isoform 2 of Axin-1 OS=Homo sapiens OX=9606 GN=AXIN1 - [AXIN1_HUMAN]	3.97859	3.75	2	1	1	1	826	91.5966	7.00537
	A2	Sequence	# PSMs	# Proteins	# Protein Groups	Protein Group Accessions	Modifications	ΔCn	q-Value	PEP	XCorr	Charge	MH+ [Da]	ΔM [ppm]	RT [min]	# Missed Cleavages
	Medium	qSPGPGHRSPdSGHVAkmPVALGGAASGHGK	1	2	1	O15169-2	N-Term(Formyl); D11(Methyl); K17(Methyl); M18(Oxidation)	0	0.041	0.4162	3.97859	3	3019.49	0.384404	115.714	2
Q9HC84	Mucin-5B OS=Homo sapiens OX=9606 GN=MUC5B PE=1 SV=3 - [MUC5B_HUMAN]	3.94467	0.64	1	1	1	1	5762	595.96	6.63916
	A2	Sequence	# PSMs	# Proteins	# Protein Groups	Protein Group Accessions	Modifications	ΔCn	q-Value	PEP	XCorr	Charge	MH+ [Da]	ΔM [ppm]	RT [min]	# Missed Cleavages
	High	lSQTTTPTATmSTATPSSTPETAHTSTVLTTTATTTR	1	1	1	Q9HC84	N-Term(Formyl); M11(Oxidation)	0	0.002	0.03124	3.94467	5	3797.8	-5.09686	60.4831	0
P00450	Ceruloplasmin OS=Homo sapiens OX=9606 GN=CP PE=1 SV=1 - [CERU_HUMAN]	3.92898	2.16	1	1	1	1	1065	122.128	5.71924
	A2	Sequence	# PSMs	# Proteins	# Protein Groups	Protein Group Accessions	Modifications	ΔCn	q-Value	PEP	XCorr	Charge	MH+ [Da]	ΔM [ppm]	RT [min]	# Missed Cleavages
	High	GPEEEHLGILGPVIWAEVGDTIR	1	1	1	P00450		0	0.003	0.03661	3.92898	3	2487.28	-2.33695	88.6224	0
P00973-3	Isoform p48 of 2'-5'-oligoadenylate synthase 1 OS=Homo sapiens OX=9606 GN=OAS1 - [OAS1_HUMAN]	3.90634	6.28	1	1	1	1	414	47.3774	8.95361
	A2	Sequence	# PSMs	# Proteins	# Protein Groups	Protein Group Accessions	Modifications	ΔCn	q-Value	PEP	XCorr	Charge	MH+ [Da]	ΔM [ppm]	RT [min]	# Missed Cleavages
	Medium	nWDGSPVSSWILLTQHTPGSIHPTGR	1	1	1	P00973-3	N-Term(Formyl)	0	0.011	0.1409	3.90634	3	2871.41	-3.28905	32.5409	0
Q6ZVN8-3	Isoform c of Hemojuvelin OS=Homo sapiens OX=9606 GN=HJV - [RGMC_HUMAN]	3.87438	18.5	3	1	1	1	200	21.4498	4.79248
	A2	Sequence	# PSMs	# Proteins	# Protein Groups	Protein Group Accessions	Modifications	ΔCn	q-Value	PEP	XCorr	Charge	MH+ [Da]	ΔM [ppm]	RT [min]	# Missed Cleavages
	Medium	EGLPVEDAYFHScVFDVLISGdPNFTVAAQAALEdAR	1	3	1	Q6ZVN8-3	C13(Carbamidomethyl); D22(Methyl); D35(Methyl)	0	0.041	0.4171	3.87438	5	4051.93	-1.38397	56.4442	0
Q8N157	Jouberin OS=Homo sapiens OX=9606 GN=AHI1 PE=1 SV=1 - [AHI1_HUMAN]	3.86964	1.92	1	1	1	1	1196	137.029	7.12256
	A2	Sequence	# PSMs	# Proteins	# Protein Groups	Protein Group Accessions	Modifications	ΔCn	q-Value	PEP	XCorr	Charge	MH+ [Da]	ΔM [ppm]	RT [min]	# Missed Cleavages
	High	kPcNHQVDTAPTVVALYdYTANR	1	1	1	Q8N157	N-Term(Formyl); C3(Carbamidomethyl); D18(Methyl)	0	0.006	0.09633	3.86964	3	2675.29	-0.0254701	26.1626	0
Q01523	Defensin alpha 5 OS=Homo sapiens OX=9606 GN=DEFA5 PE=1 SV=1 - [DEF5_HUMAN]	3.86399	39.36	1	1	1	1	94	10.065	8.01611
	A2	Sequence	# PSMs	# Proteins	# Protein Groups	Protein Group Accessions	Modifications	ΔCn	q-Value	PEP	XCorr	Charge	MH+ [Da]	ΔM [ppm]	RT [min]	# Missed Cleavages
	Medium	ADEATTQKQSGEDNQDLAISFAGNGLSALRTSGSQAR	1	1	1	Q01523		0	0.036	0.3815	3.86399	5	3794.81	-2.20745	56.3407	2
Q9NZR2	Low-density lipoprotein receptor-related protein 1B OS=Homo sapiens OX=9606 GN=LRP1B PE=1 SV=2 - [LRP1B_HUMAN]	3.85157	0.57	1	1	1	1	4599	515.159	5.30029
	A2	Sequence	# PSMs	# Proteins	# Protein Groups	Protein Group Accessions	Modifications	ΔCn	q-Value	PEP	XCorr	Charge	MH+ [Da]	ΔM [ppm]	RT [min]	# Missed Cleavages
	Medium	GPLTAGPTNYSNPVYAKLYmdGQNcR	1	1	1	Q9NZR2	M20(Oxidation); D21(Methyl); C25(Carbamidomethyl)	0	0.015	0.1918	3.85157	4	2917.36	-0.788071	41.3885	1
Q14258	E3 ubiquitin/ISG15 ligase TRIM25 OS=Homo sapiens OX=9606 GN=TRIM25 PE=1 SV=2 - [TRI25_HUMAN]	3.85129	2.86	1	1	1	1	630	70.9277	8.08936
	A2	Sequence	# PSMs	# Proteins	# Protein Groups	Protein Group Accessions	Modifications	ΔCn	q-Value	PEP	XCorr	Charge	MH+ [Da]	ΔM [ppm]	RT [min]	# Missed Cleavages
	Medium	NTVLcNVVEQFLQAdLAR	1	1	1	Q14258	C5(Carbamidomethyl); D15(Methyl)	0	0.015	0.1947	3.85129	3	2104.07	-8.63437	36.8309	0
Q69YU3	Ankyrin repeat domain-containing protein 34A OS=Homo sapiens OX=9606 GN=ANKRD34A PE=1 SV=2 - [AN34A_HUMAN]	3.84492	5.04	1	1	1	1	496	52.6032	9.42236
	A2	Sequence	# PSMs	# Proteins	# Protein Groups	Protein Group Accessions	Modifications	ΔCn	q-Value	PEP	XCorr	Charge	MH+ [Da]	ΔM [ppm]	RT [min]	# Missed Cleavages
	Medium	DVFEFPLPkPPDdPSPSEPLPkPPR	1	1	1	Q69YU3	K9(Methyl); D13(Methyl); K22(Methyl)	0	0.036	0.3793	3.84492	3	2840.5	3.62166	106.076	0
P02774-2	Isoform 2 of Vitamin D-binding protein OS=Homo sapiens OX=9606 GN=GC - [VTDB_HUMAN]	3.84012	6.25	3	1	1	1	352	39.4703	5.19873
	A2	Sequence	# PSMs	# Proteins	# Protein Groups	Protein Group Accessions	Modifications	ΔCn	q-Value	PEP	XCorr	Charge	MH+ [Da]	ΔM [ppm]	RT [min]	# Missed Cleavages
	High	VPTADLEDVLPLAEDITNILSK	1	3	1	P02774-2		0	0	0.003375	3.84012	2	2366.27	-1.30326	116.076	0
O15069	NAC-alpha domain-containing protein 1 OS=Homo sapiens OX=9606 GN=NACAD PE=1 SV=3 - [NACAD_HUMAN]	3.83177	1.09	1	1	1	1	1562	161.002	4.23389
	A2	Sequence	# PSMs	# Proteins	# Protein Groups	Protein Group Accessions	Modifications	ΔCn	q-Value	PEP	XCorr	Charge	MH+ [Da]	ΔM [ppm]	RT [min]	# Missed Cleavages
	High	vPSEPSALVPESAPRPR	1	1	1	O15069	N-Term(Formyl)	0	0	0.003219	3.83177	2	1816.96	-0.0211926	60.3231	0
O00165-5	Isoform 5 of HCLS1-associated protein X-1 OS=Homo sapiens OX=9606 GN=HAX1 - [HAX1_HUMAN]	3.81395	9.96	4	1	1	1	231	26.0837	5.19873
	A2	Sequence	# PSMs	# Proteins	# Protein Groups	Protein Group Accessions	Modifications	ΔCn	q-Value	PEP	XCorr	Charge	MH+ [Da]	ΔM [ppm]	RT [min]	# Missed Cleavages
	Medium	eDNdLdSQVSQEGLGPVLQPQPK	1	4	1	O00165-5	N-Term(Formyl); D4(Methyl); D6(Methyl)	0	0.026	0.3061	3.81395	3	2549.23	-1.25241	67.6041	0
Q6T423	Solute carrier family 22 member 25 OS=Homo sapiens OX=9606 GN=SLC22A25 PE=2 SV=2 - [S22AP_HUMAN]	3.78941	2.93	1	1	1	1	547	60.9678	7.57666
	A2	Sequence	# PSMs	# Proteins	# Protein Groups	Protein Group Accessions	Modifications	ΔCn	q-Value	PEP	XCorr	Charge	MH+ [Da]	ΔM [ppm]	RT [min]	# Missed Cleavages
	Medium	NAEdILTmEVLKSTmK	1	1	1	Q6T423	D4(Methyl); M8(Oxidation); M15(Oxidation)	0	0.025	0.3019	3.78941	2	1868.93	-4.8909	27.7915	1
Q8NFA0-2	Isoform 2 of Ubiquitin carboxyl-terminal hydrolase 32 OS=Homo sapiens OX=9606 GN=USP32 - [UBP32_HUMAN]	3.74823	7.44	2	1	1	1	390	44.6746	5.46533
	A2	Sequence	# PSMs	# Proteins	# Protein Groups	Protein Group Accessions	Modifications	ΔCn	q-Value	PEP	XCorr	Charge	MH+ [Da]	ΔM [ppm]	RT [min]	# Missed Cleavages
	Medium	dNRTDdIPELHmdLSDIVEGILNAHDTTK	1	2	1	Q8NFA0-2	N-Term(Formyl); D6(Methyl); M12(Oxidation); D13(Methyl)	0	0.013	0.1615	3.74823	5	3349.59	2.72851	51.1442	1
Q8NDH2	Leucine-rich repeat transmembrane protein CCDC168 OS=Homo sapiens OX=9606 GN=CCDC168 PE=2 SV=3 - [CC168_HUMAN]	3.67078	0.27	1	1	1	1	7081	801.411	8.79248
	A2	Sequence	# PSMs	# Proteins	# Protein Groups	Protein Group Accessions	Modifications	ΔCn	q-Value	PEP	XCorr	Charge	MH+ [Da]	ΔM [ppm]	RT [min]	# Missed Cleavages
	Medium	tPGLdLFSAdQLSTITkNR	1	1	1	Q8NDH2	N-Term(Formyl); D5(Methyl); D10(Methyl); K17(Methyl)	0	0.023	0.2861	3.67078	2	2147.13	-0.587789	87.912	1
Q96CP6-2	Isoform 2 of Protein Aster-A OS=Homo sapiens OX=9606 GN=GRAMD1A - [ASTRA_HUMAN]	3.65172	4.21	3	1	1	1	713	79.3175	6.66846
	A2	Sequence	# PSMs	# Proteins	# Protein Groups	Protein Group Accessions	Modifications	ΔCn	q-Value	PEP	XCorr	Charge	MH+ [Da]	ΔM [ppm]	RT [min]	# Missed Cleavages
	Medium	rGPQAGGcVVdSEVLTQGIPYQDYFYTAHR	1	3	1	Q96CP6-2	N-Term(Formyl); C8(Carbamidomethyl); D11(Methyl)	0	0.038	0.4016	3.65172	4	3426.62	1.5108	26.4405	1
Q0VDD8	Dynein axonemal heavy chain 14 OS=Homo sapiens OX=9606 GN=DNAH14 PE=2 SV=3 - [DYH14_HUMAN]	3.65058	0.77	1	1	1	1	3507	399.64	6.93213
	A2	Sequence	# PSMs	# Proteins	# Protein Groups	Protein Group Accessions	Modifications	ΔCn	q-Value	PEP	XCorr	Charge	MH+ [Da]	ΔM [ppm]	RT [min]	# Missed Cleavages
	Medium	hmETFIPIdLTTENQEmdKEETKTKPR	1	1	1	Q0VDD8	N-Term(Formyl); M2(Oxidation); D9(Methyl); M17(Oxidation); D18(Methyl)	0	0.019	0.2381	3.65058	5	3349.59	-0.208082	48.4141	2
P42858	Huntingtin OS=Homo sapiens OX=9606 GN=HTT PE=1 SV=2 - [HD_HUMAN]	3.6268	0.92	1	1	1	1	3142	347.383	6.20166
	A2	Sequence	# PSMs	# Proteins	# Protein Groups	Protein Group Accessions	Modifications	ΔCn	q-Value	PEP	XCorr	Charge	MH+ [Da]	ΔM [ppm]	RT [min]	# Missed Cleavages
	Medium	TSDPNPAAPdSESVIVAmERVSVLFDRIR	1	1	1	P42858	D10(Methyl); M18(Oxidation)	0	0.044	0.4313	3.6268	3	3201.62	-1.81746	58.1682	2
Q5VXU9-2	Isoform 2 of Protein shortage in chiasmata 1 ortholog OS=Homo sapiens OX=9606 GN=SHOC1 - [SHOC1_HUMAN]	3.55033	6.35	3	1	1	1	488	56.7056	4.93213
	A2	Sequence	# PSMs	# Proteins	# Protein Groups	Protein Group Accessions	Modifications	ΔCn	q-Value	PEP	XCorr	Charge	MH+ [Da]	ΔM [ppm]	RT [min]	# Missed Cleavages
	High	mmETLEHLNTYLcHDNLSSNdTkIEIFLPTK	1	3	1	Q5VXU9-2	M1(Oxidation); N-Term(Formyl); M2(Oxidation); C13(Carbamidomethyl); D21(Methyl); K23(Methyl)	0	0.008	0.1226	3.55033	5	3795.79	0.450732	59.8241	1
Q96GW7-2	Isoform 2 of Brevican core protein OS=Homo sapiens OX=9606 GN=BCAN - [PGCB_HUMAN]	3.53443	4.77	2	1	1	1	671	71.6272	4.4624
	A2	Sequence	# PSMs	# Proteins	# Protein Groups	Protein Group Accessions	Modifications	ΔCn	q-Value	PEP	XCorr	Charge	MH+ [Da]	ΔM [ppm]	RT [min]	# Missed Cleavages
	Medium	nYGVVDPddLYdVYcYAEDLNGELFLGDPPEK	1	2	1	Q96GW7-2	N-Term(Formyl); D8(Methyl); D9(Methyl); D12(Methyl); C15(Carbamidomethyl)	0	0.032	0.3541	3.53443	3	3764.67	-3.45869	97.6047	0
O00231	26S proteasome non-ATPase regulatory subunit 11 OS=Homo sapiens OX=9606 GN=PSMD11 PE=1 SV=3 - [PSD11_HUMAN]	3.53424	2.84	2	1	1	1	422	47.434	6.48096
	A2	Sequence	# PSMs	# Proteins	# Protein Groups	Protein Group Accessions	Modifications	ΔCn	q-Value	PEP	XCorr	Charge	MH+ [Da]	ΔM [ppm]	RT [min]	# Missed Cleavages
	High	LYDNLLEQNLIR	1	2	1	O00231		0	0.001	0.01976	3.53424	3	1503.8	-8.46096	46.1543	0
Q9H7N4	Splicing factor, arginine/serine-rich 19 OS=Homo sapiens OX=9606 GN=SCAF1 PE=1 SV=3 - [SFR19_HUMAN]	3.53335	1.52	1	1	1	1	1312	139.186	9.24658
	A2	Sequence	# PSMs	# Proteins	# Protein Groups	Protein Group Accessions	Modifications	ΔCn	q-Value	PEP	XCorr	Charge	MH+ [Da]	ΔM [ppm]	RT [min]	# Missed Cleavages
	High	kPGDPPGPPRPPKEPGPPdK	1	1	1	Q9H7N4	N-Term(Formyl); D19(Methyl)	0	0.004	0.04948	3.53335	3	2102.1	-1.35743	55.3359	1
Q15147-2	Isoform 1 of 1-phosphatidylinositol 4,5-bisphosphate phosphodiesterase beta-4 OS=Homo sapiens OX=9606 GN=PLCB4 - [PLCB4_HUMAN]	3.48816	2.35	4	1	1	1	1022	117.087	7.07861
	A2	Sequence	# PSMs	# Proteins	# Protein Groups	Protein Group Accessions	Modifications	ΔCn	q-Value	PEP	XCorr	Charge	MH+ [Da]	ΔM [ppm]	RT [min]	# Missed Cleavages
	Medium	RADQmRAmGIETSDIAdVPSdTSk	1	4	1	Q15147-2	M5(Oxidation); M8(Oxidation); D17(Methyl); D21(Methyl); K24(Methyl)	0	0.03	0.34	3.48816	3	2668.25	-0.921	38.0759	2
P11277-2	Isoform 2 of Spectrin beta chain, erythrocytic OS=Homo sapiens OX=9606 GN=SPTB - [SPTB1_HUMAN]	3.4765	0.82	1	1	1	1	2328	267.661	5.38916
	A2	Sequence	# PSMs	# Proteins	# Protein Groups	Protein Group Accessions	Modifications	ΔCn	q-Value	PEP	XCorr	Charge	MH+ [Da]	ΔM [ppm]	RT [min]	# Missed Cleavages
	Medium	vLDTPLSEGDEPATLPAPR	1	1	1	P11277-2	N-Term(Formyl)	0	0.029	0.3329	3.4765	2	2006.01	3.14025	61.5382	0
A6NEL2	Ankyrin repeat domain-containing protein SOWAHB OS=Homo sapiens OX=9606 GN=SOWAHB PE=1 SV=1 - [SWAHB_HUMAN]	3.47551	2.02	1	1	1	1	793	85.6903	9.59814
	A2	Sequence	# PSMs	# Proteins	# Protein Groups	Protein Group Accessions	Modifications	ΔCn	q-Value	PEP	XCorr	Charge	MH+ [Da]	ΔM [ppm]	RT [min]	# Missed Cleavages
	Medium	LSSSDEEYLDEGLLKR	1	1	1	A6NEL2		0	0.018	0.2351	3.47551	3	1853.91	-0.777399	48.8739	1
Q96JB8-3	Isoform 3 of MAGUK p55 subfamily member 4 OS=Homo sapiens OX=9606 GN=MPP4 - [MPP4_HUMAN]	3.4739	6.77	5	1	1	1	266	29.7524	5.8208
	A2	Sequence	# PSMs	# Proteins	# Protein Groups	Protein Group Accessions	Modifications	ΔCn	q-Value	PEP	XCorr	Charge	MH+ [Da]	ΔM [ppm]	RT [min]	# Missed Cleavages
	High	iSdPATcAGLVPSNHLLK	1	5	1	Q96JB8-3	N-Term(Formyl); D3(Methyl); C7(Carbamidomethyl)	0	0	0.01472	3.4739	3	1935	-0.750755	64.9388	0
Q8TF27	Arf-GAP with GTPase, ANK repeat and PH domain-containing protein 11 OS=Homo sapiens OX=9606 GN=AGAP11 PE=2 SV=2 - [AGA11_HUMAN]	3.47259	3.45	8	1	1	1	550	60.5103	7.7085
	A2	Sequence	# PSMs	# Proteins	# Protein Groups	Protein Group Accessions	Modifications	ΔCn	q-Value	PEP	XCorr	Charge	MH+ [Da]	ΔM [ppm]	RT [min]	# Missed Cleavages
	Medium	WASLNLGVLmcIEcSGIHR	1	8	1	Q8TF27	M10(Oxidation); C11(Carbamidomethyl); C14(Carbamidomethyl)	0	0.049	0.4753	3.47259	3	2232.07	-2.14835	51.7096	0
Q5GAN6	Inactive ribonuclease-like protein 10 OS=Homo sapiens OX=9606 GN=RNASE10 PE=1 SV=1 - [RNS10_HUMAN]	3.46505	9.72	2	1	1	1	216	23.9928	4.99561
	A2	Sequence	# PSMs	# Proteins	# Protein Groups	Protein Group Accessions	Modifications	ΔCn	q-Value	PEP	XCorr	Charge	MH+ [Da]	ΔM [ppm]	RT [min]	# Missed Cleavages
	Medium	ePSQScIAQYAFIHEdLNTVK	1	2	1	Q5GAN6	N-Term(Formyl); C6(Carbamidomethyl); D16(Methyl)	0	0.033	0.3586	3.46505	3	2492.18	0.760569	90.6787	0
Q9Y6W3	Calpain-7 OS=Homo sapiens OX=9606 GN=CAPN7 PE=1 SV=1 - [CAN7_HUMAN]	3.46132	3.69	1	1	1	1	813	92.5938	7.6499
	A2	Sequence	# PSMs	# Proteins	# Protein Groups	Protein Group Accessions	Modifications	ΔCn	q-Value	PEP	XCorr	Charge	MH+ [Da]	ΔM [ppm]	RT [min]	# Missed Cleavages
	Medium	iDNGIFWISWDDLcQYYdVIYLSWNPGLFk	1	1	1	Q9Y6W3	N-Term(Formyl); C14(Carbamidomethyl); D18(Methyl); K30(Methyl)	0	0.013	0.1683	3.46132	4	3796.8	-1.28468	60.1743	0
P26599-1	Isoform 2 of Polypyrimidine tract-binding protein 1 OS=Homo sapiens OX=9606 GN=PTBP1 - [PTBP1_HUMAN]	3.44262	4.33	3	1	1	1	531	57.1856	9.17334
	A2	Sequence	# PSMs	# Proteins	# Protein Groups	Protein Group Accessions	Modifications	ΔCn	q-Value	PEP	XCorr	Charge	MH+ [Da]	ΔM [ppm]	RT [min]	# Missed Cleavages
	High	IAIPGLAGAGNSVLLVSNLNPER	1	3	1	P26599-1		0	0	0.007194	3.44262	3	2275.28	0.549864	79.4566	0
P09972	Fructose-bisphosphate aldolase C OS=Homo sapiens OX=9606 GN=ALDOC PE=1 SV=2 - [ALDOC_HUMAN]	3.42291	6.32	1	1	1	1	364	39.4312	6.87354
	A2	Sequence	# PSMs	# Proteins	# Protein Groups	Protein Group Accessions	Modifications	ΔCn	q-Value	PEP	XCorr	Charge	MH+ [Da]	ΔM [ppm]	RT [min]	# Missed Cleavages
	High	GVVPLAGTDGETTTQGLDGLSER	1	1	1	P09972		0	0	0.00147	3.42291	2	2273.12	-1.78243	43.8919	0
Q9NQC1-2	Isoform 2 of E3 ubiquitin-protein ligase Jade-2 OS=Homo sapiens OX=9606 GN=JADE2 - [JADE2_HUMAN]	3.39098	2.41	2	1	1	1	789	87.3531	5.26221
	A2	Sequence	# PSMs	# Proteins	# Protein Groups	Protein Group Accessions	Modifications	ΔCn	q-Value	PEP	XCorr	Charge	MH+ [Da]	ΔM [ppm]	RT [min]	# Missed Cleavages
	Medium	KTWGQDAGSGKGGQGPPTR	1	2	1	Q9NQC1-2		0	0.014	0.1751	3.39098	2	1884.93	1.74783	52.5961	2
Q15067-3	Isoform 3 of Peroxisomal acyl-coenzyme A oxidase 1 OS=Homo sapiens OX=9606 GN=ACOX1 - [ACOX1_HUMAN]	3.37021	3.05	3	1	1	1	622	70.0908	7.60596
	A2	Sequence	# PSMs	# Proteins	# Protein Groups	Protein Group Accessions	Modifications	ΔCn	q-Value	PEP	XCorr	Charge	MH+ [Da]	ΔM [ppm]	RT [min]	# Missed Cleavages
	Medium	eIGTHkPLPGITVGdIGPK	1	3	1	Q15067-3	N-Term(Formyl); K6(Methyl); D15(Methyl)	0	0.012	0.1554	3.37021	3	1985.11	-0.329494	51.0429	0
P09525	Annexin A4 OS=Homo sapiens OX=9606 GN=ANXA4 PE=1 SV=4 - [ANXA4_HUMAN]	3.3665	5.02	2	1	1	1	319	35.8601	6.12549
	A2	Sequence	# PSMs	# Proteins	# Protein Groups	Protein Group Accessions	Modifications	ΔCn	q-Value	PEP	XCorr	Charge	MH+ [Da]	ΔM [ppm]	RT [min]	# Missed Cleavages
	Medium	GLGTDEDAIISVLAYR	1	2	1	P09525		0	0.036	0.3898	3.3665	2	1692.88	-2.85634	75.0296	0
Q15678	Tyrosine-protein phosphatase non-receptor type 14 OS=Homo sapiens OX=9606 GN=PTPN14 PE=1 SV=2 - [PTN14_HUMAN]	3.35702	2.02	1	1	1	1	1187	135.175	8.30908
	A2	Sequence	# PSMs	# Proteins	# Protein Groups	Protein Group Accessions	Modifications	ΔCn	q-Value	PEP	XCorr	Charge	MH+ [Da]	ΔM [ppm]	RT [min]	# Missed Cleavages
	High	nLNIINTHAYNQPEdLVYSQPEmR	1	1	1	Q15678	N-Term(Formyl); D15(Methyl); M23(Oxidation)	0	0.009	0.1353	3.35702	5	2917.36	-7.50494	40.7032	0
Q9P2Y5-2	Isoform 2 of UV radiation resistance-associated gene protein OS=Homo sapiens OX=9606 GN=UVRAG - [UVRAG_HUMAN]	3.33668	5.81	2	1	1	1	327	35.966	6.53662
	A2	Sequence	# PSMs	# Proteins	# Protein Groups	Protein Group Accessions	Modifications	ΔCn	q-Value	PEP	XCorr	Charge	MH+ [Da]	ΔM [ppm]	RT [min]	# Missed Cleavages
	Medium	iTSLSSSLDTSLdFSKENK	1	2	1	Q9P2Y5-2	N-Term(Formyl); D13(Methyl)	0	0.036	0.3901	3.33668	2	2114.05	-2.04083	111.652	1
Q8WXS5	Voltage-dependent calcium channel gamma-8 subunit OS=Homo sapiens OX=9606 GN=CACNG8 PE=2 SV=3 - [CCG8_HUMAN]	3.33573	4.71	1	1	1	1	425	43.2861	9.21729
	A2	Sequence	# PSMs	# Proteins	# Protein Groups	Protein Group Accessions	Modifications	ΔCn	q-Value	PEP	XCorr	Charge	MH+ [Da]	ΔM [ppm]	RT [min]	# Missed Cleavages
	Medium	ALIcNTTNLTAGGDDGTPHR	1	1	1	Q8WXS5	C4(Carbamidomethyl)	0	0.036	0.3812	3.33573	2	2083.98	-2.18829	98.2163	0
Q9HCE3	Zinc finger protein 532 OS=Homo sapiens OX=9606 GN=ZNF532 PE=1 SV=2 - [ZN532_HUMAN]	3.32236	1.84	1	1	1	1	1301	141.606	8.646
	A2	Sequence	# PSMs	# Proteins	# Protein Groups	Protein Group Accessions	Modifications	ΔCn	q-Value	PEP	XCorr	Charge	MH+ [Da]	ΔM [ppm]	RT [min]	# Missed Cleavages
	High	qNAHGEddSHAPSSSDVGVSVIVK	1	1	1	Q9HCE3	N-Term(Formyl); D7(Methyl); D8(Methyl)	0	0.003	0.03749	3.32236	3	2491.17	0.0713147	93.2248	0
P05166	Propionyl-CoA carboxylase beta chain, mitochondrial OS=Homo sapiens OX=9606 GN=PCCB PE=1 SV=3 - [PCCB_HUMAN]	3.3078	3.15	2	1	1	1	539	58.1788	7.63525
	A2	Sequence	# PSMs	# Proteins	# Protein Groups	Protein Group Accessions	Modifications	ΔCn	q-Value	PEP	XCorr	Charge	MH+ [Da]	ΔM [ppm]	RT [min]	# Missed Cleavages
	High	IQEGVESLAGYADIFLR	1	2	1	P05166		0	0.004	0.05164	3.3078	2	1880.97	-1.20748	83.5591	0
Q13011	Delta(3,5)-Delta(2,4)-dienoyl-CoA isomerase, mitochondrial OS=Homo sapiens OX=9606 GN=ECH1 PE=1 SV=2 - [ECH1_HUMAN]	3.30454	4.88	1	1	1	1	328	35.7934	8.00146
	A2	Sequence	# PSMs	# Proteins	# Protein Groups	Protein Group Accessions	Modifications	ΔCn	q-Value	PEP	XCorr	Charge	MH+ [Da]	ΔM [ppm]	RT [min]	# Missed Cleavages
	High	VIGNQSLVNELAFTAR	1	1	1	Q13011		0	0	0.0002066	3.30454	2	1731.93	-3.94754	50.7246	0
O95630-2	Isoform 2 of STAM-binding protein OS=Homo sapiens OX=9606 GN=STAMBP - [STABP_HUMAN]	3.30165	5.46	2	1	1	1	348	39.5716	6.02393
	A2	Sequence	# PSMs	# Proteins	# Protein Groups	Protein Group Accessions	Modifications	ΔCn	q-Value	PEP	XCorr	Charge	MH+ [Da]	ΔM [ppm]	RT [min]	# Missed Cleavages
	Medium	ALSQLGSAVEVNEDIPPRR	1	2	1	O95630-2		0	0.021	0.2639	3.30165	2	2051.08	-3.17429	42.9188	1
O75528-2	Isoform 2 of Transcriptional adapter 3 OS=Homo sapiens OX=9606 GN=TADA3 - [TADA3_HUMAN]	3.30058	5.15	2	1	1	2	369	41.3672	5.51611
	A2	Sequence	# PSMs	# Proteins	# Protein Groups	Protein Group Accessions	Modifications	ΔCn	q-Value	PEP	XCorr	Charge	MH+ [Da]	ΔM [ppm]	RT [min]	# Missed Cleavages
	High	GLmGPLTELDTKDVdALLK	2	2	1	O75528-2	M3(Oxidation); D15(Methyl)	0.0485	0.005	0.08778	3.14324	3	2059.1	0.128773	56.2507	1
Q8NFN8-2	Isoform 2 of Probable G-protein coupled receptor 156 OS=Homo sapiens OX=9606 GN=GPR156 - [GP156_HUMAN]	3.28941	4.07	2	1	1	2	810	88.6224	7.63525
	A2	Sequence	# PSMs	# Proteins	# Protein Groups	Protein Group Accessions	Modifications	ΔCn	q-Value	PEP	XCorr	Charge	MH+ [Da]	ΔM [ppm]	RT [min]	# Missed Cleavages
	Medium	DVQAVASVHTLAAAQGPSGHLSdFQNDPGmAAR	2	2	1	Q8NFN8-2	D23(Methyl); M30(Oxidation)	0	0.016	0.2078	3.28941	5	3348.6	-0.825257	49.212	0
P25940	Collagen alpha-3(V) chain OS=Homo sapiens OX=9606 GN=COL5A3 PE=1 SV=3 - [CO5A3_HUMAN]	3.28631	1.15	1	1	1	1	1745	172.016	6.87354
	A2	Sequence	# PSMs	# Proteins	# Protein Groups	Protein Group Accessions	Modifications	ΔCn	q-Value	PEP	XCorr	Charge	MH+ [Da]	ΔM [ppm]	RT [min]	# Missed Cleavages
	Medium	gDIGEkGDSGPSGAAGPPGK	1	1	1	P25940	N-Term(Formyl); K6(Methyl)	0	0.016	0.2159	3.28631	2	1795.84	-1.05612	26.9697	1
Q14678-2	Isoform 2 of KN motif and ankyrin repeat domain-containing protein 1 OS=Homo sapiens OX=9606 GN=KANK1 - [KANK1_HUMAN]	3.28409	2.18	2	1	1	1	1194	129.701	5.13525
	A2	Sequence	# PSMs	# Proteins	# Protein Groups	Protein Group Accessions	Modifications	ΔCn	q-Value	PEP	XCorr	Charge	MH+ [Da]	ΔM [ppm]	RT [min]	# Missed Cleavages
	Medium	LASFGGmGTTSSLPSFVGSGNHNPAK	1	2	1	Q14678-2	M7(Oxidation)	0	0.012	0.1558	3.28409	3	2537.19	-7.96961	96.191	0
Q96DN0	Endoplasmic reticulum resident protein 27 OS=Homo sapiens OX=9606 GN=ERP27 PE=1 SV=1 - [ERP27_HUMAN]	3.2756	7.69	1	1	1	1	273	30.4605	4.64014
	A2	Sequence	# PSMs	# Proteins	# Protein Groups	Protein Group Accessions	Modifications	ΔCn	q-Value	PEP	XCorr	Charge	MH+ [Da]	ΔM [ppm]	RT [min]	# Missed Cleavages
	Medium	LVDNEQLNLEdEDIESIDATK	1	1	1	Q96DN0	D11(Methyl)	0	0.035	0.373	3.2756	3	2417.15	-1.78863	85.3436	0
Q9H792	Inactive tyrosine-protein kinase PEAK1 OS=Homo sapiens OX=9606 GN=PEAK1 PE=1 SV=4 - [PEAK1_HUMAN]	3.27041	0.92	1	1	1	1	1746	192.986	6.88818
	A2	Sequence	# PSMs	# Proteins	# Protein Groups	Protein Group Accessions	Modifications	ΔCn	q-Value	PEP	XCorr	Charge	MH+ [Da]	ΔM [ppm]	RT [min]	# Missed Cleavages
	Medium	ILSHmTHEVTEdFSPR	1	1	1	Q9H792	M5(Oxidation); D12(Methyl)	0	0.016	0.2137	3.27041	2	1928.92	-0.761717	49.2371	0
P59282	Tubulin polymerization-promoting protein family member 2 OS=Homo sapiens OX=9606 GN=TPPP2 PE=1 SV=2 - [TPPP2_HUMAN]	3.23531	9.41	1	1	1	1	170	18.4911	8.99756
	A2	Sequence	# PSMs	# Proteins	# Protein Groups	Protein Group Accessions	Modifications	ΔCn	q-Value	PEP	XCorr	Charge	MH+ [Da]	ΔM [ppm]	RT [min]	# Missed Cleavages
	Medium	sPdEVLENIYGLmEGk	1	1	1	P59282	N-Term(Formyl); D3(Methyl); M13(Oxidation); K16(Methyl)	0	0.024	0.2897	3.23531	2	1865.88	-0.313519	85.2889	0
Q7Z5P4-2	Isoform 1 of 17-beta-hydroxysteroid dehydrogenase 13 OS=Homo sapiens OX=9606 GN=HSD17B13 - [DHB13_HUMAN]	3.23158	9.09	2	1	1	1	264	29.586	9.31982
	A2	Sequence	# PSMs	# Proteins	# Protein Groups	Protein Group Accessions	Modifications	ΔCn	q-Value	PEP	XCorr	Charge	MH+ [Da]	ΔM [ppm]	RT [min]	# Missed Cleavages
	Medium	eVGDVTIVVNNAGTVYPADLLSTK	1	2	1	Q7Z5P4-2	N-Term(Formyl)	0	0.034	0.3641	3.23158	2	2503.28	-4.17937	87.0267	0
Q9UHN6-2	Isoform 2 of Inactive cell surface hyaluronidase CEMIP2 OS=Homo sapiens OX=9606 GN=CEMIP2 - [CEIP2_HUMAN]	3.20967	1.21	2	1	1	1	1320	147.346	8.38232
	A2	Sequence	# PSMs	# Proteins	# Protein Groups	Protein Group Accessions	Modifications	ΔCn	q-Value	PEP	XCorr	Charge	MH+ [Da]	ΔM [ppm]	RT [min]	# Missed Cleavages
	Medium	gdPSVISVNGTDFTFR	1	2	1	Q9UHN6-2	N-Term(Formyl); D2(Methyl)	0	0.031	0.3457	3.20967	2	1753.83	-4.22024	27.1316	0
Q6N022	Teneurin-4 OS=Homo sapiens OX=9606 GN=TENM4 PE=1 SV=2 - [TEN4_HUMAN]	3.19043	0.83	1	1	1	1	2769	307.761	6.55127
	A2	Sequence	# PSMs	# Proteins	# Protein Groups	Protein Group Accessions	Modifications	ΔCn	q-Value	PEP	XCorr	Charge	MH+ [Da]	ΔM [ppm]	RT [min]	# Missed Cleavages
	Medium	gNGENQFVSQQPPVIGSImGNGR	1	1	1	Q6N022	N-Term(Formyl); M19(Oxidation)	0	0.042	0.4192	3.19043	3	2430.15	0.0215638	75.6167	0
H7BZ55	Ciliary rootlet coiled-coil protein 2 OS=Homo sapiens OX=9606 GN=CROCC2 PE=1 SV=4 - [CRCC2_HUMAN]	3.17835	0.97	1	1	1	1	1653	185.53	5.50342
	A2	Sequence	# PSMs	# Proteins	# Protein Groups	Protein Group Accessions	Modifications	ΔCn	q-Value	PEP	XCorr	Charge	MH+ [Da]	ΔM [ppm]	RT [min]	# Missed Cleavages
	Medium	eTTALRESLQDLAAER	1	1	1	H7BZ55	N-Term(Formyl)	0	0.013	0.1663	3.17835	2	1830.92	-0.493599	40.3807	1
Q9C0C2-2	Isoform 2 of 182 kDa tankyrase-1-binding protein OS=Homo sapiens OX=9606 GN=TNKS1BP1 - [TB182_HUMAN]	3.16632	2.57	2	1	1	1	778	82.6272	4.60205
	A2	Sequence	# PSMs	# Proteins	# Protein Groups	Protein Group Accessions	Modifications	ΔCn	q-Value	PEP	XCorr	Charge	MH+ [Da]	ΔM [ppm]	RT [min]	# Missed Cleavages
	Medium	dSLGTYSSRdVSLGDWEFGK	1	2	1	Q9C0C2-2	N-Term(Formyl); D10(Methyl)	0	0.02	0.2501	3.16632	3	2261.02	-7.46667	121.46	1
Q9UHI6	Probable ATP-dependent RNA helicase DDX20 OS=Homo sapiens OX=9606 GN=DDX20 PE=1 SV=2 - [DDX20_HUMAN]	3.14255	1.7	1	1	1	1	824	92.1825	6.94678
	A2	Sequence	# PSMs	# Proteins	# Protein Groups	Protein Group Accessions	Modifications	ΔCn	q-Value	PEP	XCorr	Charge	MH+ [Da]	ΔM [ppm]	RT [min]	# Missed Cleavages
	Medium	QLIELdYLNPGSIR	1	1	1	Q9UHI6	D6(Methyl)	0	0.014	0.1868	3.14255	2	1644.9	1.0792	61.2095	0
P07954-2	Isoform Cytoplasmic of Fumarate hydratase, mitochondrial OS=Homo sapiens OX=9606 GN=FH - [FUMH_HUMAN]	3.13806	3.85	2	1	1	1	467	50.1807	7.40088
	A2	Sequence	# PSMs	# Proteins	# Protein Groups	Protein Group Accessions	Modifications	ΔCn	q-Value	PEP	XCorr	Charge	MH+ [Da]	ΔM [ppm]	RT [min]	# Missed Cleavages
	High	IYELAAGGTAVGTGLNTR	1	2	1	P07954-2		0	0	3.005e-05	3.13806	2	1763.93	0.436332	32.7781	0
O75410-10	Isoform 10 of Transforming acidic coiled-coil-containing protein 1 OS=Homo sapiens OX=9606 GN=TACC1 - [TACC1_HUMAN]	3.12131	4.1	9	1	1	1	366	40.7884	4.98291
	A2	Sequence	# PSMs	# Proteins	# Protein Groups	Protein Group Accessions	Modifications	ΔCn	q-Value	PEP	XCorr	Charge	MH+ [Da]	ΔM [ppm]	RT [min]	# Missed Cleavages
	Medium	dEGAVISQISdISNR	1	9	1	O75410-10	N-Term(Formyl); D11(Methyl)	0	0.049	0.4734	3.12131	2	1645.81	3.74361	78.0994	0
O43347	RNA-binding protein Musashi homolog 1 OS=Homo sapiens OX=9606 GN=MSI1 PE=1 SV=1 - [MSI1H_HUMAN]	3.10327	4.97	1	1	1	1	362	39.0993	7.85498
	A2	Sequence	# PSMs	# Proteins	# Protein Groups	Protein Group Accessions	Modifications	ΔCn	q-Value	PEP	XCorr	Charge	MH+ [Da]	ΔM [ppm]	RT [min]	# Missed Cleavages
	Medium	qYFEQFGKVDDAmLmFDK	1	1	1	O43347	N-Term(Formyl); M13(Oxidation); M15(Oxidation)	0	0.047	0.457	3.10327	2	2272	0.602328	83.8724	1
Q6V0I7-2	Isoform 2 of Protocadherin Fat 4 OS=Homo sapiens OX=9606 GN=FAT4 - [FAT4_HUMAN]	3.09692	0.53	3	1	1	1	3222	350.972	5.08447
	A2	Sequence	# PSMs	# Proteins	# Protein Groups	Protein Group Accessions	Modifications	ΔCn	q-Value	PEP	XCorr	Charge	MH+ [Da]	ΔM [ppm]	RT [min]	# Missed Cleavages
	Medium	DLGTDGEVHYLIFGNSR	1	3	1	Q6V0I7-2		0	0.047	0.4548	3.09692	2	1892.9	-7.31225	73.2037	0
Q9GZU2-2	Isoform 2 of Paternally-expressed gene 3 protein OS=Homo sapiens OX=9606 GN=PEG3 - [PEG3_HUMAN]	3.0911	1.16	3	1	1	1	1462	165.854	5.41455
	A2	Sequence	# PSMs	# Proteins	# Protein Groups	Protein Group Accessions	Modifications	ΔCn	q-Value	PEP	XCorr	Charge	MH+ [Da]	ΔM [ppm]	RT [min]	# Missed Cleavages
	High	sAYPSTSRGLKTmPEAK	1	3	1	Q9GZU2-2	N-Term(Formyl); M13(Oxidation)	0	0.009	0.1329	3.0911	2	1867.92	-1.11027	28.5709	2
P05165-3	Isoform 3 of Propionyl-CoA carboxylase alpha chain, mitochondrial OS=Homo sapiens OX=9606 GN=PCCA - [PCCA_HUMAN]	3.08065	2.2	3	1	1	1	681	74.9544	7.35693
	A2	Sequence	# PSMs	# Proteins	# Protein Groups	Protein Group Accessions	Modifications	ΔCn	q-Value	PEP	XCorr	Charge	MH+ [Da]	ΔM [ppm]	RT [min]	# Missed Cleavages
	High	VVEEAPSIFLDAETR	1	3	1	P05165-3		0	0	0.003163	3.08065	2	1675.85	-0.669849	43.7889	0
P13639	Elongation factor 2 OS=Homo sapiens OX=9606 GN=EEF2 PE=1 SV=4 - [EF2_HUMAN]	3.07108	1.86	1	1	1	1	858	95.277	6.82959
	A2	Sequence	# PSMs	# Proteins	# Protein Groups	Protein Group Accessions	Modifications	ΔCn	q-Value	PEP	XCorr	Charge	MH+ [Da]	ΔM [ppm]	RT [min]	# Missed Cleavages
	High	AYLPVNESFGFTADLR	1	1	1	P13639		0	0.002	0.03184	3.07108	2	1799.89	-5.86788	62.7342	0
Q6ZVL6-2	Isoform 2 of UPF0606 protein KIAA1549L OS=Homo sapiens OX=9606 GN=KIAA1549L - [K154L_HUMAN]	3.06294	1.21	1	1	1	1	1235	131.121	8.33838
	A2	Sequence	# PSMs	# Proteins	# Protein Groups	Protein Group Accessions	Modifications	ΔCn	q-Value	PEP	XCorr	Charge	MH+ [Da]	ΔM [ppm]	RT [min]	# Missed Cleavages
	Medium	wTGAATNAADTVSSK	1	1	1	Q6ZVL6-2	N-Term(Formyl)	0	0.013	0.1735	3.06294	2	1507.7	1.64839	28.2473	0
P06213-2	Isoform Short of Insulin receptor OS=Homo sapiens OX=9606 GN=INSR - [INSR_HUMAN]	3.06172	1.46	2	1	1	1	1370	155.046	6.20166
	A2	Sequence	# PSMs	# Proteins	# Protein Groups	Protein Group Accessions	Modifications	ΔCn	q-Value	PEP	XCorr	Charge	MH+ [Da]	ΔM [ppm]	RT [min]	# Missed Cleavages
	Medium	WKPPSdPNGNITHYLVFWER	1	2	1	P06213-2	D6(Methyl)	0	0.021	0.2746	3.06172	3	2470.23	1.30488	26.2819	0
A0A0B4J280	T cell receptor alpha variable 40 OS=Homo sapiens OX=9606 GN=TRAV40 PE=3 SV=1 - [TVA40_HUMAN]	3.0594	21.9	1	1	1	1	105	11.5487	6.50732
	A2	Sequence	# PSMs	# Proteins	# Protein Groups	Protein Group Accessions	Modifications	ΔCn	q-Value	PEP	XCorr	Charge	MH+ [Da]	ΔM [ppm]	RT [min]	# Missed Cleavages
	Medium	mNSSLDFLILILmFGGTSSNSVk	1	1	1	A0A0B4J280	N-Term(Formyl); M1(Oxidation); M13(Oxidation); K23(Methyl)	0	0.018	0.2361	3.0594	3	2548.25	-6.62526	39.3671	0
O00469	Procollagen-lysine,2-oxoglutarate 5-dioxygenase 2 OS=Homo sapiens OX=9606 GN=PLOD2 PE=1 SV=2 - [PLOD2_HUMAN]	3.05328	2.58	2	1	1	1	737	84.6316	6.7124
	A2	Sequence	# PSMs	# Proteins	# Protein Groups	Protein Group Accessions	Modifications	ΔCn	q-Value	PEP	XCorr	Charge	MH+ [Da]	ΔM [ppm]	RT [min]	# Missed Cleavages
	Medium	iVQQWNLQDNDDdQLFYTk	1	2	1	O00469	N-Term(Formyl); D13(Methyl); K19(Methyl)	0	0.036	0.383	3.05328	3	2439.15	1.75988	30.6506	0
Q6P0Q8	Microtubule-associated serine/threonine-protein kinase 2 OS=Homo sapiens OX=9606 GN=MAST2 PE=1 SV=2 - [MAST2_HUMAN]	3.04604	1	1	1	1	1	1798	196.315	8.1626
	A2	Sequence	# PSMs	# Proteins	# Protein Groups	Protein Group Accessions	Modifications	ΔCn	q-Value	PEP	XCorr	Charge	MH+ [Da]	ΔM [ppm]	RT [min]	# Missed Cleavages
	Medium	SGLITSQYFYELQdNLEK	1	1	1	Q6P0Q8	D14(Methyl)	0	0.023	0.2841	3.04604	3	2162.06	-3.31754	33.7408	0
P54764-2	Isoform 2 of Ephrin type-A receptor 4 OS=Homo sapiens OX=9606 GN=EPHA4 - [EPHA4_HUMAN]	3.04116	2.03	2	1	1	1	935	104.44	7.04932
	A2	Sequence	# PSMs	# Proteins	# Protein Groups	Protein Group Accessions	Modifications	ΔCn	q-Value	PEP	XCorr	Charge	MH+ [Da]	ΔM [ppm]	RT [min]	# Missed Cleavages
	Medium	nILVNSNLVckVSDFGmSR	1	2	1	P54764-2	N-Term(Formyl); C10(Carbamidomethyl); K11(Methyl); M17(Oxidation)	0	0.02	0.2527	3.04116	2	2211.08	-2.47805	105.939	1
P02461-2	Isoform 2 of Collagen alpha-1(III) chain OS=Homo sapiens OX=9606 GN=COL3A1 - [CO3A1_HUMAN]	3.03699	1.63	2	1	1	1	1163	111.838	5.88428
	A2	Sequence	# PSMs	# Proteins	# Protein Groups	Protein Group Accessions	Modifications	ΔCn	q-Value	PEP	XCorr	Charge	MH+ [Da]	ΔM [ppm]	RT [min]	# Missed Cleavages
	Medium	DGSPGEPGANGLPGAAGER	1	2	1	P02461-2		0	0.018	0.2327	3.03699	2	1708.79	2.42329	30.7104	0
Q99466-2	Isoform 2 of Neurogenic locus notch homolog protein 4 OS=Homo sapiens OX=9606 GN=NOTCH4 - [NOTC4_HUMAN]	3.022	2.38	2	1	1	1	589	61.2232	7.57666
	A2	Sequence	# PSMs	# Proteins	# Protein Groups	Protein Group Accessions	Modifications	ΔCn	q-Value	PEP	XCorr	Charge	MH+ [Da]	ΔM [ppm]	RT [min]	# Missed Cleavages
	Medium	dQAGLAPAdVAHQR	1	2	1	Q99466-2	D1(Methyl); D9(Methyl)	0	0.011	0.1502	3.022	2	1476.75	-1.99918	48.3549	0
Q13202	Dual specificity protein phosphatase 8 OS=Homo sapiens OX=9606 GN=DUSP8 PE=1 SV=2 - [DUS8_HUMAN]	3.01861	2.56	1	1	1	1	625	65.7854	8.23584
	A2	Sequence	# PSMs	# Proteins	# Protein Groups	Protein Group Accessions	Modifications	ΔCn	q-Value	PEP	XCorr	Charge	MH+ [Da]	ΔM [ppm]	RT [min]	# Missed Cleavages
	Medium	LSScQVIVHcLAGISR	1	1	1	Q13202	C4(Carbamidomethyl); C10(Carbamidomethyl)	0	0.046	0.4454	3.01861	2	1799.92	-3.7838	68.0927	0
Q99798	Aconitate hydratase, mitochondrial OS=Homo sapiens OX=9606 GN=ACO2 PE=1 SV=2 - [ACON_HUMAN]	3.01057	1.92	1	1	1	1	780	85.3719	7.60596
	A2	Sequence	# PSMs	# Proteins	# Protein Groups	Protein Group Accessions	Modifications	ΔCn	q-Value	PEP	XCorr	Charge	MH+ [Da]	ΔM [ppm]	RT [min]	# Missed Cleavages
	High	NAVTQEFGPVPDTAR	1	1	1	Q99798		0	0	0.002777	3.01057	2	1601.79	-1.96494	27.8605	0
Q9UPW8	Protein unc-13 homolog A OS=Homo sapiens OX=9606 GN=UNC13A PE=2 SV=4 - [UN13A_HUMAN]	3.00108	1	1	1	1	1	1703	192.892	5.35107
	A2	Sequence	# PSMs	# Proteins	# Protein Groups	Protein Group Accessions	Modifications	ΔCn	q-Value	PEP	XCorr	Charge	MH+ [Da]	ΔM [ppm]	RT [min]	# Missed Cleavages
	Medium	gGPGGGLIIIDSmPdIR	1	1	1	Q9UPW8	N-Term(Formyl); M13(Oxidation); D15(Methyl)	0	0.04	0.4126	3.00108	2	1725.88	-1.00788	74.3526	0
O75223-2	Isoform 2 of Gamma-glutamylcyclotransferase OS=Homo sapiens OX=9606 GN=GGCT - [GGCT_HUMAN]	3.00086	14.04	3	1	1	2	114	12.9344	8.30908
	A2	Sequence	# PSMs	# Proteins	# Protein Groups	Protein Group Accessions	Modifications	ΔCn	q-Value	PEP	XCorr	Charge	MH+ [Da]	ΔM [ppm]	RT [min]	# Missed Cleavages
	Medium	nPSAAFFcVARLQdFK	2	3	1	O75223-2	N-Term(Formyl); C8(Carbamidomethyl); D14(Methyl)	0	0.021	0.259	3.00086	2	1912.94	-0.815299	87.262	1
Q969X6-2	Isoform 2 of U3 small nucleolar RNA-associated protein 4 homolog OS=Homo sapiens OX=9606 GN=UTP4 - [UTP4_HUMAN]	2.99914	3.15	3	1	1	1	571	64.0778	8.646
	A2	Sequence	# PSMs	# Proteins	# Protein Groups	Protein Group Accessions	Modifications	ΔCn	q-Value	PEP	XCorr	Charge	MH+ [Da]	ΔM [ppm]	RT [min]	# Missed Cleavages
	Medium	TdGTVEIYNLSANYFQEK	1	3	1	Q969X6-2	D2(Methyl)	0	0.034	0.368	2.99914	2	2106.01	2.12553	75.0724	0
Q9UN75-2	Isoform 2 of Protocadherin alpha-12 OS=Homo sapiens OX=9606 GN=PCDHA12 - [PCDAC_HUMAN]	2.97326	2.27	2	1	1	1	792	85.5281	4.99561
	A2	Sequence	# PSMs	# Proteins	# Protein Groups	Protein Group Accessions	Modifications	ΔCn	q-Value	PEP	XCorr	Charge	MH+ [Da]	ΔM [ppm]	RT [min]	# Missed Cleavages
	Medium	vGEHALSSYVSVHAESGK	1	2	1	Q9UN75-2	N-Term(Formyl)	0	0.018	0.2247	2.97326	2	1884.9	-2.4383	67.1424	0
O95544-2	Isoform 2 of NAD kinase OS=Homo sapiens OX=9606 GN=NADK - [NADK_HUMAN]	2.96238	2.54	1	1	1	1	591	63.4158	6.78564
	A2	Sequence	# PSMs	# Proteins	# Protein Groups	Protein Group Accessions	Modifications	ΔCn	q-Value	PEP	XCorr	Charge	MH+ [Da]	ΔM [ppm]	RT [min]	# Missed Cleavages
	Medium	LALcFQENmIVYVEK	1	1	1	O95544-2	C4(Carbamidomethyl); M9(Oxidation)	0	0.015	0.1933	2.96238	3	1872.93	0.910208	48.5328	0
O60701-3	Isoform 3 of UDP-glucose 6-dehydrogenase OS=Homo sapiens OX=9606 GN=UGDH - [UGDH_HUMAN]	2.95807	5.04	3	1	1	1	397	44.3869	7.6792
	A2	Sequence	# PSMs	# Proteins	# Protein Groups	Protein Group Accessions	Modifications	ΔCn	q-Value	PEP	XCorr	Charge	MH+ [Da]	ΔM [ppm]	RT [min]	# Missed Cleavages
	Medium	eQIVVDLSHPGVSEDDQVSR	1	3	1	O60701-3	N-Term(Formyl)	0	0.037	0.3947	2.95807	2	2237.06	-1.62963	44.5056	0
Q86WZ6-2	Isoform 2 of Zinc finger protein 227 OS=Homo sapiens OX=9606 GN=ZNF227 - [ZN227_HUMAN]	2.95497	3.34	2	1	1	1	748	85.8334	8.79248
	A2	Sequence	# PSMs	# Proteins	# Protein Groups	Protein Group Accessions	Modifications	ΔCn	q-Value	PEP	XCorr	Charge	MH+ [Da]	ΔM [ppm]	RT [min]	# Missed Cleavages
	Medium	ckEcGKGFSQASNLQVHQNVHTGEK	1	2	1	Q86WZ6-2	N-Term(Formyl); C1(Carbamidomethyl); K2(Methyl); C4(Carbamidomethyl)	0	0.021	0.2728	2.95497	5	2885.33	-2.61581	43.5269	2
Q13620-1	Isoform 2 of Cullin-4B OS=Homo sapiens OX=9606 GN=CUL4B - [CUL4B_HUMAN]	2.94472	2.01	2	1	1	1	895	102.235	7.94287
	A2	Sequence	# PSMs	# Proteins	# Protein Groups	Protein Group Accessions	Modifications	ΔCn	q-Value	PEP	XCorr	Charge	MH+ [Da]	ΔM [ppm]	RT [min]	# Missed Cleavages
	Medium	edFDSTSSSSSTPPLQPR	1	2	1	Q13620-1	N-Term(Formyl); D2(Methyl)	0	0.016	0.2133	2.94472	2	1979.88	0.75798	79.4276	0
Q92738	USP6 N-terminal-like protein OS=Homo sapiens OX=9606 GN=USP6NL PE=1 SV=3 - [US6NL_HUMAN]	2.92465	2.54	2	1	1	1	828	94.0456	9.0708
	A2	Sequence	# PSMs	# Proteins	# Protein Groups	Protein Group Accessions	Modifications	ΔCn	q-Value	PEP	XCorr	Charge	MH+ [Da]	ΔM [ppm]	RT [min]	# Missed Cleavages
	Medium	iEVLPVdTGAGGYSGNSGSPK	1	2	1	Q92738	N-Term(Formyl); D7(Methyl)	0	0.048	0.4645	2.92465	2	2047	1.62775	45.8077	0
A5PL33-2	Isoform 2 of Protein KRBA1 OS=Homo sapiens OX=9606 GN=KRBA1 - [KRBA1_HUMAN]	2.92236	1.07	2	1	1	1	1029	107.36	7.82568
	A2	Sequence	# PSMs	# Proteins	# Protein Groups	Protein Group Accessions	Modifications	ΔCn	q-Value	PEP	XCorr	Charge	MH+ [Da]	ΔM [ppm]	RT [min]	# Missed Cleavages
	High	LGQGRGEAPTR	1	2	1	A5PL33-2		0	0.005	0.07847	2.92236	1	1141.61	0.0968678	31.8721	1
Q9BVM4	Gamma-glutamylaminecyclotransferase OS=Homo sapiens OX=9606 GN=GGACT PE=1 SV=2 - [GGACT_HUMAN]	2.92013	7.84	1	1	1	1	153	17.3178	6.87354
	A2	Sequence	# PSMs	# Proteins	# Protein Groups	Protein Group Accessions	Modifications	ΔCn	q-Value	PEP	XCorr	Charge	MH+ [Da]	ΔM [ppm]	RT [min]	# Missed Cleavages
	High	LVEGEVYAVDER	1	1	1	Q9BVM4		0	0.003	0.03617	2.92013	2	1378.69	1.70609	28.0208	0
Q5SQN1-2	Isoform 2 of Synaptosomal-associated protein 47 OS=Homo sapiens OX=9606 GN=SNAP47 - [SNP47_HUMAN]	2.91689	3.81	2	1	1	1	446	50.394	8.76318
	A2	Sequence	# PSMs	# Proteins	# Protein Groups	Protein Group Accessions	Modifications	ΔCn	q-Value	PEP	XCorr	Charge	MH+ [Da]	ΔM [ppm]	RT [min]	# Missed Cleavages
	Medium	eLLLSQPGAVAdASVPR	1	2	1	Q5SQN1-2	N-Term(Formyl); D12(Methyl)	0	0.014	0.182	2.91689	3	1764.95	1.8989	37.6485	0
Q8TDR0	TRAF3-interacting protein 1 OS=Homo sapiens OX=9606 GN=TRAF3IP1 PE=1 SV=1 - [MIPT3_HUMAN]	2.91474	2.6	1	1	1	1	691	78.5841	7.92822
	A2	Sequence	# PSMs	# Proteins	# Protein Groups	Protein Group Accessions	Modifications	ΔCn	q-Value	PEP	XCorr	Charge	MH+ [Da]	ΔM [ppm]	RT [min]	# Missed Cleavages
	Medium	eANINSTSISDdNSASLR	1	1	1	Q8TDR0	N-Term(Formyl); D12(Methyl)	0	0.031	0.3458	2.91474	2	1935.89	-1.26661	43.872	0
A5PLL1	Ankyrin repeat domain-containing protein 34B OS=Homo sapiens OX=9606 GN=ANKRD34B PE=2 SV=3 - [AN34B_HUMAN]	2.90715	2.72	1	1	1	1	514	56.379	7.7085
	A2	Sequence	# PSMs	# Proteins	# Protein Groups	Protein Group Accessions	Modifications	ΔCn	q-Value	PEP	XCorr	Charge	MH+ [Da]	ΔM [ppm]	RT [min]	# Missed Cleavages
	High	ELLENIPPGPLSRR	1	1	1	A5PLL1		0	0.009	0.1333	2.90715	3	1590.89	-3.12451	39.152	1
Q9Y6R4-2	Isoform 2 of Mitogen-activated protein kinase kinase kinase 4 OS=Homo sapiens OX=9606 GN=MAP3K4 - [M3K4_HUMAN]	2.89326	0.96	2	1	1	1	1558	176.901	6.23975
	A2	Sequence	# PSMs	# Proteins	# Protein Groups	Protein Group Accessions	Modifications	ΔCn	q-Value	PEP	XCorr	Charge	MH+ [Da]	ΔM [ppm]	RT [min]	# Missed Cleavages
	Medium	lEQRPAGEPSLLSIK	1	2	1	Q9Y6R4-2	N-Term(Formyl)	0	0.049	0.4671	2.89326	3	1665.91	-3.59585	61.3552	0
P36955	Pigment epithelium-derived factor OS=Homo sapiens OX=9606 GN=SERPINF1 PE=1 SV=4 - [PEDF_HUMAN]	2.88638	3.35	1	1	1	1	418	46.2833	6.37939
	A2	Sequence	# PSMs	# Proteins	# Protein Groups	Protein Group Accessions	Modifications	ΔCn	q-Value	PEP	XCorr	Charge	MH+ [Da]	ΔM [ppm]	RT [min]	# Missed Cleavages
	High	LAAAVSNFGYDLYR	1	1	1	P36955		0	0.002	0.02885	2.88638	2	1559.78	-3.28401	44.3884	0
Q9BW62	Katanin p60 ATPase-containing subunit A-like 1 OS=Homo sapiens OX=9606 GN=KATNAL1 PE=1 SV=1 - [KATL1_HUMAN]	2.88323	3.47	1	1	1	1	490	55.3572	6.7417
	A2	Sequence	# PSMs	# Proteins	# Protein Groups	Protein Group Accessions	Modifications	ΔCn	q-Value	PEP	XCorr	Charge	MH+ [Da]	ΔM [ppm]	RT [min]	# Missed Cleavages
	Medium	iDKPPdFPVScQdEPFR	1	1	1	Q9BW62	N-Term(Formyl); D6(Methyl); C11(Carbamidomethyl); D13(Methyl)	0	0.032	0.3532	2.88323	2	2102.99	0.990014	31.1427	0
Q9UPA5	Protein bassoon OS=Homo sapiens OX=9606 GN=BSN PE=1 SV=4 - [BSN_HUMAN]	2.8498	0.46	1	1	1	1	3926	416.214	7.54736
	A2	Sequence	# PSMs	# Proteins	# Protein Groups	Protein Group Accessions	Modifications	ΔCn	q-Value	PEP	XCorr	Charge	MH+ [Da]	ΔM [ppm]	RT [min]	# Missed Cleavages
	Medium	ekPLSASDGEGGTPQPSR	1	1	1	Q9UPA5	N-Term(Formyl); K2(Methyl)	0	0.016	0.2044	2.8498	2	1854.88	-1.01206	35.0119	0
Q96DY2-2	Isoform 2 of Dynein regulatory complex protein 10 OS=Homo sapiens OX=9606 GN=IQCD - [DRC10_HUMAN]	2.84505	4.03	1	1	1	1	347	40.0694	9.34912
	A2	Sequence	# PSMs	# Proteins	# Protein Groups	Protein Group Accessions	Modifications	ΔCn	q-Value	PEP	XCorr	Charge	MH+ [Da]	ΔM [ppm]	RT [min]	# Missed Cleavages
	High	nAEEELEDLDAVHR	1	1	1	Q96DY2-2	N-Term(Formyl)	0	0.004	0.05293	2.84505	2	1667.75	-1.70523	77.8427	0
Q5T447	E3 ubiquitin-protein ligase HECTD3 OS=Homo sapiens OX=9606 GN=HECTD3 PE=1 SV=1 - [HECD3_HUMAN]	2.81895	2.44	1	1	1	1	861	97.0515	5.64307
	A2	Sequence	# PSMs	# Proteins	# Protein Groups	Protein Group Accessions	Modifications	ΔCn	q-Value	PEP	XCorr	Charge	MH+ [Da]	ΔM [ppm]	RT [min]	# Missed Cleavages
	Medium	DPAGPSRVLLPVWEAEGLGLR	1	1	1	Q5T447		0	0.037	0.3947	2.81895	3	2232.21	-0.247923	66.0281	1
Q96PL5	Erythroid membrane-associated protein OS=Homo sapiens OX=9606 GN=ERMAP PE=1 SV=1 - [ERMAP_HUMAN]	2.81796	3.79	1	1	1	1	475	52.5716	8.47021
	A2	Sequence	# PSMs	# Proteins	# Protein Groups	Protein Group Accessions	Modifications	ΔCn	q-Value	PEP	XCorr	Charge	MH+ [Da]	ΔM [ppm]	RT [min]	# Missed Cleavages
	Medium	aRLHFVAVTLdPdTAHPK	1	1	1	Q96PL5	N-Term(Formyl); D11(Methyl); D13(Methyl)	0	0.032	0.3524	2.81796	3	2044.1	0.886479	73.8592	1
Q6VY07	Phosphofurin acidic cluster sorting protein 1 OS=Homo sapiens OX=9606 GN=PACS1 PE=1 SV=2 - [PACS1_HUMAN]	2.8037	1.25	1	1	1	1	963	104.833	7.73779
	A2	Sequence	# PSMs	# Proteins	# Protein Groups	Protein Group Accessions	Modifications	ΔCn	q-Value	PEP	XCorr	Charge	MH+ [Da]	ΔM [ppm]	RT [min]	# Missed Cleavages
	High	vSIDGVEWSdIK	1	1	1	Q6VY07	N-Term(Formyl); D10(Methyl)	0	0.001	0.01813	2.8037	2	1389.68	-4.27643	27.3781	0
Q9UH62	Armadillo repeat-containing X-linked protein 3 OS=Homo sapiens OX=9606 GN=ARMCX3 PE=1 SV=1 - [ARMX3_HUMAN]	2.79704	4.49	1	1	1	1	379	42.4739	8.36768
	A2	Sequence	# PSMs	# Proteins	# Protein Groups	Protein Group Accessions	Modifications	ΔCn	q-Value	PEP	XCorr	Charge	MH+ [Da]	ΔM [ppm]	RT [min]	# Missed Cleavages
	Medium	aSPNSddTVLSPQELQK	1	1	1	Q9UH62	N-Term(Formyl); D6(Methyl); D7(Methyl)	0	0.01	0.1396	2.79704	2	1884.92	0.464154	35.1718	0
O15303	Metabotropic glutamate receptor 6 OS=Homo sapiens OX=9606 GN=GRM6 PE=1 SV=2 - [GRM6_HUMAN]	2.79593	2.05	1	1	1	1	877	95.4068	8.01611
	A2	Sequence	# PSMs	# Proteins	# Protein Groups	Protein Group Accessions	Modifications	ΔCn	q-Value	PEP	XCorr	Charge	MH+ [Da]	ΔM [ppm]	RT [min]	# Missed Cleavages
	High	aTSTVAAPPkGEdAEAHK	1	1	1	O15303	N-Term(Formyl); K10(Methyl); D13(Methyl)	0	0.009	0.1372	2.79593	2	1835.91	-1.45002	46.5789	1
P26232-4	Isoform 4 of Catenin alpha-2 OS=Homo sapiens OX=9606 GN=CTNNA2 - [CTNA2_HUMAN]	2.79582	2.79	6	1	1	1	537	59.8307	5.40186
	A2	Sequence	# PSMs	# Proteins	# Protein Groups	Protein Group Accessions	Modifications	ΔCn	q-Value	PEP	XCorr	Charge	MH+ [Da]	ΔM [ppm]	RT [min]	# Missed Cleavages
	Medium	cVIALQEGDVdTLDR	1	6	1	P26232-4	C1(Carbamidomethyl); D11(Methyl)	0	0.049	0.4739	2.79582	2	1717.85	7.01256	29.4681	0
Q9BXT5	Testis-expressed protein 15 OS=Homo sapiens OX=9606 GN=TEX15 PE=1 SV=2 - [TEX15_HUMAN]	2.78117	0.54	1	1	1	1	2789	315.139	6.18896
	A2	Sequence	# PSMs	# Proteins	# Protein Groups	Protein Group Accessions	Modifications	ΔCn	q-Value	PEP	XCorr	Charge	MH+ [Da]	ΔM [ppm]	RT [min]	# Missed Cleavages
	High	ISPIDNYIVLHQEYK	1	1	1	Q9BXT5		0	0.007	0.1118	2.78117	2	1831.96	-0.0728547	58.9524	0
Q9ULE4	Protein FAM184B OS=Homo sapiens OX=9606 GN=FAM184B PE=2 SV=3 - [F184B_HUMAN]	2.77661	1.6	1	1	1	1	1060	120.969	6.17627
	A2	Sequence	# PSMs	# Proteins	# Protein Groups	Protein Group Accessions	Modifications	ΔCn	q-Value	PEP	XCorr	Charge	MH+ [Da]	ΔM [ppm]	RT [min]	# Missed Cleavages
	Medium	gTQQTDAmKTELVSENK	1	1	1	Q9ULE4	N-Term(Formyl); M8(Oxidation)	0	0.046	0.4483	2.77661	2	1923.9	0.904236	60.4803	1
Q96G74-4	Isoform 4 of OTU domain-containing protein 5 OS=Homo sapiens OX=9606 GN=OTUD5 - [OTUD5_HUMAN]	2.77123	4.87	5	1	1	1	349	39.1599	6.06201
	A2	Sequence	# PSMs	# Proteins	# Protein Groups	Protein Group Accessions	Modifications	ΔCn	q-Value	PEP	XCorr	Charge	MH+ [Da]	ΔM [ppm]	RT [min]	# Missed Cleavages
	Medium	AVAdQVYGdQdmHEVVR	1	5	1	Q96G74-4	D4(Methyl); D9(Methyl); D11(Methyl); M12(Oxidation)	0	0.01	0.1399	2.77123	2	1989.93	-0.0186044	55.8194	0
Q8WXH0-7	Isoform 7 of Nesprin-2 OS=Homo sapiens OX=9606 GN=SYNE2 - [SYNE2_HUMAN]	2.76211	0.55	3	1	1	1	3270	376.957	5.24951
	A2	Sequence	# PSMs	# Proteins	# Protein Groups	Protein Group Accessions	Modifications	ΔCn	q-Value	PEP	XCorr	Charge	MH+ [Da]	ΔM [ppm]	RT [min]	# Missed Cleavages
	Medium	VDVANSLPELLEQQKTYK	1	3	1	Q8WXH0-7		0	0.013	0.1636	2.76211	2	2075.1	0.639864	58.0459	1
Q5QP82-2	Isoform 2 of DDB1- and CUL4-associated factor 10 OS=Homo sapiens OX=9606 GN=DCAF10 - [DCA10_HUMAN]	2.75967	2.3	2	1	1	1	522	56.6471	7.48877
	A2	Sequence	# PSMs	# Proteins	# Protein Groups	Protein Group Accessions	Modifications	ΔCn	q-Value	PEP	XCorr	Charge	MH+ [Da]	ΔM [ppm]	RT [min]	# Missed Cleavages
	Medium	sLGRGLFVdPAR	1	2	1	Q5QP82-2	N-Term(Formyl); D9(Methyl)	0	0.011	0.1435	2.75967	2	1329.72	-2.27375	69.097	1
O00566	U3 small nucleolar ribonucleoprotein protein MPP10 OS=Homo sapiens OX=9606 GN=MPHOSPH10 PE=1 SV=2 - [MPP10_HUMAN]	2.7547	2.64	1	1	1	2	681	78.8157	4.85596
	A2	Sequence	# PSMs	# Proteins	# Protein Groups	Protein Group Accessions	Modifications	ΔCn	q-Value	PEP	XCorr	Charge	MH+ [Da]	ΔM [ppm]	RT [min]	# Missed Cleavages
	High	KSPVFSdEDSDLDFDISK	2	1	1	O00566	D7(Methyl)	0.0182	0.004	0.06682	2.70293	2	2057.95	-4.83752	67.5784	1
Q9UBS8-2	Isoform 2 of E3 ubiquitin-protein ligase RNF14 OS=Homo sapiens OX=9606 GN=RNF14 - [RNF14_HUMAN]	2.75327	4.6	2	1	1	1	348	39.6067	4.88135
	A2	Sequence	# PSMs	# Proteins	# Protein Groups	Protein Group Accessions	Modifications	ΔCn	q-Value	PEP	XCorr	Charge	MH+ [Da]	ΔM [ppm]	RT [min]	# Missed Cleavages
	Medium	eETLAYLNIVSPFELK	1	2	1	Q9UBS8-2	N-Term(Formyl)	0	0.049	0.4722	2.75327	2	1893.99	0.992311	103.656	0
Q7Z7F7	Large ribosomal subunit protein mL55 OS=Homo sapiens OX=9606 GN=MRPL55 PE=1 SV=1 - [RM55_HUMAN]	2.75082	12.5	2	1	1	1	128	15.1191	11.1509
	A2	Sequence	# PSMs	# Proteins	# Protein Groups	Protein Group Accessions	Modifications	ΔCn	q-Value	PEP	XCorr	Charge	MH+ [Da]	ΔM [ppm]	RT [min]	# Missed Cleavages
	High	mLAmPIdLdTLSPEER	1	2	1	Q7Z7F7	N-Term(Formyl); M1(Oxidation); M4(Oxidation); D7(Methyl); D9(Methyl)	0	0.006	0.09592	2.75082	2	1918.92	1.26582	36.4119	0
P22466	Galanin peptides OS=Homo sapiens OX=9606 GN=GAL PE=1 SV=3 - [GALA_HUMAN]	2.74636	13.01	1	1	1	1	123	13.2939	7.51807
	A2	Sequence	# PSMs	# Proteins	# Protein Groups	Protein Group Accessions	Modifications	ΔCn	q-Value	PEP	XCorr	Charge	MH+ [Da]	ΔM [ppm]	RT [min]	# Missed Cleavages
	Medium	rELRPEDdmkPGSFdR	1	1	1	P22466	N-Term(Formyl); D8(Methyl); M9(Oxidation); K10(Methyl); D15(Methyl)	0	0.02	0.2577	2.74636	2	2033.97	-1.15821	60.8904	1
Q9NZM4-2	Isoform 2 of BRD4-interacting chromatin-remodeling complex-associated protein OS=Homo sapiens OX=9606 GN=BICRA - [BICRA_HUMAN]	2.74493	0.91	2	1	1	1	1318	134.124	9.23193
	A2	Sequence	# PSMs	# Proteins	# Protein Groups	Protein Group Accessions	Modifications	ΔCn	q-Value	PEP	XCorr	Charge	MH+ [Da]	ΔM [ppm]	RT [min]	# Missed Cleavages
	Medium	ELAAVEDELYQR	1	2	1	Q9NZM4-2		0	0.014	0.1796	2.74493	2	1435.71	0.975108	24.8708	0
Q13813-3	Isoform 3 of Spectrin alpha chain, non-erythrocytic 1 OS=Homo sapiens OX=9606 GN=SPTAN1 - [SPTN1_HUMAN]	2.74047	0.53	3	1	1	1	2452	282.108	5.33838
	A2	Sequence	# PSMs	# Proteins	# Protein Groups	Protein Group Accessions	Modifications	ΔCn	q-Value	PEP	XCorr	Charge	MH+ [Da]	ΔM [ppm]	RT [min]	# Missed Cleavages
	High	ELPTAFDYVEFTR	1	3	1	Q13813-3		0	0.007	0.1194	2.74047	2	1587.77	-1.48771	60.225	0
O75582-3	Isoform 3 of Ribosomal protein S6 kinase alpha-5 OS=Homo sapiens OX=9606 GN=RPS6KA5 - [KS6A5_HUMAN]	2.73564	2.07	2	1	1	1	723	81.7287	7.31299
	A2	Sequence	# PSMs	# Proteins	# Protein Groups	Protein Group Accessions	Modifications	ΔCn	q-Value	PEP	XCorr	Charge	MH+ [Da]	ΔM [ppm]	RT [min]	# Missed Cleavages
	Medium	eGFcLQNVDKAPLAK	1	2	1	O75582-3	N-Term(Formyl); C4(Carbamidomethyl)	0	0.025	0.3025	2.73564	2	1717.85	-2.15194	30.4657	1
A0A087WVF3	TBC1 domain family member 3D OS=Homo sapiens OX=9606 GN=TBC1D3D PE=2 SV=1 - [TBC3D_HUMAN]	2.72018	2.37	10	1	1	1	549	62.1475	9.01221
	A2	Sequence	# PSMs	# Proteins	# Protein Groups	Protein Group Accessions	Modifications	ΔCn	q-Value	PEP	XCorr	Charge	MH+ [Da]	ΔM [ppm]	RT [min]	# Missed Cleavages
	Medium	LPTDLDVEGPWFR	1	10	1	A0A087WVF3		0	0.049	0.4732	2.72018	2	1544.77	-2.68003	55.8726	0
Q12830-4	Isoform 4 of Nucleosome-remodeling factor subunit BPTF OS=Homo sapiens OX=9606 GN=BPTF - [BPTF_HUMAN]	2.71377	0.69	3	1	1	2	2903	322.018	6.37939
	A2	Sequence	# PSMs	# Proteins	# Protein Groups	Protein Group Accessions	Modifications	ΔCn	q-Value	PEP	XCorr	Charge	MH+ [Da]	ΔM [ppm]	RT [min]	# Missed Cleavages
	Medium	LSTPSTGGSVDIISVkEQSK	2	3	1	Q12830-4	K16(Methyl)	0	0.02	0.254	2.71377	2	2047.09	-0.828401	125.668	1
P00738-2	Isoform 2 of Haptoglobin OS=Homo sapiens OX=9606 GN=HP - [HPT_HUMAN]	2.70214	9.8	2	1	1	1	347	38.4273	6.59521
	A2	Sequence	# PSMs	# Proteins	# Protein Groups	Protein Group Accessions	Modifications	ΔCn	q-Value	PEP	XCorr	Charge	MH+ [Da]	ΔM [ppm]	RT [min]	# Missed Cleavages
	Medium	YQEDTcYGDAGSAFAVHDLEEDTWYATGILSFDK	1	2	1	P00738-2	C6(Carbamidomethyl)	0	0.018	0.2321	2.70214	3	3874.66	-1.69715	98.3725	0
P16444	Dipeptidase 1 OS=Homo sapiens OX=9606 GN=DPEP1 PE=1 SV=3 - [DPEP1_HUMAN]	2.69991	3.16	1	1	1	1	411	45.645	6.15088
	A2	Sequence	# PSMs	# Proteins	# Protein Groups	Protein Group Accessions	Modifications	ΔCn	q-Value	PEP	XCorr	Charge	MH+ [Da]	ΔM [ppm]	RT [min]	# Missed Cleavages
	High	AVGFGGDFDGVPR	1	1	1	P16444		0	0.003	0.04209	2.69991	2	1293.62	-0.9044	35.6641	0
P08962-3	Isoform 3 of CD63 antigen OS=Homo sapiens OX=9606 GN=CD63 - [CD63_HUMAN]	2.69934	10.26	3	1	1	1	156	17.2596	7.88428
	A2	Sequence	# PSMs	# Proteins	# Protein Groups	Protein Group Accessions	Modifications	ΔCn	q-Value	PEP	XCorr	Charge	MH+ [Da]	ΔM [ppm]	RT [min]	# Missed Cleavages
	Medium	NNHTASILDRmQADFK	1	3	1	P08962-3	M11(Oxidation)	0	0.021	0.2694	2.69934	2	1876.9	-1.08646	94.2911	1
Q6UXK2	Immunoglobulin superfamily containing leucine-rich repeat protein 2 OS=Homo sapiens OX=9606 GN=ISLR2 PE=1 SV=1 - [ISLR2_HUMAN]	2.69869	2.42	1	1	1	1	745	78.9411	5.2876
	A2	Sequence	# PSMs	# Proteins	# Protein Groups	Protein Group Accessions	Modifications	ΔCn	q-Value	PEP	XCorr	Charge	MH+ [Da]	ΔM [ppm]	RT [min]	# Missed Cleavages
	Medium	hAPGAGGEPdGQAPTSER	1	1	1	Q6UXK2	N-Term(Formyl); D10(Methyl)	0	0.043	0.428	2.69869	2	1775.8	1.6807	45.3265	0
Q86Y91-6	Isoform 2 of Kinesin-like protein KIF18B OS=Homo sapiens OX=9606 GN=KIF18B - [KI18B_HUMAN]	2.69699	1.2	2	1	1	1	833	90.9986	8.27979
	A2	Sequence	# PSMs	# Proteins	# Protein Groups	Protein Group Accessions	Modifications	ΔCn	q-Value	PEP	XCorr	Charge	MH+ [Da]	ΔM [ppm]	RT [min]	# Missed Cleavages
	Medium	VASSSVSHGR	1	2	1	Q86Y91-6		0	0.02	0.2474	2.69699	1	986.501	-0.388943	59.7077	0
O43313	ATM interactor OS=Homo sapiens OX=9606 GN=ATMIN PE=1 SV=2 - [ATMIN_HUMAN]	2.69405	2.79	1	1	1	1	823	88.2922	5.16064
	A2	Sequence	# PSMs	# Proteins	# Protein Groups	Protein Group Accessions	Modifications	ΔCn	q-Value	PEP	XCorr	Charge	MH+ [Da]	ΔM [ppm]	RT [min]	# Missed Cleavages
	Medium	AVPAATTGAAAAASGPWVPPGPR	1	1	1	O43313		0	0.018	0.2279	2.69405	3	2073.09	-1.17266	32.5939	0
Q6KC79-3	Isoform 3 of Nipped-B-like protein OS=Homo sapiens OX=9606 GN=NIPBL - [NIPBL_HUMAN]	2.69224	1.63	3	1	1	1	1101	122.292	8.79248
	A2	Sequence	# PSMs	# Proteins	# Protein Groups	Protein Group Accessions	Modifications	ΔCn	q-Value	PEP	XCorr	Charge	MH+ [Da]	ΔM [ppm]	RT [min]	# Missed Cleavages
	Medium	vSGPLSGNSANHHAdNPR	1	3	1	Q6KC79-3	N-Term(Formyl); D15(Methyl)	0	0.019	0.2467	2.69224	2	1871.87	0.157643	40.5448	0
Q14517	Protocadherin Fat 1 OS=Homo sapiens OX=9606 GN=FAT1 PE=1 SV=2 - [FAT1_HUMAN]	2.68495	0.35	1	1	1	1	4588	505.958	4.99561
	A2	Sequence	# PSMs	# Proteins	# Protein Groups	Protein Group Accessions	Modifications	ΔCn	q-Value	PEP	XCorr	Charge	MH+ [Da]	ΔM [ppm]	RT [min]	# Missed Cleavages
	High	iGEETGVIETSDRLdR	1	1	1	Q14517	N-Term(Formyl); D15(Methyl)	0	0.007	0.1195	2.68495	3	1831.9	-0.373523	39.8032	1
Q9BX69	Caspase recruitment domain-containing protein 6 OS=Homo sapiens OX=9606 GN=CARD6 PE=1 SV=2 - [CARD6_HUMAN]	2.68384	1.93	1	1	1	1	1037	116.394	6.3667
	A2	Sequence	# PSMs	# Proteins	# Protein Groups	Protein Group Accessions	Modifications	ΔCn	q-Value	PEP	XCorr	Charge	MH+ [Da]	ΔM [ppm]	RT [min]	# Missed Cleavages
	Medium	IQVSSGENmAGTAEGEGQQR	1	1	1	Q9BX69	M9(Oxidation)	0	0.029	0.3341	2.68384	2	2064.92	-0.284831	75.4883	0
A8MWK0	Putative fatty acid desaturase 2-like protein FADS2B OS=Homo sapiens OX=9606 GN=FADS2B PE=5 SV=2 - [FS2P1_HUMAN]	2.67754	4.77	1	1	1	1	482	56.3213	7.97217
	A2	Sequence	# PSMs	# Proteins	# Protein Groups	Protein Group Accessions	Modifications	ΔCn	q-Value	PEP	XCorr	Charge	MH+ [Da]	ΔM [ppm]	RT [min]	# Missed Cleavages
	Medium	vWLPLFmPVYLkLPSmQAmYLQR	1	1	1	A8MWK0	N-Term(Formyl); M7(Oxidation); K12(Methyl); M16(Oxidation); M19(Oxidation)	0	0.016	0.207	2.67754	4	2914.5	-1.40778	65.2252	1
Q8TD91	Melanoma-associated antigen C3 OS=Homo sapiens OX=9606 GN=MAGEC3 PE=1 SV=1 - [MAGC3_HUMAN]	2.67619	2.95	1	1	1	1	643	71.8631	4.86865
	A2	Sequence	# PSMs	# Proteins	# Protein Groups	Protein Group Accessions	Modifications	ΔCn	q-Value	PEP	XCorr	Charge	MH+ [Da]	ΔM [ppm]	RT [min]	# Missed Cleavages
	Medium	sAEGSVLDLANPQGLAGHR	1	1	1	Q8TD91	N-Term(Formyl)	0	0.026	0.3074	2.67619	2	1919.96	1.40008	100.355	0
Q00839-2	Isoform 2 of Heterogeneous nuclear ribonucleoprotein U OS=Homo sapiens OX=9606 GN=HNRNPU - [HNRPU_HUMAN]	2.6688	2.23	2	1	1	1	806	88.9242	5.78271
	A2	Sequence	# PSMs	# Proteins	# Protein Groups	Protein Group Accessions	Modifications	ΔCn	q-Value	PEP	XCorr	Charge	MH+ [Da]	ΔM [ppm]	RT [min]	# Missed Cleavages
	High	SSGPTSLFAVTVAPPGAR	1	2	1	Q00839-2		0	0	0.005983	2.6688	2	1714.91	-0.398042	47.0993	0
Q8WZ60	Kelch-like protein 6 OS=Homo sapiens OX=9606 GN=KLHL6 PE=1 SV=3 - [KLHL6_HUMAN]	2.6589	2.58	1	1	1	1	621	70.3138	6.29053
	A2	Sequence	# PSMs	# Proteins	# Protein Groups	Protein Group Accessions	Modifications	ΔCn	q-Value	PEP	XCorr	Charge	MH+ [Da]	ΔM [ppm]	RT [min]	# Missed Cleavages
	Medium	nEVIATVLcWDPEAQk	1	1	1	Q8WZ60	N-Term(Formyl); C9(Carbamidomethyl); K16(Methyl)	0	0.02	0.2584	2.6589	2	1914.92	-2.03831	87.6528	0
Q96I99	Succinate--CoA ligase [GDP-forming] subunit beta, mitochondrial OS=Homo sapiens OX=9606 GN=SUCLG2 PE=1 SV=2 - [SUCB2_HUMAN]	2.63415	2.55	2	1	1	1	432	46.4814	6.39209
	A2	Sequence	# PSMs	# Proteins	# Protein Groups	Protein Group Accessions	Modifications	ΔCn	q-Value	PEP	XCorr	Charge	MH+ [Da]	ΔM [ppm]	RT [min]	# Missed Cleavages
	Medium	VmVAEALDISR	1	2	1	Q96I99	M2(Oxidation)	0	0.036	0.387	2.63415	2	1219.63	-2.29945	30.6279	0
Q58FF3	Putative endoplasmin-like protein OS=Homo sapiens OX=9606 GN=HSP90B2P PE=5 SV=1 - [ENPLL_HUMAN]	2.63277	3.76	1	1	1	1	399	45.8299	5.26221
	A2	Sequence	# PSMs	# Proteins	# Protein Groups	Protein Group Accessions	Modifications	ΔCn	q-Value	PEP	XCorr	Charge	MH+ [Da]	ΔM [ppm]	RT [min]	# Missed Cleavages
	Medium	lGVIEDHSNRTcLAk	1	1	1	Q58FF3	N-Term(Formyl); C12(Carbamidomethyl); K15(Methyl)	0	0.015	0.1995	2.63277	2	1754.89	1.1559	84.2707	1
Q00796-2	Isoform 2 of Sorbitol dehydrogenase OS=Homo sapiens OX=9606 GN=SORD - [DHSO_HUMAN]	2.62954	17	2	1	1	1	100	10.8046	9.15869
	A2	Sequence	# PSMs	# Proteins	# Protein Groups	Protein Group Accessions	Modifications	ΔCn	q-Value	PEP	XCorr	Charge	MH+ [Da]	ΔM [ppm]	RT [min]	# Missed Cleavages
	High	LENYPIPEPGPNEVLLR	1	2	1	Q00796-2		0	0.004	0.0523	2.62954	2	1950.03	-4.03848	52.7757	0
Q2M1Z3	Rho GTPase-activating protein 31 OS=Homo sapiens OX=9606 GN=ARHGAP31 PE=1 SV=2 - [RHG31_HUMAN]	2.62583	1.04	1	1	1	1	1444	156.888	5.75732
	A2	Sequence	# PSMs	# Proteins	# Protein Groups	Protein Group Accessions	Modifications	ΔCn	q-Value	PEP	XCorr	Charge	MH+ [Da]	ΔM [ppm]	RT [min]	# Missed Cleavages
	Medium	aLNISEPFAVSVPLR	1	1	1	Q2M1Z3	N-Term(Formyl)	0	0.047	0.4567	2.62583	2	1640.89	-3.59152	44.4236	0
Q15811-4	Isoform 4 of Intersectin-1 OS=Homo sapiens OX=9606 GN=ITSN1 - [ITSN1_HUMAN]	2.60857	1.15	4	1	1	1	1650	187.671	7.94287
	A2	Sequence	# PSMs	# Proteins	# Protein Groups	Protein Group Accessions	Modifications	ΔCn	q-Value	PEP	XCorr	Charge	MH+ [Da]	ΔM [ppm]	RT [min]	# Missed Cleavages
	Medium	qLNGAALIQQKTDEAPDFK	1	4	1	Q15811-4	N-Term(Formyl)	0	0.028	0.323	2.60857	2	2115.08	5.67899	136.855	1
Q15652	Probable JmjC domain-containing histone demethylation protein 2C OS=Homo sapiens OX=9606 GN=JMJD1C PE=1 SV=2 - [JHD2C_HUMAN]	2.59747	0.63	1	1	1	1	2540	284.349	7.86963
	A2	Sequence	# PSMs	# Proteins	# Protein Groups	Protein Group Accessions	Modifications	ΔCn	q-Value	PEP	XCorr	Charge	MH+ [Da]	ΔM [ppm]	RT [min]	# Missed Cleavages
	Medium	VQEIFmQGPYSLNGYR	1	1	1	Q15652	M6(Oxidation)	0	0.048	0.4649	2.59747	2	1917.91	-1.01672	35.4067	0
Q86XP3-2	Isoform 2 of ATP-dependent RNA helicase DDX42 OS=Homo sapiens OX=9606 GN=DDX42 - [DDX42_HUMAN]	2.59611	1.47	2	1	1	1	819	90.0128	7.75244
	A2	Sequence	# PSMs	# Proteins	# Protein Groups	Protein Group Accessions	Modifications	ΔCn	q-Value	PEP	XCorr	Charge	MH+ [Da]	ΔM [ppm]	RT [min]	# Missed Cleavages
	Medium	tADGFAVPEPPK	1	2	1	Q86XP3-2	N-Term(Formyl)	0	0.027	0.3203	2.59611	2	1256.61	-1.7852	39.433	0
P51512	Matrix metalloproteinase-16 OS=Homo sapiens OX=9606 GN=MMP16 PE=1 SV=2 - [MMP16_HUMAN]	2.593	2.31	1	1	1	1	607	69.477	8.54346
	A2	Sequence	# PSMs	# Proteins	# Protein Groups	Protein Group Accessions	Modifications	ΔCn	q-Value	PEP	XCorr	Charge	MH+ [Da]	ΔM [ppm]	RT [min]	# Missed Cleavages
	Medium	EGHSPPDDVDIVIK	1	1	1	P51512		0	0.014	0.1746	2.593	3	1520.75	-4.99802	40.9381	0
Q8N693	Homeobox protein ESX1 OS=Homo sapiens OX=9606 GN=ESX1 PE=1 SV=3 - [ESX1_HUMAN]	2.5895	3.69	1	1	1	1	406	44.2682	5.2749
	A2	Sequence	# PSMs	# Proteins	# Protein Groups	Protein Group Accessions	Modifications	ΔCn	q-Value	PEP	XCorr	Charge	MH+ [Da]	ΔM [ppm]	RT [min]	# Missed Cleavages
	Medium	sLAVGEDIEEVNDEK	1	1	1	Q8N693	N-Term(Formyl)	0	0.029	0.3341	2.5895	2	1674.77	0.874122	61.7943	0
Q15582	Transforming growth factor-beta-induced protein ig-h3 OS=Homo sapiens OX=9606 GN=TGFBI PE=1 SV=1 - [BGH3_HUMAN]	2.56268	2.2	1	1	1	1	683	74.634	7.7085
	A2	Sequence	# PSMs	# Proteins	# Protein Groups	Protein Group Accessions	Modifications	ΔCn	q-Value	PEP	XCorr	Charge	MH+ [Da]	ΔM [ppm]	RT [min]	# Missed Cleavages
	Medium	EGVYTVFAPTNEAFR	1	1	1	Q15582		0	0.037	0.395	2.56268	2	1700.82	-3.37492	47.6072	0
P04920-2	Isoform B1 of Anion exchange protein 2 OS=Homo sapiens OX=9606 GN=SLC4A2 - [B3A2_HUMAN]	2.56173	1.47	3	1	1	1	1227	135.52	6.21436
	A2	Sequence	# PSMs	# Proteins	# Protein Groups	Protein Group Accessions	Modifications	ΔCn	q-Value	PEP	XCorr	Charge	MH+ [Da]	ΔM [ppm]	RT [min]	# Missed Cleavages
	Medium	ALLQmVEAAGAAEDDPLR	1	3	1	P04920-2	M5(Oxidation)	0	0.028	0.3258	2.56173	2	1885.92	-4.0691	32.3795	0
Q6ZMN7	PDZ domain-containing RING finger protein 4 OS=Homo sapiens OX=9606 GN=PDZRN4 PE=1 SV=3 - [PZRN4_HUMAN]	2.5587	1.74	1	1	1	2	1036	117.03	5.87158
	A2	Sequence	# PSMs	# Proteins	# Protein Groups	Protein Group Accessions	Modifications	ΔCn	q-Value	PEP	XCorr	Charge	MH+ [Da]	ΔM [ppm]	RT [min]	# Missed Cleavages
	Medium	iLENGPADRADGLEIHdK	2	1	1	Q6ZMN7	N-Term(Formyl); D17(Methyl)	0	0.024	0.2913	2.5587	2	2005	2.96653	59.2926	1
O75369-7	Isoform 7 of Filamin-B OS=Homo sapiens OX=9606 GN=FLNB - [FLNB_HUMAN]	2.55439	0.83	7	1	1	1	2422	257.39	5.64307
	A2	Sequence	# PSMs	# Proteins	# Protein Groups	Protein Group Accessions	Modifications	ΔCn	q-Value	PEP	XCorr	Charge	MH+ [Da]	ΔM [ppm]	RT [min]	# Missed Cleavages
	High	LVSPGSANETSSILVESVTR	1	7	1	O75369-7		0	0.008	0.1289	2.55439	2	2046.07	0.0134069	43.1016	0
Q58DX5	Inactive N-acetylated-alpha-linked acidic dipeptidase-like protein 2 OS=Homo sapiens OX=9606 GN=NAALADL2 PE=1 SV=3 - [NADL2_HUMAN]	2.54843	2.14	1	1	1	1	795	88.626	6.15088
	A2	Sequence	# PSMs	# Proteins	# Protein Groups	Protein Group Accessions	Modifications	ΔCn	q-Value	PEP	XCorr	Charge	MH+ [Da]	ΔM [ppm]	RT [min]	# Missed Cleavages
	Medium	AGFGGVLLYIDPcdLPK	1	1	1	Q58DX5	C13(Carbamidomethyl); D14(Methyl)	0	0.028	0.3235	2.54843	2	1848.95	-1.41717	107.102	0
P06028	Glycophorin-B OS=Homo sapiens OX=9606 GN=GYPB PE=1 SV=3 - [GLPB_HUMAN]	2.54701	18.68	1	1	1	1	91	9.77542	9.37842
	A2	Sequence	# PSMs	# Proteins	# Protein Groups	Protein Group Accessions	Modifications	ΔCn	q-Value	PEP	XCorr	Charge	MH+ [Da]	ΔM [ppm]	RT [min]	# Missed Cleavages
	Medium	SYISSQTNGETGQLVHR	1	1	1	P06028		0	0.018	0.2241	2.54701	2	1876.91	-0.774475	45.7141	0
A4D1P6-3	Isoform 3 of WD repeat-containing protein 91 OS=Homo sapiens OX=9606 GN=WDR91 - [WDR91_HUMAN]	2.54392	2.74	3	1	1	1	365	42.0853	7.81104
	A2	Sequence	# PSMs	# Proteins	# Protein Groups	Protein Group Accessions	Modifications	ΔCn	q-Value	PEP	XCorr	Charge	MH+ [Da]	ΔM [ppm]	RT [min]	# Missed Cleavages
	Medium	QLDAEIkADK	1	3	1	A4D1P6-3	K7(Methyl)	0	0.047	0.4578	2.54392	1	1144.62	-2.27601	33.4785	1
P62993-2	Isoform 2 of Growth factor receptor-bound protein 2 OS=Homo sapiens OX=9606 GN=GRB2 - [GRB2_HUMAN]	2.53851	6.25	2	1	1	1	176	20.544	5.84619
	A2	Sequence	# PSMs	# Proteins	# Protein Groups	Protein Group Accessions	Modifications	ΔCn	q-Value	PEP	XCorr	Charge	MH+ [Da]	ΔM [ppm]	RT [min]	# Missed Cleavages
	High	aTAddELSFkR	1	2	1	P62993-2	N-Term(Formyl); D4(Methyl); D5(Methyl); K10(Methyl)	0	0.003	0.03642	2.53851	2	1322.66	1.38642	42.1507	1
Q9Y2L6-2	Isoform 2 of FERM domain-containing protein 4B OS=Homo sapiens OX=9606 GN=FRMD4B - [FRM4B_HUMAN]	2.53357	1.63	2	1	1	1	980	111.565	8.60205
	A2	Sequence	# PSMs	# Proteins	# Protein Groups	Protein Group Accessions	Modifications	ΔCn	q-Value	PEP	XCorr	Charge	MH+ [Da]	ΔM [ppm]	RT [min]	# Missed Cleavages
	Medium	SLDEIAmdLTETGTQR	1	2	1	Q9Y2L6-2	M7(Oxidation); D8(Methyl)	0	0.044	0.4339	2.53357	2	1809.85	-0.14212	57.3964	0
P35558	Phosphoenolpyruvate carboxykinase, cytosolic [GTP] OS=Homo sapiens OX=9606 GN=PCK1 PE=1 SV=3 - [PCKGC_HUMAN]	2.51452	2.25	1	1	1	1	622	69.1497	6.13818
	A2	Sequence	# PSMs	# Proteins	# Protein Groups	Protein Group Accessions	Modifications	ΔCn	q-Value	PEP	XCorr	Charge	MH+ [Da]	ΔM [ppm]	RT [min]	# Missed Cleavages
	Medium	VVQGSLDSLPQAVR	1	1	1	P35558		0	0.012	0.1528	2.51452	2	1468.81	0.280606	29.7092	0
Q96BA8-2	Isoform 2 of Cyclic AMP-responsive element-binding protein 3-like protein 1 OS=Homo sapiens OX=9606 GN=CREB3L1 - [CR3L1_HUMAN]	2.51252	3.71	2	1	1	1	431	47.7527	5.12256
	A2	Sequence	# PSMs	# Proteins	# Protein Groups	Protein Group Accessions	Modifications	ΔCn	q-Value	PEP	XCorr	Charge	MH+ [Da]	ΔM [ppm]	RT [min]	# Missed Cleavages
	Medium	SLLFYddGAGLWEDGR	1	2	1	Q96BA8-2	D6(Methyl); D7(Methyl)	0	0.044	0.4306	2.51252	2	1841.86	-3.65074	77.0997	0
D6RF30	Golgin subfamily A member 8K OS=Homo sapiens OX=9606 GN=GOLGA8K PE=3 SV=2 - [GOG8K_HUMAN]	2.51222	2.86	1	1	1	1	630	71.5125	8.22119
	A2	Sequence	# PSMs	# Proteins	# Protein Groups	Protein Group Accessions	Modifications	ΔCn	q-Value	PEP	XCorr	Charge	MH+ [Da]	ΔM [ppm]	RT [min]	# Missed Cleavages
	Medium	EdPLLdKPTAQPIVQDHK	1	1	1	D6RF30	D2(Methyl); D6(Methyl)	0	0.048	0.4633	2.51222	2	2072.1	-0.941993	35.8424	0
O43290	U4/U6.U5 tri-snRNP-associated protein 1 OS=Homo sapiens OX=9606 GN=SART1 PE=1 SV=1 - [SNUT1_HUMAN]	2.50671	1.88	1	1	1	1	800	90.2003	6.12549
	A2	Sequence	# PSMs	# Proteins	# Protein Groups	Protein Group Accessions	Modifications	ΔCn	q-Value	PEP	XCorr	Charge	MH+ [Da]	ΔM [ppm]	RT [min]	# Missed Cleavages
	High	EEPVTADVINPmALR	1	1	1	O43290	M12(Oxidation)	0	0.001	0.02298	2.50671	2	1670.84	-0.542432	83.8108	0
Q5VT52-2	Isoform 2 of Regulation of nuclear pre-mRNA domain-containing protein 2 OS=Homo sapiens OX=9606 GN=RPRD2 - [RPRD2_HUMAN]	2.50215	0.77	3	1	1	1	1424	152.494	7.32764
	A2	Sequence	# PSMs	# Proteins	# Protein Groups	Protein Group Accessions	Modifications	ΔCn	q-Value	PEP	XCorr	Charge	MH+ [Da]	ΔM [ppm]	RT [min]	# Missed Cleavages
	Medium	vPGKGNRGHGR	1	3	1	Q5VT52-2	N-Term(Formyl)	0	0.042	0.4203	2.50215	2	1162.62	-1.62164	39.302	2
Q6N021-2	Isoform 2 of Methylcytosine dioxygenase TET2 OS=Homo sapiens OX=9606 GN=TET2 - [TET2_HUMAN]	2.4999	1.37	3	1	1	1	1165	130.173	7.79639
	A2	Sequence	# PSMs	# Proteins	# Protein Groups	Protein Group Accessions	Modifications	ΔCn	q-Value	PEP	XCorr	Charge	MH+ [Da]	ΔM [ppm]	RT [min]	# Missed Cleavages
	Medium	tLSQYYPdcVSIAVQK	1	3	1	Q6N021-2	N-Term(Formyl); D8(Methyl); C9(Carbamidomethyl)	0	0.046	0.4454	2.4999	2	1913.93	0.155661	120.434	0
Q00610-2	Isoform 2 of Clathrin heavy chain 1 OS=Homo sapiens OX=9606 GN=CLTC - [CLH1_HUMAN]	2.49452	0.79	2	1	1	1	1639	187.771	5.69385
	A2	Sequence	# PSMs	# Proteins	# Protein Groups	Protein Group Accessions	Modifications	ΔCn	q-Value	PEP	XCorr	Charge	MH+ [Da]	ΔM [ppm]	RT [min]	# Missed Cleavages
	High	SVDPTLALSVYLR	1	2	1	Q00610-2		0	0.001	0.02416	2.49452	2	1433.8	-1.65878	63.0355	0
P52565	Rho GDP-dissociation inhibitor 1 OS=Homo sapiens OX=9606 GN=ARHGDIA PE=1 SV=3 - [GDIR1_HUMAN]	2.48063	7.35	1	1	1	1	204	23.1927	5.10986
	A2	Sequence	# PSMs	# Proteins	# Protein Groups	Protein Group Accessions	Modifications	ΔCn	q-Value	PEP	XCorr	Charge	MH+ [Da]	ΔM [ppm]	RT [min]	# Missed Cleavages
	High	AEEYEFLTPVEEAPK	1	1	1	P52565		0	0.001	0.01955	2.48063	2	1751.84	0.458453	41.8503	0
P78509-3	Isoform 3 of Reelin OS=Homo sapiens OX=9606 GN=RELN - [RELN_HUMAN]	2.47225	0.53	3	1	1	1	3427	383.845	5.70654
	A2	Sequence	# PSMs	# Proteins	# Protein Groups	Protein Group Accessions	Modifications	ΔCn	q-Value	PEP	XCorr	Charge	MH+ [Da]	ΔM [ppm]	RT [min]	# Missed Cleavages
	Medium	iISVELPGDAKQFGIQFR	1	3	1	P78509-3	N-Term(Formyl)	0	0.016	0.2144	2.47225	2	2046.09	-5.00168	137.755	1
O43918-2	Isoform 2 of Autoimmune regulator OS=Homo sapiens OX=9606 GN=AIRE - [AIRE_HUMAN]	2.47048	5.03	3	1	1	1	338	35.4842	6.80029
	A2	Sequence	# PSMs	# Proteins	# Protein Groups	Protein Group Accessions	Modifications	ΔCn	q-Value	PEP	XCorr	Charge	MH+ [Da]	ΔM [ppm]	RT [min]	# Missed Cleavages
	Medium	gPPGEPLAGmDTTLVYK	1	3	1	O43918-2	N-Term(Formyl); M10(Oxidation)	0	0.021	0.263	2.47048	2	1789.87	1.67824	35.2893	0
Q9NWT6	Hypoxia-inducible factor 1-alpha inhibitor OS=Homo sapiens OX=9606 GN=HIF1AN PE=1 SV=2 - [HIF1N_HUMAN]	2.47005	4.3	1	1	1	1	349	40.2599	5.56689
	A2	Sequence	# PSMs	# Proteins	# Protein Groups	Protein Group Accessions	Modifications	ΔCn	q-Value	PEP	XCorr	Charge	MH+ [Da]	ΔM [ppm]	RT [min]	# Missed Cleavages
	High	iVmDFLGFNWNWINK	1	1	1	Q9NWT6	N-Term(Formyl); M3(Oxidation)	0	0.001	0.02031	2.47005	2	1940.93	-2.33338	46.4042	0
Q8N6R0-2	Isoform 5 of eEF1A lysine and N-terminal methyltransferase OS=Homo sapiens OX=9606 GN=METTL13 - [EFNMT_HUMAN]	2.4672	3.54	5	1	1	1	396	44.5338	5.63037
	A2	Sequence	# PSMs	# Proteins	# Protein Groups	Protein Group Accessions	Modifications	ΔCn	q-Value	PEP	XCorr	Charge	MH+ [Da]	ΔM [ppm]	RT [min]	# Missed Cleavages
	Medium	tLQQVdRmLAEVGR	1	5	1	Q8N6R0-2	N-Term(Formyl); D6(Methyl); M8(Oxidation)	0	0.038	0.4021	2.4672	2	1673.86	-0.778321	28.7961	1
Q96EY1-2	Isoform 2 of DnaJ homolog subfamily A member 3, mitochondrial OS=Homo sapiens OX=9606 GN=DNAJA3 - [DNJA3_HUMAN]	2.43714	2.43	2	1	1	1	453	49.5802	9.39307
	A2	Sequence	# PSMs	# Proteins	# Protein Groups	Protein Group Accessions	Modifications	ΔCn	q-Value	PEP	XCorr	Charge	MH+ [Da]	ΔM [ppm]	RT [min]	# Missed Cleavages
	Medium	YHPDTNKddPK	1	2	1	Q96EY1-2	D8(Methyl); D9(Methyl)	0	0.024	0.2974	2.43714	2	1357.63	-7.61182	55.9123	1
Q9BZW7	Testis-specific gene 10 protein OS=Homo sapiens OX=9606 GN=TSGA10 PE=1 SV=1 - [TSG10_HUMAN]	2.42343	2.29	1	1	1	1	698	81.37	5.97314
	A2	Sequence	# PSMs	# Proteins	# Protein Groups	Protein Group Accessions	Modifications	ΔCn	q-Value	PEP	XCorr	Charge	MH+ [Da]	ΔM [ppm]	RT [min]	# Missed Cleavages
	Medium	dILAHdNdNLQEQFAk	1	1	1	Q9BZW7	N-Term(Formyl); D6(Methyl); D8(Methyl); K16(Methyl)	0	0.035	0.3738	2.42343	2	1940.93	-0.0331016	50.5247	0
O75152	Zinc finger CCCH domain-containing protein 11A OS=Homo sapiens OX=9606 GN=ZC3H11A PE=1 SV=3 - [ZC11A_HUMAN]	2.42036	1.85	1	1	1	1	810	89.076	8.36768
	A2	Sequence	# PSMs	# Proteins	# Protein Groups	Protein Group Accessions	Modifications	ΔCn	q-Value	PEP	XCorr	Charge	MH+ [Da]	ΔM [ppm]	RT [min]	# Missed Cleavages
	Medium	nLQEGNEVdSQSSIR	1	1	1	O75152	N-Term(Formyl); D9(Methyl)	0	0.04	0.4129	2.42036	2	1717.8	1.10052	46.9234	0
Q86U86-4	Isoform 4 of Protein polybromo-1 OS=Homo sapiens OX=9606 GN=PBRM1 - [PB1_HUMAN]	2.4083	0.88	8	1	1	1	1582	180.97	6.87354
	A2	Sequence	# PSMs	# Proteins	# Protein Groups	Protein Group Accessions	Modifications	ΔCn	q-Value	PEP	XCorr	Charge	MH+ [Da]	ΔM [ppm]	RT [min]	# Missed Cleavages
	Medium	YIEGLSAESNSISK	1	8	1	Q86U86-4		0	0.048	0.4621	2.4083	2	1497.74	-1.9358	37.412	0
P21281	V-type proton ATPase subunit B, brain isoform OS=Homo sapiens OX=9606 GN=ATP6V1B2 PE=1 SV=3 - [VATB2_HUMAN]	2.38399	3.13	2	1	1	1	511	56.4649	5.80811
	A2	Sequence	# PSMs	# Proteins	# Protein Groups	Protein Group Accessions	Modifications	ΔCn	q-Value	PEP	XCorr	Charge	MH+ [Da]	ΔM [ppm]	RT [min]	# Missed Cleavages
	High	GFPGYmYTDLATIYER	1	2	1	P21281	M6(Oxidation)	0	0.007	0.1131	2.38399	2	1912.87	-2.51423	62.0384	0
Q9NWS8-2	Isoform 2 of Required for meiotic nuclear division protein 1 homolog OS=Homo sapiens OX=9606 GN=RMND1 - [RMND1_HUMAN]	2.35368	4.2	2	1	1	1	238	27.8285	6.17627
	A2	Sequence	# PSMs	# Proteins	# Protein Groups	Protein Group Accessions	Modifications	ΔCn	q-Value	PEP	XCorr	Charge	MH+ [Da]	ΔM [ppm]	RT [min]	# Missed Cleavages
	Medium	tcQFLSIGRR	1	2	1	Q9NWS8-2	N-Term(Formyl); C2(Carbamidomethyl)	0	0.04	0.4154	2.35368	2	1265.64	-0.253736	34.6645	1
Q8N7X0	Androglobin OS=Homo sapiens OX=9606 GN=ADGB PE=2 SV=3 - [ADGB_HUMAN]	2.34485	0.66	1	1	1	1	1667	189.594	8.30908
	A2	Sequence	# PSMs	# Proteins	# Protein Groups	Protein Group Accessions	Modifications	ΔCn	q-Value	PEP	XCorr	Charge	MH+ [Da]	ΔM [ppm]	RT [min]	# Missed Cleavages
	Medium	LANIdIHVAdR	1	1	1	Q8N7X0	D5(Methyl); D10(Methyl)	0	0.015	0.1985	2.34485	2	1264.7	-4.26121	45.8354	0
O00398	Putative P2Y purinoceptor 10 OS=Homo sapiens OX=9606 GN=P2RY10 PE=2 SV=1 - [P2Y10_HUMAN]	2.34421	3.54	1	1	1	1	339	38.7479	9.01221
	A2	Sequence	# PSMs	# Proteins	# Protein Groups	Protein Group Accessions	Modifications	ΔCn	q-Value	PEP	XCorr	Charge	MH+ [Da]	ΔM [ppm]	RT [min]	# Missed Cleavages
	Medium	QPPmAFQGISER	1	1	1	O00398	M4(Oxidation)	0	0.021	0.2752	2.34421	2	1376.66	-0.102454	34.3618	0
P14317	Hematopoietic lineage cell-specific protein OS=Homo sapiens OX=9606 GN=HCLS1 PE=1 SV=3 - [HCLS1_HUMAN]	2.34205	2.88	1	1	1	1	486	53.981	4.80518
	A2	Sequence	# PSMs	# Proteins	# Protein Groups	Protein Group Accessions	Modifications	ΔCn	q-Value	PEP	XCorr	Charge	MH+ [Da]	ΔM [ppm]	RT [min]	# Missed Cleavages
	Medium	cHGHFGLFPANYVK	1	1	1	P14317	N-Term(Formyl); C1(Carbamidomethyl)	0	0.018	0.2252	2.34205	2	1674.78	-0.301582	54.0351	0
O75382-3	Isoform Gamma of Tripartite motif-containing protein 3 OS=Homo sapiens OX=9606 GN=TRIM3 - [TRIM3_HUMAN]	2.32841	1.65	1	1	1	1	665	72.0554	7.95752
	A2	Sequence	# PSMs	# Proteins	# Protein Groups	Protein Group Accessions	Modifications	ΔCn	q-Value	PEP	XCorr	Charge	MH+ [Da]	ΔM [ppm]	RT [min]	# Missed Cleavages
	Medium	QALVSDLDGLR	1	1	1	O75382-3		0	0.011	0.1526	2.32841	2	1186.64	0.253349	35.1247	0
Q9BTZ2-8	Isoform 8 of Dehydrogenase/reductase SDR family member 4 OS=Homo sapiens OX=9606 GN=DHRS4 - [DHRS4_HUMAN]	2.29586	3.98	4	1	1	1	226	23.9015	8.71924
	A2	Sequence	# PSMs	# Proteins	# Protein Groups	Protein Group Accessions	Modifications	ΔCn	q-Value	PEP	XCorr	Charge	MH+ [Da]	ΔM [ppm]	RT [min]	# Missed Cleavages
	Medium	TLAIELAPR	1	4	1	Q9BTZ2-8		0	0.046	0.4459	2.29586	2	983.594	5.85968	34.5597	0
Q8WWI1-3	Isoform 3 of LIM domain only protein 7 OS=Homo sapiens OX=9606 GN=LMO7 - [LMO7_HUMAN]	2.29569	0.89	5	1	1	1	1349	153.575	7.75244
	A2	Sequence	# PSMs	# Proteins	# Protein Groups	Protein Group Accessions	Modifications	ΔCn	q-Value	PEP	XCorr	Charge	MH+ [Da]	ΔM [ppm]	RT [min]	# Missed Cleavages
	Medium	rGESLdNLDSPR	1	5	1	Q8WWI1-3	N-Term(Formyl); D6(Methyl)	0	0.024	0.2981	2.29569	2	1400.68	0.0321064	36.5756	1
P21695-2	Isoform 2 of Glycerol-3-phosphate dehydrogenase [NAD(+)], cytoplasmic OS=Homo sapiens OX=9606 GN=GPD1 - [GPDA_HUMAN]	2.295	2.76	2	1	1	1	326	35.117	6.84424
	A2	Sequence	# PSMs	# Proteins	# Protein Groups	Protein Group Accessions	Modifications	ΔCn	q-Value	PEP	XCorr	Charge	MH+ [Da]	ΔM [ppm]	RT [min]	# Missed Cleavages
	High	LISEVIGER	1	2	1	P21695-2		0	0.004	0.05225	2.295	2	1015.58	-3.00164	28.0732	0
P27348	14-3-3 protein theta OS=Homo sapiens OX=9606 GN=YWHAQ PE=1 SV=1 - [1433T_HUMAN]	2.28602	7.35	1	1	1	1	245	27.7468	4.77979
	A2	Sequence	# PSMs	# Proteins	# Protein Groups	Protein Group Accessions	Modifications	ΔCn	q-Value	PEP	XCorr	Charge	MH+ [Da]	ΔM [ppm]	RT [min]	# Missed Cleavages
	Medium	qTIDNSQGAYQEAFdISK	1	1	1	P27348	N-Term(Formyl); D15(Methyl)	0	0.011	0.1467	2.28602	2	2056.94	-1.91263	67.8429	0
Q8NEY1-6	Isoform 6 of Neuron navigator 1 OS=Homo sapiens OX=9606 GN=NAV1 - [NAV1_HUMAN]	2.28409	0.76	6	1	1	1	1190	126.103	9.24658
	A2	Sequence	# PSMs	# Proteins	# Protein Groups	Protein Group Accessions	Modifications	ΔCn	q-Value	PEP	XCorr	Charge	MH+ [Da]	ΔM [ppm]	RT [min]	# Missed Cleavages
	High	tVQNVLDLR	1	6	1	Q8NEY1-6	N-Term(Formyl)	0	0.005	0.07347	2.28409	2	1085.6	3.50607	50.0312	0
P07355	Annexin A2 OS=Homo sapiens OX=9606 GN=ANXA2 PE=1 SV=2 - [ANXA2_HUMAN]	2.28408	4.13	2	1	1	1	339	38.5798	7.75244
	A2	Sequence	# PSMs	# Proteins	# Protein Groups	Protein Group Accessions	Modifications	ΔCn	q-Value	PEP	XCorr	Charge	MH+ [Da]	ΔM [ppm]	RT [min]	# Missed Cleavages
	Medium	GVDEVTIVNILTNR	1	2	1	P07355		0	0.024	0.2913	2.28408	2	1542.85	1.11359	64.3887	0
P05026-2	Isoform 2 of Sodium/potassium-transporting ATPase subunit beta-1 OS=Homo sapiens OX=9606 GN=ATP1B1 - [AT1B1_HUMAN]	2.28333	4.65	2	1	1	1	301	34.8708	8.646
	A2	Sequence	# PSMs	# Proteins	# Protein Groups	Protein Group Accessions	Modifications	ΔCn	q-Value	PEP	XCorr	Charge	MH+ [Da]	ΔM [ppm]	RT [min]	# Missed Cleavages
	Medium	VAPPGLTQIPQIQK	1	2	1	P05026-2		0	0.035	0.3762	2.28333	2	1489.87	-0.611439	34.1538	0
O60281-2	Isoform 2 of Zinc finger protein 292 OS=Homo sapiens OX=9606 GN=ZNF292 - [ZN292_HUMAN]	2.26678	0.5	2	1	1	1	2578	288.104	7.85498
	A2	Sequence	# PSMs	# Proteins	# Protein Groups	Protein Group Accessions	Modifications	ΔCn	q-Value	PEP	XCorr	Charge	MH+ [Da]	ΔM [ppm]	RT [min]	# Missed Cleavages
	Medium	eTSEQEGAKNDVK	1	2	1	O60281-2	N-Term(Formyl)	0	0.015	0.2034	2.26678	2	1462.66	-5.16023	58.9885	1
P12081-3	Isoform 3 of Histidine--tRNA ligase, cytoplasmic OS=Homo sapiens OX=9606 GN=HARS1 - [HARS1_HUMAN]	2.25485	2.45	4	1	1	1	449	50.1245	5.30029
	A2	Sequence	# PSMs	# Proteins	# Protein Groups	Protein Group Accessions	Modifications	ΔCn	q-Value	PEP	XCorr	Charge	MH+ [Da]	ΔM [ppm]	RT [min]	# Missed Cleavages
	Medium	TIcSSVdKLdK	1	4	1	P12081-3	C3(Carbamidomethyl); D7(Methyl); D10(Methyl)	0	0.024	0.2972	2.25485	2	1293.67	-1.89701	32.4357	1
P22732-2	Isoform 2 of Solute carrier family 2, facilitated glucose transporter member 5 OS=Homo sapiens OX=9606 GN=SLC2A5 - [GTR5_HUMAN]	2.25146	4.51	1	1	1	1	244	26.5018	7.45947
	A2	Sequence	# PSMs	# Proteins	# Protein Groups	Protein Group Accessions	Modifications	ΔCn	q-Value	PEP	XCorr	Charge	MH+ [Da]	ΔM [ppm]	RT [min]	# Missed Cleavages
	Medium	nLLANVDGEFR	1	1	1	P22732-2	N-Term(Formyl)	0	0.047	0.4532	2.25146	2	1275.64	1.82116	78.735	0
Q9HAE3-2	Isoform 2 of Calaxin OS=Homo sapiens OX=9606 GN=CLXN - [CLXN_HUMAN]	2.24748	4.4	2	1	1	1	159	18.486	4.95752
	A2	Sequence	# PSMs	# Proteins	# Protein Groups	Protein Group Accessions	Modifications	ΔCn	q-Value	PEP	XCorr	Charge	MH+ [Da]	ΔM [ppm]	RT [min]	# Missed Cleavages
	Medium	lTDTLTK	1	2	1	Q9HAE3-2	N-Term(Formyl)	0	0.035	0.3761	2.24748	1	819.444	-1.85535	33.5977	0
Q9P217	Zinc finger SWIM domain-containing protein 5 OS=Homo sapiens OX=9606 GN=ZSWIM5 PE=2 SV=2 - [ZSWM5_HUMAN]	2.22568	0.68	2	1	1	1	1185	130.551	7.18115
	A2	Sequence	# PSMs	# Proteins	# Protein Groups	Protein Group Accessions	Modifications	ΔCn	q-Value	PEP	XCorr	Charge	MH+ [Da]	ΔM [ppm]	RT [min]	# Missed Cleavages
	Medium	IVYWSFPR	1	2	1	Q9P217		0	0.022	0.2802	2.22568	2	1067.56	-4.46222	38.434	0
P22033	Methylmalonyl-CoA mutase, mitochondrial OS=Homo sapiens OX=9606 GN=MMUT PE=1 SV=4 - [MUTA_HUMAN]	2.21039	1.73	1	1	1	1	750	83.0818	6.93213
	A2	Sequence	# PSMs	# Proteins	# Protein Groups	Protein Group Accessions	Modifications	ΔCn	q-Value	PEP	XCorr	Charge	MH+ [Da]	ΔM [ppm]	RT [min]	# Missed Cleavages
	Medium	lLVAkmGQdGHdR	1	1	1	P22033	N-Term(Formyl); K5(Methyl); M6(Oxidation); D9(Methyl); D12(Methyl)	0	0.022	0.2829	2.21039	2	1525.78	-0.399303	36.0565	1
P12883	Myosin-7 OS=Homo sapiens OX=9606 GN=MYH7 PE=1 SV=5 - [MYH7_HUMAN]	2.20991	0.52	8	1	1	1	1935	222.959	5.79541
	A2	Sequence	# PSMs	# Proteins	# Protein Groups	Protein Group Accessions	Modifications	ΔCn	q-Value	PEP	XCorr	Charge	MH+ [Da]	ΔM [ppm]	RT [min]	# Missed Cleavages
	Medium	LdEAEQIALK	1	8	1	P12883	D2(Methyl)	0	0.021	0.2767	2.20991	2	1143.62	-0.62588	32.1448	0
P16452-3	Isoform 3 of Protein 4.2 OS=Homo sapiens OX=9606 GN=EPB42 - [EPB42_HUMAN]	2.20817	1.45	3	1	1	1	619	69.4119	8.39697
	A2	Sequence	# PSMs	# Proteins	# Protein Groups	Protein Group Accessions	Modifications	ΔCn	q-Value	PEP	XCorr	Charge	MH+ [Da]	ΔM [ppm]	RT [min]	# Missed Cleavages
	Medium	wSQPVHVAR	1	3	1	P16452-3	N-Term(Formyl)	0	0.022	0.2826	2.20817	1	1107.57	0.120794	112.932	0
Q8NFY4-3	Isoform 2 of Semaphorin-6D OS=Homo sapiens OX=9606 GN=SEMA6D - [SEM6D_HUMAN]	2.19292	1	6	1	1	1	998	111.659	8.66064
	A2	Sequence	# PSMs	# Proteins	# Protein Groups	Protein Group Accessions	Modifications	ΔCn	q-Value	PEP	XCorr	Charge	MH+ [Da]	ΔM [ppm]	RT [min]	# Missed Cleavages
	Medium	LNGLFDSPVK	1	6	1	Q8NFY4-3		0	0.037	0.3977	2.19292	2	1089.59	-1.36425	30.3463	0
Q96Q15-4	Isoform 4 of Serine/threonine-protein kinase SMG1 OS=Homo sapiens OX=9606 GN=SMG1 - [SMG1_HUMAN]	2.18943	0.42	4	1	1	1	2392	269.255	6.18896
	A2	Sequence	# PSMs	# Proteins	# Protein Groups	Protein Group Accessions	Modifications	ΔCn	q-Value	PEP	XCorr	Charge	MH+ [Da]	ΔM [ppm]	RT [min]	# Missed Cleavages
	Medium	tVGLSLdVSR	1	4	1	Q96Q15-4	N-Term(Formyl); D7(Methyl)	0	0.024	0.2992	2.18943	1	1088.59	-1.29026	30.8812	0
Q9NZK5	Adenosine deaminase 2 OS=Homo sapiens OX=9606 GN=ADA2 PE=1 SV=2 - [ADA2_HUMAN]	2.18426	2.54	1	1	1	1	511	58.8952	7.91357
	A2	Sequence	# PSMs	# Proteins	# Protein Groups	Protein Group Accessions	Modifications	ΔCn	q-Value	PEP	XCorr	Charge	MH+ [Da]	ΔM [ppm]	RT [min]	# Missed Cleavages
	Medium	vQNVTEFDDSLLR	1	1	1	Q9NZK5	N-Term(Formyl)	0	0.029	0.3307	2.18426	2	1563.75	-7.29569	50.8384	0
Q8WUY3-4	Isoform 4 of Protein prune homolog 2 OS=Homo sapiens OX=9606 GN=PRUNE2 - [PRUN2_HUMAN]	2.17481	0.49	4	1	1	1	3055	336.706	4.44971
	A2	Sequence	# PSMs	# Proteins	# Protein Groups	Protein Group Accessions	Modifications	ΔCn	q-Value	PEP	XCorr	Charge	MH+ [Da]	ΔM [ppm]	RT [min]	# Missed Cleavages
	Medium	gASPdmAPILEPVdR	1	4	1	Q8WUY3-4	N-Term(Formyl); D5(Methyl); M6(Oxidation); D14(Methyl)	0	0.049	0.4748	2.17481	2	1639.8	-0.577904	61.7005	0
Q9UKV3-5	Isoform 4 of Apoptotic chromatin condensation inducer in the nucleus OS=Homo sapiens OX=9606 GN=ACIN1 - [ACINU_HUMAN]	2.16646	0.9	1	1	1	1	1328	150.467	6.43018
	A2	Sequence	# PSMs	# Proteins	# Protein Groups	Protein Group Accessions	Modifications	ΔCn	q-Value	PEP	XCorr	Charge	MH+ [Da]	ΔM [ppm]	RT [min]	# Missed Cleavages
	Medium	EAVVdLHAddSR	1	1	1	Q9UKV3-5	D5(Methyl); D9(Methyl); D10(Methyl)	0	0.04	0.4141	2.16646	2	1368.67	-3.91603	33.1228	0
P23526-2	Isoform 2 of Adenosylhomocysteinase OS=Homo sapiens OX=9606 GN=AHCY - [SAHH_HUMAN]	2.16588	2.23	2	1	1	1	404	44.6296	6.46826
	A2	Sequence	# PSMs	# Proteins	# Protein Groups	Protein Group Accessions	Modifications	ΔCn	q-Value	PEP	XCorr	Charge	MH+ [Da]	ΔM [ppm]	RT [min]	# Missed Cleavages
	High	YPQLLPGIR	1	2	1	P23526-2		0	0.003	0.03813	2.16588	2	1056.62	-2.00051	37.1033	0
P35237	Serpin B6 OS=Homo sapiens OX=9606 GN=SERPINB6 PE=1 SV=3 - [SPB6_HUMAN]	2.16457	3.99	1	1	1	1	376	42.5941	5.2749
	A2	Sequence	# PSMs	# Proteins	# Protein Groups	Protein Group Accessions	Modifications	ΔCn	q-Value	PEP	XCorr	Charge	MH+ [Da]	ΔM [ppm]	RT [min]	# Missed Cleavages
	Medium	LDmmDEEEVEVSLPR	1	1	1	P35237	M3(Oxidation); M4(Oxidation)	0	0.015	0.195	2.16457	2	1823.8	-3.67615	35.0081	0
Q13685	Angio-associated migratory cell protein OS=Homo sapiens OX=9606 GN=AAMP PE=1 SV=2 - [AAMP_HUMAN]	2.15971	3	1	1	1	1	434	46.7214	4.42432
	A2	Sequence	# PSMs	# Proteins	# Protein Groups	Protein Group Accessions	Modifications	ΔCn	q-Value	PEP	XCorr	Charge	MH+ [Da]	ΔM [ppm]	RT [min]	# Missed Cleavages
	Medium	dASLVVTTSGdHK	1	1	1	Q13685	D1(Methyl); D11(Methyl)	0	0.026	0.3092	2.15971	2	1357.69	-1.52326	33.8254	0
Q9HCH5-12	Isoform 9 of Synaptotagmin-like protein 2 OS=Homo sapiens OX=9606 GN=SYTL2 - [SYTL2_HUMAN]	2.12398	1.68	4	1	1	1	893	99.377	5.32568
	A2	Sequence	# PSMs	# Proteins	# Protein Groups	Protein Group Accessions	Modifications	ΔCn	q-Value	PEP	XCorr	Charge	MH+ [Da]	ΔM [ppm]	RT [min]	# Missed Cleavages
	Medium	dkSNGLESQVNQcdK	1	4	1	Q9HCH5-12	N-Term(Formyl); K2(Methyl); C13(Carbamidomethyl); D14(Methyl)	0	0.045	0.4417	2.12398	2	1777.8	-3.58103	61.297	1
P29590-14	Isoform PML-14 of Protein PML OS=Homo sapiens OX=9606 GN=PML - [PML_HUMAN]	2.12255	2.36	12	1	1	1	423	47.5442	6.02393
	A2	Sequence	# PSMs	# Proteins	# Protein Groups	Protein Group Accessions	Modifications	ΔCn	q-Value	PEP	XCorr	Charge	MH+ [Da]	ΔM [ppm]	RT [min]	# Missed Cleavages
	Medium	aSPEAASTPR	1	12	1	P29590-14	N-Term(Formyl)	0	0.045	0.4426	2.12255	2	1014.48	-6.27906	32.7596	0
Q6IQ26-2	Isoform 2 of DENN domain-containing protein 5A OS=Homo sapiens OX=9606 GN=DENND5A - [DEN5A_HUMAN]	2.1159	0.89	2	1	1	1	1241	141.891	6.7417
	A2	Sequence	# PSMs	# Proteins	# Protein Groups	Protein Group Accessions	Modifications	ΔCn	q-Value	PEP	XCorr	Charge	MH+ [Da]	ΔM [ppm]	RT [min]	# Missed Cleavages
	Medium	sDASSLmPPLR	1	2	1	Q6IQ26-2	N-Term(Formyl); M7(Oxidation)	0	0.015	0.1938	2.1159	1	1217.58	-0.903463	47.2972	0
P30101	Protein disulfide-isomerase A3 OS=Homo sapiens OX=9606 GN=PDIA3 PE=1 SV=4 - [PDIA3_HUMAN]	2.10891	2.18	1	1	1	1	505	56.7468	6.354
	A2	Sequence	# PSMs	# Proteins	# Protein Groups	Protein Group Accessions	Modifications	ΔCn	q-Value	PEP	XCorr	Charge	MH+ [Da]	ΔM [ppm]	RT [min]	# Missed Cleavages
	Medium	ELSDFISYLQR	1	1	1	P30101		0	0.014	0.1853	2.10891	2	1370.69	-0.167421	62.1722	0
Q9H0X4	Protein FAM234A OS=Homo sapiens OX=9606 GN=FAM234A PE=1 SV=1 - [F234A_HUMAN]	2.08667	2.36	1	1	1	1	552	59.6221	6.27783
	A2	Sequence	# PSMs	# Proteins	# Protein Groups	Protein Group Accessions	Modifications	ΔCn	q-Value	PEP	XCorr	Charge	MH+ [Da]	ΔM [ppm]	RT [min]	# Missed Cleavages
	Medium	LGEGGPdSDQAIR	1	1	1	Q9H0X4	D7(Methyl)	0	0.013	0.1685	2.08667	2	1328.64	0.222391	26.9686	0
Q16670-2	Isoform 2 of Zinc finger and SCAN domain-containing protein 26 OS=Homo sapiens OX=9606 GN=ZSCAN26 - [ZSC26_HUMAN]	2.05343	5.23	2	1	1	1	325	37.5365	8.60205
	A2	Sequence	# PSMs	# Proteins	# Protein Groups	Protein Group Accessions	Modifications	ΔCn	q-Value	PEP	XCorr	Charge	MH+ [Da]	ΔM [ppm]	RT [min]	# Missed Cleavages
	Medium	fIQHLdLIEHASTHTGK	1	2	1	Q16670-2	N-Term(Formyl); D6(Methyl)	0	0.042	0.4195	2.05343	2	1989.02	-1.8763	139.99	0
Q9ULR0	Pre-mRNA-splicing factor ISY1 homolog OS=Homo sapiens OX=9606 GN=ISY1 PE=1 SV=3 - [ISY1_HUMAN]	2.04602	2.81	3	1	1	1	285	32.9719	5.17334
	A2	Sequence	# PSMs	# Proteins	# Protein Groups	Protein Group Accessions	Modifications	ΔCn	q-Value	PEP	XCorr	Charge	MH+ [Da]	ΔM [ppm]	RT [min]	# Missed Cleavages
	Medium	DLNDEINK	1	3	1	Q9ULR0		0	0.028	0.3285	2.04602	1	960.464	0.57878	75.9255	0
A8K0R7	Zinc finger protein 839 OS=Homo sapiens OX=9606 GN=ZNF839 PE=2 SV=1 - [ZN839_HUMAN]	2.04457	1.11	3	1	1	1	811	87.4291	6.53662
	A2	Sequence	# PSMs	# Proteins	# Protein Groups	Protein Group Accessions	Modifications	ΔCn	q-Value	PEP	XCorr	Charge	MH+ [Da]	ΔM [ppm]	RT [min]	# Missed Cleavages
	Medium	SGRVSRPPK	1	3	1	A8K0R7		0	0.014	0.179	2.04457	1	983.574	-0.327926	64.1234	1
P49189-2	Isoform 2 of 4-trimethylaminobutyraldehyde dehydrogenase OS=Homo sapiens OX=9606 GN=ALDH9A1 - [AL9A1_HUMAN]	2.02368	2.36	3	1	1	1	424	46.4243	5.5415
	A2	Sequence	# PSMs	# Proteins	# Protein Groups	Protein Group Accessions	Modifications	ΔCn	q-Value	PEP	XCorr	Charge	MH+ [Da]	ΔM [ppm]	RT [min]	# Missed Cleavages
	Medium	IGDPLLEDTR	1	3	1	P49189-2		0	0.017	0.2178	2.02368	2	1128.59	-1.35657	31.3344	0
P01008	Antithrombin-III OS=Homo sapiens OX=9606 GN=SERPINC1 PE=1 SV=1 - [ANT3_HUMAN]	2.00918	2.59	1	1	1	1	464	52.5689	6.7124
	A2	Sequence	# PSMs	# Proteins	# Protein Groups	Protein Group Accessions	Modifications	ΔCn	q-Value	PEP	XCorr	Charge	MH+ [Da]	ΔM [ppm]	RT [min]	# Missed Cleavages
	Medium	EVPLNTIIFmGR	1	1	1	P01008	M10(Oxidation)	0	0.028	0.3255	2.00918	2	1405.75	-0.676345	47.7365	0
Q15643-2	Isoform 2 of Thyroid receptor-interacting protein 11 OS=Homo sapiens OX=9606 GN=TRIP11 - [TRIPB_HUMAN]	1.98657	0.46	2	1	1	1	1950	224.065	5.26221
	A2	Sequence	# PSMs	# Proteins	# Protein Groups	Protein Group Accessions	Modifications	ΔCn	q-Value	PEP	XCorr	Charge	MH+ [Da]	ΔM [ppm]	RT [min]	# Missed Cleavages
	Medium	KLSSAENdR	1	2	1	Q15643-2	D8(Methyl)	0	0.047	0.4598	1.98657	2	1033.53	1.37666	35.9781	1
Q96M32	Adenylate kinase 7 OS=Homo sapiens OX=9606 GN=AK7 PE=1 SV=3 - [KAD7_HUMAN]	1.95959	0.83	1	1	1	1	723	82.6065	4.7417
	A2	Sequence	# PSMs	# Proteins	# Protein Groups	Protein Group Accessions	Modifications	ΔCn	q-Value	PEP	XCorr	Charge	MH+ [Da]	ΔM [ppm]	RT [min]	# Missed Cleavages
	Medium	EDLLmR	1	1	1	Q96M32	M5(Oxidation)	0	0.044	0.4312	1.95959	1	792.388	-5.28513	37.8187	0
P60842	Eukaryotic initiation factor 4A-I OS=Homo sapiens OX=9606 GN=EIF4A1 PE=1 SV=1 - [IF4A1_HUMAN]	1.94747	2.46	3	1	1	1	406	46.1246	5.47803
	A2	Sequence	# PSMs	# Proteins	# Protein Groups	Protein Group Accessions	Modifications	ΔCn	q-Value	PEP	XCorr	Charge	MH+ [Da]	ΔM [ppm]	RT [min]	# Missed Cleavages
	High	VLITTDLLAR	1	3	1	P60842		0	0.008	0.1231	1.94747	2	1114.68	-2.46335	39.0552	0
Q5T7N3	KN motif and ankyrin repeat domain-containing protein 4 OS=Homo sapiens OX=9606 GN=KANK4 PE=1 SV=1 - [KANK4_HUMAN]	1.9434	0.9	1	1	1	1	995	107.276	5.2749
	A2	Sequence	# PSMs	# Proteins	# Protein Groups	Protein Group Accessions	Modifications	ΔCn	q-Value	PEP	XCorr	Charge	MH+ [Da]	ΔM [ppm]	RT [min]	# Missed Cleavages
	Medium	qGNQSPAER	1	1	1	Q5T7N3	N-Term(Formyl)	0	0.043	0.4259	1.9434	1	1014.46	0.305407	95.6324	0
Q99496-2	Isoform 2 of E3 ubiquitin-protein ligase RING2 OS=Homo sapiens OX=9606 GN=RNF2 - [RING2_HUMAN]	1.94154	6.06	2	1	1	1	264	29.2393	5.64307
	A2	Sequence	# PSMs	# Proteins	# Protein Groups	Protein Group Accessions	Modifications	ΔCn	q-Value	PEP	XCorr	Charge	MH+ [Da]	ΔM [ppm]	RT [min]	# Missed Cleavages
	Medium	SKGESNQmNLDTASEK	1	2	1	Q99496-2	M8(Oxidation)	0	0.027	0.3192	1.94154	2	1754.79	0.188241	30.8659	1
Q14956-2	Isoform 2 of Transmembrane glycoprotein NMB OS=Homo sapiens OX=9606 GN=GPNMB - [GPNMB_HUMAN]	1.8769	1.25	2	1	1	1	560	62.6033	6.63916
	A2	Sequence	# PSMs	# Proteins	# Protein Groups	Protein Group Accessions	Modifications	ΔCn	q-Value	PEP	XCorr	Charge	MH+ [Da]	ΔM [ppm]	RT [min]	# Missed Cleavages
	Medium	LPLDAAK	1	2	1	Q14956-2		0	0.048	0.4623	1.8769	1	727.434	-1.13998	34.4192	0
Q9P1Z2-4	Isoform 4 of Calcium-binding and coiled-coil domain-containing protein 1 OS=Homo sapiens OX=9606 GN=CALCOCO1 - [CACO1_HUMAN]	1.81951	1.82	4	1	1	1	606	67.5008	4.70361
	A2	Sequence	# PSMs	# Proteins	# Protein Groups	Protein Group Accessions	Modifications	ΔCn	q-Value	PEP	XCorr	Charge	MH+ [Da]	ΔM [ppm]	RT [min]	# Missed Cleavages
	Medium	GdPGSSPAGPR	1	4	1	Q9P1Z2-4	D2(Methyl)	0	0.02	0.2566	1.81951	2	1011.49	0.179935	45.3694	0
O95084-2	Isoform 2 of Serine protease 23 OS=Homo sapiens OX=9606 GN=PRSS23 - [PRS23_HUMAN]	1.77214	4.84	2	1	1	1	351	39.6162	9.62744
	A2	Sequence	# PSMs	# Proteins	# Protein Groups	Protein Group Accessions	Modifications	ΔCn	q-Value	PEP	XCorr	Charge	MH+ [Da]	ΔM [ppm]	RT [min]	# Missed Cleavages
	Medium	IHFSGYdNdRPGNLVYR	1	2	1	O95084-2	D7(Methyl); D9(Methyl)	0	0.037	0.3941	1.77214	2	2051.01	-0.280174	49.3359	0
O15392-5	Isoform 5 of Baculoviral IAP repeat-containing protein 5 OS=Homo sapiens OX=9606 GN=BIRC5 - [BIRC5_HUMAN]	1.75255	5.98	1	1	1	1	117	13.4585	5.2749
	A2	Sequence	# PSMs	# Proteins	# Protein Groups	Protein Group Accessions	Modifications	ΔCn	q-Value	PEP	XCorr	Charge	MH+ [Da]	ΔM [ppm]	RT [min]	# Missed Cleavages
	Medium	ETLPPPR	1	1	1	O15392-5		0	0.049	0.4697	1.75255	1	809.45	-2.13868	30.2466	0
Q9UBK8	Methionine synthase reductase OS=Homo sapiens OX=9606 GN=MTRR PE=1 SV=4 - [MTRR_HUMAN]	1.72008	1.15	2	1	1	1	698	77.625	6.49365
	A2	Sequence	# PSMs	# Proteins	# Protein Groups	Protein Group Accessions	Modifications	ΔCn	q-Value	PEP	XCorr	Charge	MH+ [Da]	ΔM [ppm]	RT [min]	# Missed Cleavages
	Medium	QGAAdYSR	1	2	1	Q9UBK8	D5(Methyl)	0	0.013	0.167	1.72008	1	881.411	0.13005	88.0062	0
Q9UBB4-2	Isoform 2 of Ataxin-10 OS=Homo sapiens OX=9606 GN=ATXN10 - [ATX10_HUMAN]	1.70942	1.95	2	1	1	1	411	46.2572	5.08447
	A2	Sequence	# PSMs	# Proteins	# Protein Groups	Protein Group Accessions	Modifications	ΔCn	q-Value	PEP	XCorr	Charge	MH+ [Da]	ΔM [ppm]	RT [min]	# Missed Cleavages
	Medium	dDIPVFLR	1	2	1	Q9UBB4-2	D1(Methyl)	0	0.029	0.3331	1.70942	2	988.546	-0.627629	41.1468	0
Q9ULN7	Paraneoplastic antigen-like protein 8B OS=Homo sapiens OX=9606 GN=PNMA8B PE=2 SV=4 - [PNM8B_HUMAN]	1.6585	1.26	1	1	1	1	635	68.5737	5.45264
	A2	Sequence	# PSMs	# Proteins	# Protein Groups	Protein Group Accessions	Modifications	ΔCn	q-Value	PEP	XCorr	Charge	MH+ [Da]	ΔM [ppm]	RT [min]	# Missed Cleavages
	Medium	EVDAVVLR	1	1	1	Q9ULN7		0	0.021	0.2763	1.6585	2	900.514	-0.63346	27.1576	0
O43435-2	Isoform B of T-box transcription factor TBX1 OS=Homo sapiens OX=9606 GN=TBX1 - [TBX1_HUMAN]	1.63778	2.42	3	1	1	1	372	40.3271	8.71924
	A2	Sequence	# PSMs	# Proteins	# Protein Groups	Protein Group Accessions	Modifications	ΔCn	q-Value	PEP	XCorr	Charge	MH+ [Da]	ΔM [ppm]	RT [min]	# Missed Cleavages
	Medium	dcDPEDWPR	1	3	1	O43435-2	D1(Methyl); C2(Carbamidomethyl)	0	0.044	0.4324	1.63778	1	1203.47	-4.71951	34.1969	0
P49327	Fatty acid synthase OS=Homo sapiens OX=9606 GN=FASN PE=1 SV=3 - [FAS_HUMAN]	0	0.52	1	1	1	1	2511	273.254	6.44287
	A2	Sequence	# PSMs	# Proteins	# Protein Groups	Protein Group Accessions	Modifications	ΔCn	q-Value	PEP	XCorr	Charge	MH+ [Da]	ΔM [ppm]	RT [min]	# Missed Cleavages
	Medium	DLVEAVAHILGIR	1	1	1	P49327		0	0.014	0.1808	1.25971	2	1405.82	-0.55058	125.861	0
P42336	Phosphatidylinositol 4,5-bisphosphate 3-kinase catalytic subunit alpha isoform OS=Homo sapiens OX=9606 GN=PIK3CA PE=1 SV=2 - [PK3CA_HUMAN]	0	1.22	1	1	1	1	1068	124.203	7.2251
	A2	Sequence	# PSMs	# Proteins	# Protein Groups	Protein Group Accessions	Modifications	ΔCn	q-Value	PEP	XCorr	Charge	MH+ [Da]	ΔM [ppm]	RT [min]	# Missed Cleavages
	Medium	QmNDAHHGGWTTK	1	1	1	P42336	M2(Oxidation)	0	0.03	0.3393	0.231669	1	1498.65	1.00794	152.95	0
Q14593	Zinc finger protein 273 OS=Homo sapiens OX=9606 GN=ZNF273 PE=1 SV=3 - [ZN273_HUMAN]	0	4.04	1	1	1	1	569	64.9288	9.53955
	A2	Sequence	# PSMs	# Proteins	# Protein Groups	Protein Group Accessions	Modifications	ΔCn	q-Value	PEP	XCorr	Charge	MH+ [Da]	ΔM [ppm]	RT [min]	# Missed Cleavages
	Medium	dVAIEFSLEEWQcLdTSQQNLYR	1	1	1	Q14593	N-Term(Formyl); C13(Carbamidomethyl); D15(Methyl)	0	0.037	0.3917	2.61646	5	2886.33	0.751302	42.4875	0
Q86YR5-2	Isoform 2 of G-protein-signaling modulator 1 OS=Homo sapiens OX=9606 GN=GPSM1 - [GPSM1_HUMAN]	0	6.02	3	1	1	1	166	18.0126	4.70361
	A2	Sequence	# PSMs	# Proteins	# Protein Groups	Protein Group Accessions	Modifications	ΔCn	q-Value	PEP	XCorr	Charge	MH+ [Da]	ΔM [ppm]	RT [min]	# Missed Cleavages
	Medium	ITHSNAGHLR	1	3	1	Q86YR5-2		0	0.026	0.3096	1.47836	2	1105.58	-1.58569	49.9594	0
Q8NAG6-1	Isoform 2 of Ankyrin repeat and LEM domain-containing protein 1 OS=Homo sapiens OX=9606 GN=ANKLE1 - [ANKL1_HUMAN]	0	3.13	1	1	1	1	575	62.2166	6.771

## Sheet: Rat venous cast pooled - 2
	RAT VENOUS CAST SAMPLE 2
Accession	Description	Score	Coverage	# Proteins	# Unique Peptides	# Peptides	# PSMs	# AAs	MW [kDa]	calc. pI
P02770	Albumin OS=Rattus norvegicus OX=10116 GN=Alb PE=1 SV=2 - [ALBU_RAT]	1915.35	25.82	1	18	18	650	608	68.6861	6.48096
Q6P6Q2	Keratin, type II cytoskeletal 5 OS=Rattus norvegicus OX=10116 GN=Krt5 PE=1 SV=1 - [K2C5_RAT]	1023.39	18.4	1	6	9	342	576	61.7877	7.79639
Q4FZU2	Keratin, type II cytoskeletal 6A OS=Rattus norvegicus OX=10116 GN=Krt6a PE=1 SV=1 - [K2C6A_RAT]	986.129	15.22	1	6	9	349	552	59.2127	7.94287
Q6IFW6	Keratin, type I cytoskeletal 10 OS=Rattus norvegicus OX=10116 GN=Krt10 PE=3 SV=1 - [K1C10_RAT]	923.125	18.63	1	9	11	308	526	56.4705	5.14795
P02091	Hemoglobin subunit beta-1 OS=Rattus norvegicus OX=10116 GN=Hbb PE=1 SV=3 - [HBB1_RAT]	827.855	69.39	1	5	11	288	147	15.9692	8.07471
Q6IG05	Keratin, type II cytoskeletal 75 OS=Rattus norvegicus OX=10116 GN=Krt75 PE=3 SV=2 - [K2C75_RAT]	750.818	7.38	1	1	4	256	542	58.9906	8.07471
Q6IMF3	Keratin, type II cytoskeletal 1 OS=Rattus norvegicus OX=10116 GN=Krt1 PE=2 SV=1 - [K2C1_RAT]	680.715	6.88	1	4	6	224	625	64.7911	7.86963
P01946	Hemoglobin subunit alpha-1/2 OS=Rattus norvegicus OX=10116 GN=Hba1 PE=1 SV=3 - [HBA_RAT]	577.399	59.86	1	8	8	174	142	15.3188	7.97217
Q6IG03	Keratin, type II cytoskeletal 73 OS=Rattus norvegicus OX=10116 GN=Krt73 PE=1 SV=1 - [K2C73_RAT]	497.714	7.59	5	1	4	172	553	60.3494	7.94287
P11517	Hemoglobin subunit beta-2 OS=Rattus norvegicus OX=10116 PE=1 SV=2 - [HBB2_RAT]	476.06	57.82	1	2	8	177	147	15.9723	8.79248
Q6IG02	Keratin, type II cytoskeletal 2 epidermal OS=Rattus norvegicus OX=10116 GN=Krt2 PE=3 SV=1 - [K22E_RAT]	371.961	6.57	1	2	4	129	685	69.0852	7.69385
Q6IG00	Keratin, type II cytoskeletal 4 OS=Rattus norvegicus OX=10116 GN=Krt4 PE=3 SV=1 - [K2C4_RAT]	365.631	7.09	1	1	4	131	536	57.631	7.63525
P14046	Alpha-1-inhibitor 3 OS=Rattus norvegicus OX=10116 GN=A1i3 PE=1 SV=1 - [A1I3_RAT]	348.177	22.27	1	11	22	108	1477	163.67	6.03662
Q6IG12	Keratin, type II cytoskeletal 7 OS=Rattus norvegicus OX=10116 GN=Krt7 PE=3 SV=1 - [K2C7_RAT]	324.343	8.75	5	2	4	118	457	50.678	5.87158
P00762	Serine protease 1 OS=Rattus norvegicus OX=10116 GN=Prss1 PE=1 SV=1 - [TRY1_RAT]	317.594	8.13	1	1	1	87	246	25.9427	4.89404
P12346	Serotransferrin OS=Rattus norvegicus OX=10116 GN=Tf PE=1 SV=3 - [TRFE_RAT]	306.04	20.49	2	13	13	91	698	76.3456	7.28369
Q03626-2	Isoform 2 of Murinoglobulin-1 OS=Rattus norvegicus OX=10116 GN=Mug1 - [MUG1_RAT]	305.799	18.84	2	6	17	90	1481	164.544	5.93506
Q6IFV1	Keratin, type I cytoskeletal 14 OS=Rattus norvegicus OX=10116 GN=Krt14 PE=2 SV=1 - [K1C14_RAT]	235.08	18.76	2	3	8	85	485	52.6509	5.16064
P17475	Alpha-1-antiproteinase OS=Rattus norvegicus OX=10116 GN=Serpina1 PE=1 SV=2 - [A1AT_RAT]	231.545	21.9	1	7	7	77	411	46.1065	6.07471
Q6IG01	Keratin, type II cytoskeletal 1b OS=Rattus norvegicus OX=10116 GN=Krt77 PE=3 SV=1 - [K2C1B_RAT]	216.683	8.09	1	2	4	76	519	57.2196	5.64307
Q6IFU7	Keratin, type I cytoskeletal 42 OS=Rattus norvegicus OX=10116 GN=Krt42 PE=3 SV=1 - [K1C42_RAT]	203.225	17.26	3	1	8	74	452	50.1819	5.16064
Q6IFV4	Keratin, type I cytoskeletal 13 OS=Rattus norvegicus OX=10116 GN=Krt13 PE=3 SV=1 - [K1C13_RAT]	195.945	7.31	2	1	5	67	438	47.6993	4.90674
P05545	Serine protease inhibitor A3K OS=Rattus norvegicus OX=10116 GN=Serpina3k PE=1 SV=3 - [SPA3K_RAT]	149.694	26.68	1	6	8	51	416	46.5321	5.43994
Q6IFU8	Keratin, type I cytoskeletal 17 OS=Rattus norvegicus OX=10116 GN=Krt17 PE=1 SV=1 - [K1C17_RAT]	146.354	18.24	3	3	7	53	433	48.0931	5.021
P05544	Serine protease inhibitor A3L OS=Rattus norvegicus OX=10116 GN=Serpina3l PE=1 SV=3 - [SPA3L_RAT]	130.498	25.67	2	5	7	42	413	46.2481	5.66846
Q6IFW5	Keratin, type I cytoskeletal 12 OS=Rattus norvegicus OX=10116 GN=Krt12 PE=3 SV=1 - [K1C12_RAT]	113.389	6.14	1	1	2	43	456	48.79	4.76709
P60711	Actin, cytoplasmic 1 OS=Rattus norvegicus OX=10116 GN=Actb PE=1 SV=1 - [ACTB_RAT]	106.669	25.6	2	3	5	32	375	41.7097	5.47803
P01026	Complement C3 OS=Rattus norvegicus OX=10116 GN=C3 PE=1 SV=3 - [CO3_RAT]	97.3171	9.32	1	10	10	30	1663	186.342	6.53662
P52759	2-iminobutanoate/2-iminopropanoate deaminase OS=Rattus norvegicus OX=10116 GN=Rida PE=1 SV=3 - [RIDA_RAT]	84.3188	72.26	1	6	6	25	137	14.2946	8.104
Q63041	Alpha-1-macroglobulin OS=Rattus norvegicus OX=10116 GN=A1m PE=1 SV=1 - [A1M_RAT]	65.8177	7.2	1	8	8	26	1500	167.019	6.90283
P08649	Complement C4 OS=Rattus norvegicus OX=10116 GN=C4 PE=1 SV=3 - [CO4_RAT]	57.9926	4.15	1	5	5	24	1737	192.042	7.32764
P06399-2	Isoform 2 of Fibrinogen alpha chain OS=Rattus norvegicus OX=10116 GN=Fga - [FIBA_RAT]	57.3291	13.27	2	4	4	18	550	60.4527	7.6499
P63269	Actin, gamma-enteric smooth muscle OS=Rattus norvegicus OX=10116 GN=Actg2 PE=2 SV=1 - [ACTH_RAT]	54.5326	17.55	4	2	4	17	376	41.8498	5.47803
P02767	Transthyretin OS=Rattus norvegicus OX=10116 GN=Ttr PE=1 SV=1 - [TTHY_RAT]	47.1734	55.78	1	4	4	14	147	15.7099	6.16357
P02680-2	Isoform Gamma-A of Fibrinogen gamma chain OS=Rattus norvegicus OX=10116 GN=Fgg - [FIBG_RAT]	38.0747	13.5	2	4	4	12	437	49.62	6.25244
Q9EPH1-2	Isoform 2 of Alpha-1B-glycoprotein OS=Rattus norvegicus OX=10116 GN=A1bg - [A1BG_RAT]	37.5435	6.34	2	3	3	14	473	52.4635	6.60986
P24090	Alpha-2-HS-glycoprotein OS=Rattus norvegicus OX=10116 GN=Ahsg PE=1 SV=2 - [FETUA_RAT]	36.7322	5.97	1	1	1	8	352	37.9582	6.50732
P04276	Vitamin D-binding protein OS=Rattus norvegicus OX=10116 GN=Gc PE=1 SV=3 - [VTDB_RAT]	35.2927	8.19	1	3	3	13	476	53.509	5.85889
Q6P0K8	Junction plakoglobin OS=Rattus norvegicus OX=10116 GN=Jup PE=1 SV=1 - [PLAK_RAT]	34.2701	11.41	1	6	6	13	745	81.7488	6.13818
P0CG51	Polyubiquitin-B OS=Rattus norvegicus OX=10116 GN=Ubb PE=1 SV=1 - [UBB_RAT]	30.5759	20.98	4	1	1	9	305	34.3475	7.53271
P04764	Alpha-enolase OS=Rattus norvegicus OX=10116 GN=Eno1 PE=1 SV=4 - [ENOA_RAT]	30.0055	11.06	3	3	3	9	434	47.0982	6.56592
P20059	Hemopexin OS=Rattus norvegicus OX=10116 GN=Hpx PE=1 SV=3 - [HEMO_RAT]	28.5914	6.74	1	3	3	13	460	51.3183	7.6499
P14480	Fibrinogen beta chain OS=Rattus norvegicus OX=10116 GN=Fgb PE=1 SV=4 - [FIBB_RAT]	28.4719	13.36	2	4	4	9	479	54.2007	7.78174
P02650	Apolipoprotein E OS=Rattus norvegicus OX=10116 GN=Apoe PE=1 SV=2 - [APOE_RAT]	23.8156	11.54	1	3	3	9	312	35.7313	5.2749
P48199	C-reactive protein OS=Rattus norvegicus OX=10116 GN=Crp PE=1 SV=1 - [CRP_RAT]	20.1619	8.7	1	2	2	9	230	25.4517	4.99561
P07632	Superoxide dismutase [Cu-Zn] OS=Rattus norvegicus OX=10116 GN=Sod1 PE=1 SV=2 - [SODC_RAT]	19.1584	8.44	1	1	1	6	154	15.9018	6.354
P13635	Ceruloplasmin OS=Rattus norvegicus OX=10116 GN=Cp PE=1 SV=3 - [CERU_RAT]	17.9526	7.08	1	7	7	8	1059	120.764	5.57959
P20760	Ig gamma-2A chain C region OS=Rattus norvegicus OX=10116 GN=Igg-2a PE=1 SV=1 - [IGG2A_RAT]	17.1002	17.7	2	4	4	7	322	35.1634	7.6792
P04639	Apolipoprotein A-I OS=Rattus norvegicus OX=10116 GN=Apoa1 PE=1 SV=2 - [APOA1_RAT]	15.3309	5.02	1	1	1	6	259	30.0432	5.74463
P01048	T-kininogen 1 OS=Rattus norvegicus OX=10116 GN=Map1 PE=1 SV=2 - [KNT1_RAT]	15.243	5.81	1	2	2	5	430	47.7446	6.52197
Q6IFW3	Keratin, type I cytoskeletal 39 OS=Rattus norvegicus OX=10116 GN=Krt39 PE=3 SV=1 - [K1C39_RAT]	15.1344	2.49	1	1	1	9	481	54.3029	5.41455
P01835	Ig kappa chain C region, B allele OS=Rattus norvegicus OX=10116 PE=1 SV=1 - [KACB_RAT]	12.3905	25.47	2	3	3	5	106	11.5935	5.16064
P35704	Peroxiredoxin-2 OS=Rattus norvegicus OX=10116 GN=Prdx2 PE=1 SV=3 - [PRDX2_RAT]	11.7008	5.56	1	1	1	4	198	21.7701	5.59229
P09006	Serine protease inhibitor A3N OS=Rattus norvegicus OX=10116 GN=Serpina3n PE=1 SV=3 - [SPA3N_RAT]	11.2229	4.55	1	1	1	3	418	46.6223	5.46533
P02761	Major urinary protein OS=Rattus norvegicus OX=10116 PE=1 SV=1 - [MUP_RAT]	9.3614	20.44	1	3	3	5	181	20.7235	6.21436
Q07936	Annexin A2 OS=Rattus norvegicus OX=10116 GN=Anxa2 PE=1 SV=2 - [ANXA2_RAT]	9.28725	9.14	2	2	2	3	339	38.6538	7.69385
P10719	ATP synthase subunit beta, mitochondrial OS=Rattus norvegicus OX=10116 GN=Atp5f1b PE=1 SV=2 - [ATPB_RAT]	8.6666	3.59	1	1	1	3	529	56.3185	5.33838
P36953	Afamin OS=Rattus norvegicus OX=10116 GN=Afm PE=3 SV=1 - [AFAM_RAT]	8.62985	5.43	1	2	2	3	608	69.29	6.21436
P15999	ATP synthase subunit alpha, mitochondrial OS=Rattus norvegicus OX=10116 GN=Atp5f1a PE=1 SV=2 - [ATPA_RAT]	8.5856	5.61	1	2	2	3	553	59.7166	9.18799
A9UMV8	Histone H2A.J OS=Rattus norvegicus OX=10116 GN=H2aj PE=2 SV=1 - [H2AJ_RAT]	7.55909	21.71	9	2	2	4	129	14.037	11.0483
P02651	Apolipoprotein A-IV OS=Rattus norvegicus OX=10116 GN=Apoa4 PE=1 SV=2 - [APOA4_RAT]	7.43065	5.88	1	2	2	3	391	44.4287	5.22412
P10959	Carboxylesterase 1C OS=Rattus norvegicus OX=10116 GN=Ces1c PE=1 SV=3 - [EST1C_RAT]	6.75192	2.73	1	1	1	2	549	60.1365	5.73193
Q6AYZ1	Tubulin alpha-1C chain OS=Rattus norvegicus OX=10116 GN=Tuba1c PE=1 SV=1 - [TBA1C_RAT]	6.29283	3.34	3	1	1	2	449	49.9055	5.09717
P25093	Fumarylacetoacetase OS=Rattus norvegicus OX=10116 GN=Fah PE=1 SV=1 - [FAAA_RAT]	6.033	3.58	1	1	1	2	419	45.946	7.1665
O88422	Polypeptide N-acetylgalactosaminyltransferase 5 OS=Rattus norvegicus OX=10116 GN=Galnt5 PE=2 SV=1 - [GALT5_RAT]	5.54619	0.86	1	1	1	7	930	105.053	9.11475
P04797	Glyceraldehyde-3-phosphate dehydrogenase OS=Rattus norvegicus OX=10116 GN=Gapdh PE=1 SV=3 - [G3P_RAT]	5.51253	6.31	1	1	1	2	333	35.8052	8.03076
Q5BJY9	Keratin, type I cytoskeletal 18 OS=Rattus norvegicus OX=10116 GN=Krt18 PE=1 SV=3 - [K1C18_RAT]	5.47623	6.38	1	1	1	1	423	47.7323	5.26221
Q566R4-2	Isoform 2 of Leucine repeat adapter protein 25 OS=Rattus norvegicus OX=10116 GN=Fam89b - [LRA25_RAT]	5.40802	6.82	2	1	1	2	176	18.6992	5.17334
Q00715	Histone H2B type 1 OS=Rattus norvegicus OX=10116 PE=1 SV=2 - [H2B1_RAT]	5.37673	12	1	1	1	2	125	13.9816	10.3599
P20761	Ig gamma-2B chain C region OS=Rattus norvegicus OX=10116 GN=Igh-1a PE=1 SV=1 - [IGG2B_RAT]	5.25548	5.11	1	1	1	2	333	36.4742	7.63525
Q9JLJ3	4-trimethylaminobutyraldehyde dehydrogenase OS=Rattus norvegicus OX=10116 GN=Aldh9a1 PE=1 SV=1 - [AL9A1_RAT]	5.16404	3.04	1	1	1	2	494	53.618	6.91748
P06685	Sodium/potassium-transporting ATPase subunit alpha-1 OS=Rattus norvegicus OX=10116 GN=Atp1a1 PE=1 SV=1 - [AT1A1_RAT]	5.12898	2.05	1	2	2	2	1023	112.982	5.45264
P31211	Corticosteroid-binding globulin OS=Rattus norvegicus OX=10116 GN=Serpina6 PE=1 SV=2 - [CBG_RAT]	4.95087	7.58	1	2	2	2	396	44.6423	4.98291
P31652	Sodium-dependent serotonin transporter OS=Rattus norvegicus OX=10116 GN=Slc6a4 PE=1 SV=1 - [SC6A4_RAT]	4.91873	3.02	1	1	1	2	630	70.1258	6.06201
P80254	D-dopachrome decarboxylase OS=Rattus norvegicus OX=10116 GN=Ddt PE=1 SV=3 - [DOPD_RAT]	4.56431	10.17	1	1	1	2	118	13.1248	6.53662
Q7TPK6	Serine/threonine-protein kinase WNK4 OS=Rattus norvegicus OX=10116 GN=Wnk4 PE=1 SV=3 - [WNK4_RAT]	4.35824	0.98	1	1	1	2	1222	132.75	5.63037
P02454	Collagen alpha-1(I) chain OS=Rattus norvegicus OX=10116 GN=Col1a1 PE=1 SV=5 - [CO1A1_RAT]	4.23888	1.24	1	1	1	1	1453	137.869	5.92236
Q68FP1-2	Isoform 2 of Gelsolin OS=Rattus norvegicus OX=10116 GN=Gsn - [GELS_RAT]	4.20791	4.79	2	2	2	2	731	80.8784	5.69385
P04904	Glutathione S-transferase alpha-3 OS=Rattus norvegicus OX=10116 GN=Gsta3 PE=1 SV=3 - [GSTA3_RAT]	4.1111	4.07	4	1	1	2	221	25.3033	8.74854
Q7TPB1	T-complex protein 1 subunit delta OS=Rattus norvegicus OX=10116 GN=Cct4 PE=1 SV=3 - [TCPD_RAT]	4.03341	5.01	1	1	1	1	539	58.0628	8.01611
Q5FWT9	Suppressor of IKBKE 1 OS=Rattus norvegicus OX=10116 GN=Sike1 PE=2 SV=1 - [SIKE1_RAT]	3.94091	4.35	1	1	1	2	207	23.563	5.18604
O70260	E3 SUMO-protein ligase PIAS3 OS=Rattus norvegicus OX=10116 GN=Pias3 PE=1 SV=2 - [PIAS3_RAT]	3.90992	3.34	1	1	1	1	628	68.32	7.84033
P0C6P5	Rho guanine nucleotide exchange factor 28 OS=Rattus norvegicus OX=10116 GN=Arhgef28 PE=1 SV=1 - [ARG28_RAT]	3.66994	1.41	1	1	1	1	1700	190.638	5.70654
D4A6D7-2	Isoform 2 of Tetratricopeptide repeat protein 19, mitochondrial OS=Rattus norvegicus OX=10116 GN=Ttc19 - [TTC19_RAT]	3.48528	7.39	2	1	1	1	352	39.8495	6.21436
Q9QYM0	ATP-binding cassette sub-family C member 5 OS=Rattus norvegicus OX=10116 GN=Abcc5 PE=2 SV=2 - [MRP5_RAT]	3.43082	1.67	1	1	1	1	1436	160.412	8.17725
Q5BJQ6	Cleavage stimulation factor subunit 1 OS=Rattus norvegicus OX=10116 GN=Cstf1 PE=2 SV=1 - [CSTF1_RAT]	3.42607	3.48	1	1	1	1	431	48.3508	6.58057
Q3KRD8	Eukaryotic translation initiation factor 6 OS=Rattus norvegicus OX=10116 GN=Eif6 PE=1 SV=1 - [IF6_RAT]	3.401	9.39	1	1	1	1	245	26.5542	4.7417
Q6RFY2	Phosphatase and actin regulator 3 OS=Rattus norvegicus OX=10116 GN=Phactr3 PE=1 SV=1 - [PHAR3_RAT]	3.35723	4.64	1	1	1	1	517	58.425	9.21729
Q6MG64	von Willebrand factor A domain-containing protein 7 OS=Rattus norvegicus OX=10116 GN=Vwa7 PE=3 SV=1 - [VWA7_RAT]	3.30357	2.24	1	1	1	1	892	95.9854	6.27783
F1M4A4	Kinesin-like protein KIF1A OS=Rattus norvegicus OX=10116 GN=Kif1a PE=1 SV=3 - [KIF1A_RAT]	3.25076	1.17	1	1	1	1	1707	192.813	6.20166
Q5DWV1	Cadherin-20 OS=Rattus norvegicus OX=10116 GN=Cdh20 PE=2 SV=1 - [CAD20_RAT]	3.24355	3	1	1	1	1	801	89.0008	4.729
Q68FX6	Calcium-binding and spermatid-specific protein 1 OS=Rattus norvegicus OX=10116 GN=Cabs1 PE=1 SV=1 - [CABS1_RAT]	3.22486	4.36	1	1	1	1	390	42.2303	4.23389
Q6IFX1	Keratin, type I cytoskeletal 24 OS=Rattus norvegicus OX=10116 GN=Krt24 PE=3 SV=1 - [K1C24_RAT]	3.20207	3.26	1	1	1	1	491	52.3472	5.0083
Q6AY13	Cyclin-A1 OS=Rattus norvegicus OX=10116 GN=Ccna1 PE=2 SV=1 - [CCNA1_RAT]	3.1723	4.75	1	1	1	1	421	47.6642	5.70654
Q2LAP6	Testin OS=Rattus norvegicus OX=10116 GN=Tes PE=1 SV=1 - [TES_RAT]	3.14836	5.73	1	1	1	1	419	47.5998	7.98682
O55012-2	Isoform 2 of Phosphatidylinositol-binding clathrin assembly protein OS=Rattus norvegicus OX=10116 GN=Picalm - [PICAL_RAT]	3.12397	4.19	2	1	1	1	597	64.616	8.93896
P0DMW0	Heat shock 70 kDa protein 1A OS=Rattus norvegicus OX=10116 GN=Hspa1a PE=2 SV=1 - [HS71A_RAT]	3.11714	3.74	2	1	1	1	641	70.1421	5.8208
P97526	Neurofibromin OS=Rattus norvegicus OX=10116 GN=Nf1 PE=1 SV=1 - [NF1_RAT]	3.11697	0.5	1	1	1	1	2820	316.88	7.29834
D4ACX8	Protocadherin-16 OS=Rattus norvegicus OX=10116 GN=Dchs1 PE=3 SV=2 - [PCD16_RAT]	3.09149	0.73	1	1	1	1	3291	345.77	4.95752
Q62689	Tyrosine-protein kinase JAK2 OS=Rattus norvegicus OX=10116 GN=Jak2 PE=1 SV=1 - [JAK2_RAT]	3.09137	1.5	1	1	1	1	1132	130.502	7.37158
Q6AYK3	Inositol-3-phosphate synthase 1 OS=Rattus norvegicus OX=10116 GN=Isyna1 PE=3 SV=2 - [INO1_RAT]	3.04744	2.87	1	1	1	1	557	60.8451	6.03662
P10362	Secretogranin-2 OS=Rattus norvegicus OX=10116 GN=Scg2 PE=1 SV=1 - [SCG2_RAT]	3.04321	3.07	1	1	1	1	619	70.9874	4.77979
Q4V9H5	PHD finger protein 20-like protein 1 OS=Rattus norvegicus OX=10116 GN=Phf20l1 PE=1 SV=2 - [P20L1_RAT]	3.0266	1.87	1	1	1	1	1015	114.013	6.94678
Q66HL2	Src substrate cortactin OS=Rattus norvegicus OX=10116 GN=Cttn PE=1 SV=1 - [SRC8_RAT]	3.01639	3.34	1	1	1	1	509	56.9073	5.23682
P37285-2	Isoform A of Kinesin light chain 1 OS=Rattus norvegicus OX=10116 GN=Klc1 - [KLC1_RAT]	3.00773	2.77	3	1	1	1	542	61.6021	5.75732
P38652	Phosphoglucomutase-1 OS=Rattus norvegicus OX=10116 GN=Pgm1 PE=1 SV=2 - [PGM1_RAT]	2.98894	2.14	1	1	1	1	562	61.3646	6.75635
Q5F2L1-2	Isoform 2 of Alpha-(1,3)-fucosyltransferase 10 OS=Rattus norvegicus OX=10116 GN=Fut10 - [FUT10_RAT]	2.98138	3.21	2	1	1	1	436	50.1688	8.19189
P62832	60S ribosomal protein L23 OS=Rattus norvegicus OX=10116 GN=Rpl23 PE=2 SV=1 - [RL23_RAT]	2.9126	12.86	1	1	1	1	140	14.8561	10.5063
P29476-2	Isoform N-NOS-2 of Nitric oxide synthase, brain OS=Rattus norvegicus OX=10116 GN=Nos1 - [NOS1_RAT]	2.86025	1.06	3	1	1	1	1324	148.455	7.37158
D3Z9M3	Gliadoralin-A OS=Rattus norvegicus OX=10116 PE=1 SV=1 - [GLIAD_RAT]	2.83967	22.02	1	1	1	1	109	12.5395	11.1362
P34926	Microtubule-associated protein 1A OS=Rattus norvegicus OX=10116 GN=Map1a PE=1 SV=1 - [MAP1A_RAT]	2.81272	0.94	1	1	1	1	2774	299.348	4.94482
Q9WVE9-2	Isoform 3 of Intersectin-1 OS=Rattus norvegicus OX=10116 GN=Itsn1 - [ITSN1_RAT]	2.81172	1.75	2	1	1	1	1146	129.38	8.27979
Q63570	26S proteasome regulatory subunit 6B OS=Rattus norvegicus OX=10116 GN=Psmc4 PE=1 SV=1 - [PRS6B_RAT]	2.738	3.83	1	1	1	1	418	47.3786	5.21143
Q66HA1	Mitogen-activated protein kinase kinase kinase 11 OS=Rattus norvegicus OX=10116 GN=Map3k11 PE=1 SV=1 - [M3K11_RAT]	2.73234	2.12	1	1	1	1	850	93.0515	8.42627
Q66H61	Glutamine--tRNA ligase OS=Rattus norvegicus OX=10116 GN=Qars1 PE=1 SV=1 - [SYQ_RAT]	2.68193	3.23	1	1	1	1	775	87.6448	7.31299
P11598	Protein disulfide-isomerase A3 OS=Rattus norvegicus OX=10116 GN=Pdia3 PE=1 SV=2 - [PDIA3_RAT]	2.68145	2.77	1	1	1	1	505	56.5877	6.21436
P35053	Glypican-1 OS=Rattus norvegicus OX=10116 GN=Gpc1 PE=1 SV=1 - [GPC1_RAT]	2.68122	3.23	1	1	1	1	558	61.6949	7.21045
Q1AAU6-3	Isoform 3 of Arf-GAP with SH3 domain, ANK repeat and PH domain-containing protein 1 OS=Rattus norvegicus OX=10116 GN=Asap1 - [ASAP1_RAT]	2.64582	2.05	3	1	1	1	1075	120.075	6.87354
P62260	14-3-3 protein epsilon OS=Rattus norvegicus OX=10116 GN=Ywhae PE=1 SV=1 - [1433E_RAT]	2.60788	7.45	1	1	1	1	255	29.1554	4.7417
P12841	Protein c-Fos OS=Rattus norvegicus OX=10116 GN=Fos PE=1 SV=1 - [FOS_RAT]	2.5972	4.47	1	1	1	1	380	40.9008	4.89404
P51635	Aldo-keto reductase family 1 member A1 OS=Rattus norvegicus OX=10116 GN=Akr1a1 PE=1 SV=2 - [AK1A1_RAT]	2.5928	4.62	1	1	1	1	325	36.4829	7.31299
Q8CIS9	Keratin, type I cytoskeletal 9 OS=Rattus norvegicus OX=10116 GN=Krt9 PE=1 SV=1 - [K1C9_RAT]	2.58086	2.27	1	1	1	1	618	62.9702	5.43994
Q9EQE1	Sentrin-specific protease 2 OS=Rattus norvegicus OX=10116 GN=Senp2 PE=1 SV=1 - [SENP2_RAT]	2.56807	2.72	1	1	1	1	588	67.2096	9.5835
Q63416	Inter-alpha-trypsin inhibitor heavy chain H3 OS=Rattus norvegicus OX=10116 GN=Itih3 PE=2 SV=1 - [ITIH3_RAT]	2.55933	1.92	1	1	1	1	887	99.0357	6.25244
Q9JHU5	Arfaptin-1 OS=Rattus norvegicus OX=10116 GN=Arfip1 PE=1 SV=1 - [ARFP1_RAT]	2.55159	2.73	1	1	1	1	366	40.754	6.81494
Q63505	General transcription factor 3C polypeptide 1 OS=Rattus norvegicus OX=10116 GN=Gtf3c1 PE=1 SV=1 - [TF3C1_RAT]	2.53627	1.35	1	1	1	1	2148	242.153	7.50342
Q62930	Complement component C9 OS=Rattus norvegicus OX=10116 GN=C9 PE=1 SV=1 - [CO9_RAT]	2.53347	2.17	1	1	1	1	554	62.2406	5.69385
P18757	Cystathionine gamma-lyase OS=Rattus norvegicus OX=10116 GN=Cth PE=1 SV=2 - [CGL_RAT]	2.53276	3.27	1	1	1	1	398	43.5773	7.95752
Q8R508	Protocadherin Fat 3 OS=Rattus norvegicus OX=10116 GN=Fat3 PE=1 SV=1 - [FAT3_RAT]	2.52288	0.48	1	1	1	2	4555	501.775	4.86865
Q5XHZ0	Heat shock protein 75 kDa, mitochondrial OS=Rattus norvegicus OX=10116 GN=Trap1 PE=1 SV=1 - [TRAP1_RAT]	2.51142	1.98	3	1	1	1	706	80.4108	7.03467
Q9JJ79	Cytoplasmic dynein 2 heavy chain 1 OS=Rattus norvegicus OX=10116 GN=Dync2h1 PE=1 SV=1 - [DYHC2_RAT]	2.49786	0.37	1	1	1	1	4306	491.908	6.65381
Q5RKG2	Host cell factor 2 OS=Rattus norvegicus OX=10116 GN=Hcfc2 PE=2 SV=1 - [HCFC2_RAT]	2.47813	1.52	1	1	1	1	723	79.0985	8.49951
Q68FQ0	T-complex protein 1 subunit epsilon OS=Rattus norvegicus OX=10116 GN=Cct5 PE=1 SV=1 - [TCPE_RAT]	2.47797	3.14	1	1	1	1	541	59.4988	5.71924
D3ZR10	Doublecortin domain-containing protein 2 OS=Rattus norvegicus OX=10116 GN=Dcdc2 PE=1 SV=1 - [DCDC2_RAT]	2.43574	3.16	1	1	1	1	475	52.0013	6.27783
P04638	Apolipoprotein A-II OS=Rattus norvegicus OX=10116 GN=Apoa2 PE=2 SV=1 - [APOA2_RAT]	2.43561	10.78	1	1	1	1	102	11.4319	6.65381
Q9JHY8	DNA ligase 1 OS=Rattus norvegicus OX=10116 GN=Lig1 PE=1 SV=1 - [DNLI1_RAT]	2.39524	1.2	1	1	1	1	918	102.418	6.32861
O88989	Malate dehydrogenase, cytoplasmic OS=Rattus norvegicus OX=10116 GN=Mdh1 PE=1 SV=3 - [MDHC_RAT]	2.3868	3.59	1	1	1	1	334	36.46	6.58057
B2GUY1	Serine/threonine-protein kinase PLK4 OS=Rattus norvegicus OX=10116 GN=Plk4 PE=2 SV=1 - [PLK4_RAT]	2.369	1.52	1	1	1	1	924	103.705	8.52881
P46413	Glutathione synthetase OS=Rattus norvegicus OX=10116 GN=Gss PE=1 SV=1 - [GSHB_RAT]	2.36311	3.59	1	1	1	1	474	52.3119	5.66846
P54825	Lens fiber membrane intrinsic protein OS=Rattus norvegicus OX=10116 GN=Lim2 PE=1 SV=1 - [LMIP_RAT]	2.35879	6.94	1	1	1	1	173	19.6238	9.56885
P86091	Transmembrane protease serine 7 OS=Rattus norvegicus OX=10116 GN=Tmprss7 PE=3 SV=1 - [TMPS7_RAT]	2.35262	1.44	1	1	1	1	833	93.2254	8.1333
P20814	Cytochrome P450 2C13, male-specific OS=Rattus norvegicus OX=10116 GN=Cyp2c13 PE=1 SV=1 - [CP2CD_RAT]	2.33702	3.27	1	1	1	1	490	55.8235	7.21045
Q62991	Sec1 family domain-containing protein 1 OS=Rattus norvegicus OX=10116 GN=Scfd1 PE=1 SV=1 - [SCFD1_RAT]	2.33239	2.98	1	1	1	1	637	72.2171	6.50732
Q9WV25-2	Isoform 2 of Poly(U)-binding-splicing factor PUF60 OS=Rattus norvegicus OX=10116 GN=Puf60 - [PUF60_RAT]	2.32542	2.93	2	1	1	1	547	58.508	5.35107
P54100	Proto-oncogene vav OS=Rattus norvegicus OX=10116 GN=Vav1 PE=2 SV=1 - [VAV_RAT]	2.30984	1.42	1	1	1	1	843	97.8908	6.55127
Q925B3	Transient receptor potential cation channel subfamily M member 7 OS=Rattus norvegicus OX=10116 GN=Trpm7 PE=1 SV=2 - [TRPM7_RAT]	2.30684	0.91	1	1	1	1	1862	212.237	7.6499
D3Z8K2	Coiled-coil domain-containing protein 39 OS=Rattus norvegicus OX=10116 GN=Ccdc39 PE=3 SV=1 - [CCD39_RAT]	2.29905	1.82	1	1	1	1	934	109.487	7.02002
D3ZYB7	TATA box-binding protein-associated factor RNA polymerase I subunit B OS=Rattus norvegicus OX=10116 GN=Taf1b PE=3 SV=1 - [TAF1B_RAT]	2.26625	2.9	1	1	1	1	586	67.9783	8.03076
Q9QX72	Selenocysteine insertion sequence-binding protein 2 OS=Rattus norvegicus OX=10116 GN=Secisbp2 PE=1 SV=1 - [SEBP2_RAT]	2.26261	2.01	1	1	1	1	846	93.2417	8.27979
D3ZZ80	Obscurin-like protein 1 OS=Rattus norvegicus OX=10116 GN=Obsl1 PE=2 SV=3 - [OBSL1_RAT]	2.22878	0.83	1	1	1	1	1805	197.741	5.36377
B2GUZ1	Ubiquitin carboxyl-terminal hydrolase 4 OS=Rattus norvegicus OX=10116 GN=Usp4 PE=1 SV=1 - [UBP4_RAT]	2.2239	1.25	1	1	1	1	961	108.304	5.64307
Q6IFW2	Keratin, type I cytoskeletal 40 OS=Rattus norvegicus OX=10116 GN=Krt40 PE=3 SV=1 - [K1C40_RAT]	2.22329	2.55	1	1	1	1	431	48.2647	4.52588
Q5XI73	Rho GDP-dissociation inhibitor 1 OS=Rattus norvegicus OX=10116 GN=Arhgdia PE=1 SV=1 - [GDIR1_RAT]	2.21443	7.84	1	1	1	1	204	23.3928	5.19873
O88420	Sodium channel protein type 8 subunit alpha OS=Rattus norvegicus OX=10116 GN=Scn8a PE=1 SV=1 - [SCN8A_RAT]	2.21012	0.61	2	1	1	1	1978	225.013	6.30322
P0DSP1	Sortilin-related receptor OS=Rattus norvegicus OX=10116 GN=Sorl1 PE=1 SV=1 - [SORL_RAT]	2.20982	0.77	1	1	1	1	2215	247.157	5.50342
Q4KLL0	Transcription elongation factor A protein 1 OS=Rattus norvegicus OX=10116 GN=Tcea1 PE=1 SV=1 - [TCEA1_RAT]	2.20393	3.32	1	1	1	1	301	33.872	8.38232
Q64240	Protein AMBP OS=Rattus norvegicus OX=10116 GN=Ambp PE=1 SV=1 - [AMBP_RAT]	2.20281	4.01	1	1	1	1	349	38.826	5.99854
O35889-2	Isoform 2 of Afadin OS=Rattus norvegicus OX=10116 GN=Afdn - [AFAD_RAT]	2.1706	0.72	2	1	1	1	1663	188.863	6.41748
Q9JK25	CAP-Gly domain-containing linker protein 1 OS=Rattus norvegicus OX=10116 GN=Clip1 PE=1 SV=2 - [CLIP1_RAT]	2.16118	0.98	1	1	1	1	1320	148.187	5.31299
P05369	Farnesyl pyrophosphate synthase OS=Rattus norvegicus OX=10116 GN=Fdps PE=2 SV=2 - [FPPS_RAT]	2.14568	3.12	1	1	1	1	353	40.8039	5.42725
P47858	ATP-dependent 6-phosphofructokinase, muscle type OS=Rattus norvegicus OX=10116 GN=Pfkm PE=1 SV=3 - [PFKAM_RAT]	2.1177	2.05	1	1	1	1	780	85.5057	8.00146
O35814	Stress-induced-phosphoprotein 1 OS=Rattus norvegicus OX=10116 GN=Stip1 PE=1 SV=1 - [STIP1_RAT]	2.09526	1.84	1	1	1	1	543	62.5304	6.80029
P98166	Very low-density lipoprotein receptor OS=Rattus norvegicus OX=10116 GN=Vldlr PE=2 SV=1 - [VLDLR_RAT]	2.09064	1.03	1	1	1	1	873	96.4787	4.77979
Q08603	Geranylgeranyl transferase type-2 subunit beta OS=Rattus norvegicus OX=10116 GN=Rabggtb PE=1 SV=1 - [PGTB2_RAT]	2.08939	4.83	1	1	1	1	331	36.8322	5.08447
Q5M865	PAXIP1-associated glutamate-rich protein 1 OS=Rattus norvegicus OX=10116 GN=PAGR1 PE=1 SV=2 - [PAGR1_RAT]	2.07584	7.11	1	1	1	1	253	27.6664	4.56396
Q62682	Contactin-3 OS=Rattus norvegicus OX=10116 GN=Cntn3 PE=1 SV=1 - [CNTN3_RAT]	2.05437	0.97	1	1	1	1	1028	112.718	6.07471
Q7TP36	Protein Shroom2 OS=Rattus norvegicus OX=10116 GN=Shroom2 PE=1 SV=1 - [SHRM2_RAT]	2.02911	0.91	1	1	1	1	1423	157.891	6.78564
Q63358	Unconventional myosin-IXb OS=Rattus norvegicus OX=10116 GN=Myo9b PE=1 SV=1 - [MYO9B_RAT]	2.00313	0.45	1	1	1	1	1980	224.897	8.33838
P05710	Prolactin receptor OS=Rattus norvegicus OX=10116 GN=Prlr PE=1 SV=2 - [PRLR_RAT]	1.97755	1.48	1	1	1	1	610	68.556	5.23682
B5DF21	Protein Smaug homolog 1 OS=Rattus norvegicus OX=10116 GN=Samd4a PE=1 SV=1 - [SMAG1_RAT]	1.9347	1.48	1	1	1	1	610	67.1086	8.60205
P62804	Histone H4 OS=Rattus norvegicus OX=10116 GN=H4c2 PE=1 SV=2 - [H4_RAT]	1.92912	7.77	1	1	1	1	103	11.3604	11.356
Q9JJ31	Cullin-5 OS=Rattus norvegicus OX=10116 GN=Cul5 PE=1 SV=3 - [CUL5_RAT]	1.92717	1.41	1	1	1	1	780	90.8323	7.94287
Q4V886	RNA polymerase II-associated factor 1 homolog OS=Rattus norvegicus OX=10116 GN=Paf1 PE=2 SV=1 - [PAF1_RAT]	1.88219	2.24	1	1	1	1	535	60.5095	4.67822
P14270-8	Isoform 5 of cAMP-specific 3',5'-cyclic phosphodiesterase 4D OS=Rattus norvegicus OX=10116 GN=Pde4d - [PDE4D_RAT]	1.8652	1.07	1	1	1	1	745	84.2817	5.18604
P51886	Lumican OS=Rattus norvegicus OX=10116 GN=Lum PE=1 SV=1 - [LUM_RAT]	1.85503	2.37	1	1	1	1	338	38.2546	6.43018
Q9QX79	Fetuin-B OS=Rattus norvegicus OX=10116 GN=Fetub PE=2 SV=2 - [FETUB_RAT]	1.84648	2.38	1	1	1	1	378	41.5359	7.09326
P97573	Phosphatidylinositol 3,4,5-trisphosphate 5-phosphatase 1 OS=Rattus norvegicus OX=10116 GN=Inpp5d PE=1 SV=1 - [SHIP1_RAT]	1.82988	0.84	1	1	1	1	1190	133.509	7.40088
Q9WUL0	DNA topoisomerase 1 OS=Rattus norvegicus OX=10116 GN=Top1 PE=1 SV=1 - [TOP1_RAT]	1.79968	1.17	1	1	1	1	767	90.7029	9.31982
P09626	Potassium-transporting ATPase alpha chain 1 OS=Rattus norvegicus OX=10116 GN=Atp4a PE=1 SV=3 - [ATP4A_RAT]	1.79317	0.87	1	1	1	1	1033	113.964	5.80811
P63079	Gamma-aminobutyric acid receptor subunit beta-3 OS=Rattus norvegicus OX=10116 GN=Gabrb3 PE=1 SV=1 - [GBRB3_RAT]	1.79211	2.54	1	1	1	1	473	54.1308	9.1001
Q4KLP0	Probable 2-oxoglutarate dehydrogenase E1 component DHKTD1, mitochondrial OS=Rattus norvegicus OX=10116 GN=Dhtkd1 PE=2 SV=1 - [DHTK1_RAT]	1.78592	1.09	1	1	1	1	920	102.576	7.03467
Q7TSU1	Brefeldin A-inhibited guanine nucleotide-exchange protein 2 OS=Rattus norvegicus OX=10116 GN=Arfgef2 PE=1 SV=1 - [BIG2_RAT]	1.75881	0.61	1	1	1	1	1791	201.845	6.50732
Q99PS8	Histidine-rich glycoprotein OS=Rattus norvegicus OX=10116 GN=Hrg PE=1 SV=1 - [HRG_RAT]	1.75524	1.71	1	1	1	1	525	59.0117	7.84033
P07896	Peroxisomal bifunctional enzyme OS=Rattus norvegicus OX=10116 GN=Ehhadh PE=1 SV=2 - [ECHP_RAT]	1.71092	2.35	1	2	2	3	722	78.6083	9.20264
O70142	SHC-transforming protein 2 OS=Rattus norvegicus OX=10116 GN=Shc2 PE=2 SV=2 - [SHC2_RAT]	1.70056	1.92	1	1	1	1	573	61.7313	6.60986
P08932	T-kininogen 2 OS=Rattus norvegicus OX=10116 PE=1 SV=2 - [KNT2_RAT]	1.69667	1.86	3	1	1	1	430	47.6734	6.354
Q5RK27	Solute carrier family 12 member 7 OS=Rattus norvegicus OX=10116 GN=Slc12a7 PE=2 SV=2 - [S12A7_RAT]	1.64066	0.74	1	1	1	1	1083	119.301	6.58057
Q9JM59-3	Isoform 3 of Kv channel-interacting protein 2 OS=Rattus norvegicus OX=10116 GN=Kcnip2 - [KCIP2_RAT]	1.41413	3.18	3	1	1	1	220	25.6021	4.61475
P97603	Neogenin (Fragment) OS=Rattus norvegicus OX=10116 GN=Neo1 PE=1 SV=1 - [NEO1_RAT]	0	0.58	1	1	1	2	1377	150.544	6.26514
Q63198	Contactin-1 OS=Rattus norvegicus OX=10116 GN=Cntn1 PE=1 SV=2 - [CNTN1_RAT]	0	3.82	1	1	1	1	1021	113.423	6.11279
Q02356	AMP deaminase 2 OS=Rattus norvegicus OX=10116 GN=Ampd2 PE=1 SV=2 - [AMPD2_RAT]	0	0.97	1	1	1	1	824	94.7269	6.50732
Q5RKH7	Solute carrier family 35 member F6 OS=Rattus norvegicus OX=10116 GN=Slc35f6 PE=2 SV=1 - [S35F6_RAT]	0	1.88	1	1	1	1	372	41.0656	7.2251
B4F785	Pikachurin OS=Rattus norvegicus OX=10116 GN=Egflam PE=2 SV=1 - [EGFLA_RAT]	0	0.9	1	1	1	1	1005	109.6	6.96143
Q710E6	SUN domain-containing ossification factor OS=Rattus norvegicus OX=10116 GN=Suco PE=2 SV=1 - [SUCO_RAT]	0	0.64	1	1	1	1	1253	139.173	5.08447
Q03190	Gap junction alpha-4 protein OS=Rattus norvegicus OX=10116 GN=Gja4 PE=2 SV=2 - [CXA4_RAT]	0	2.7	1	1	1	1	333	37.5321	7.38623

## Sheet: Rat venous cast pooled - 3
	RAT VENOUS CAST SAMPLE 3
Accession	Description	Score	Coverage	# Proteins	# Unique Peptides	# Peptides	# PSMs	# AAs	MW [kDa]	calc. pI
P02770	Albumin OS=Rattus norvegicus OX=10116 GN=Alb PE=1 SV=2 - [ALBU_RAT]	1941.6	24.18	1	16	16	678	608	68.6861	6.48096
Q6IFW6	Keratin, type I cytoskeletal 10 OS=Rattus norvegicus OX=10116 GN=Krt10 PE=3 SV=1 - [K1C10_RAT]	855.939	16.73	1	10	10	288	526	56.4705	5.14795
Q4FZU2	Keratin, type II cytoskeletal 6A OS=Rattus norvegicus OX=10116 GN=Krt6a PE=1 SV=1 - [K2C6A_RAT]	821.765	15.04	4	4	8	293	552	59.2127	7.94287
Q6P6Q2	Keratin, type II cytoskeletal 5 OS=Rattus norvegicus OX=10116 GN=Krt5 PE=1 SV=1 - [K2C5_RAT]	736.282	18.4	4	6	9	244	576	61.7877	7.79639
Q6IMF3	Keratin, type II cytoskeletal 1 OS=Rattus norvegicus OX=10116 GN=Krt1 PE=2 SV=1 - [K2C1_RAT]	659.162	6.72	2	3	5	215	625	64.7911	7.86963
P00762	Serine protease 1 OS=Rattus norvegicus OX=10116 GN=Prss1 PE=1 SV=1 - [TRY1_RAT]	611.528	8.13	1	1	1	165	246	25.9427	4.89404
P02091	Hemoglobin subunit beta-1 OS=Rattus norvegicus OX=10116 GN=Hbb PE=1 SV=3 - [HBB1_RAT]	494.934	69.39	1	4	9	169	147	15.9692	8.07471
P11517	Hemoglobin subunit beta-2 OS=Rattus norvegicus OX=10116 PE=1 SV=2 - [HBB2_RAT]	289.488	51.7	1	1	6	109	147	15.9723	8.79248
P01946	Hemoglobin subunit alpha-1/2 OS=Rattus norvegicus OX=10116 GN=Hba1 PE=1 SV=3 - [HBA_RAT]	273.249	52.11	1	5	5	90	142	15.3188	7.97217
P12346	Serotransferrin OS=Rattus norvegicus OX=10116 GN=Tf PE=1 SV=3 - [TRFE_RAT]	260.878	18.19	2	11	11	85	698	76.3456	7.28369
P14046	Alpha-1-inhibitor 3 OS=Rattus norvegicus OX=10116 GN=A1i3 PE=1 SV=1 - [A1I3_RAT]	251.163	17.33	1	6	16	80	1477	163.67	6.03662
Q03626-2	Isoform 2 of Murinoglobulin-1 OS=Rattus norvegicus OX=10116 GN=Mug1 - [MUG1_RAT]	240.267	15.33	2	4	14	75	1481	164.544	5.93506
Q6IG01	Keratin, type II cytoskeletal 1b OS=Rattus norvegicus OX=10116 GN=Krt77 PE=3 SV=1 - [K2C1B_RAT]	217.747	8.09	2	2	4	73	519	57.2196	5.64307
Q6IG02	Keratin, type II cytoskeletal 2 epidermal OS=Rattus norvegicus OX=10116 GN=Krt2 PE=3 SV=1 - [K22E_RAT]	216.729	3.21	1	1	2	76	685	69.0852	7.69385
P17475	Alpha-1-antiproteinase OS=Rattus norvegicus OX=10116 GN=Serpina1 PE=1 SV=2 - [A1AT_RAT]	207.998	19.95	1	6	6	66	411	46.1065	6.07471
Q6IG12	Keratin, type II cytoskeletal 7 OS=Rattus norvegicus OX=10116 GN=Krt7 PE=3 SV=1 - [K2C7_RAT]	186.658	6.13	6	2	3	69	457	50.678	5.87158
Q6IFV1	Keratin, type I cytoskeletal 14 OS=Rattus norvegicus OX=10116 GN=Krt14 PE=2 SV=1 - [K1C14_RAT]	180.215	19.79	2	5	7	61	485	52.6509	5.16064
P05545	Serine protease inhibitor A3K OS=Rattus norvegicus OX=10116 GN=Serpina3k PE=1 SV=3 - [SPA3K_RAT]	158.77	21.63	1	4	6	52	416	46.5321	5.43994
P05544	Serine protease inhibitor A3L OS=Rattus norvegicus OX=10116 GN=Serpina3l PE=1 SV=3 - [SPA3L_RAT]	156.019	23.73	2	5	7	52	413	46.2481	5.66846
P60711	Actin, cytoplasmic 1 OS=Rattus norvegicus OX=10116 GN=Actb PE=1 SV=1 - [ACTB_RAT]	113.961	17.07	2	3	5	35	375	41.7097	5.47803
Q6IFU8	Keratin, type I cytoskeletal 17 OS=Rattus norvegicus OX=10116 GN=Krt17 PE=1 SV=1 - [K1C17_RAT]	105.709	16.86	3	3	6	40	433	48.0931	5.021
P52759	2-iminobutanoate/2-iminopropanoate deaminase OS=Rattus norvegicus OX=10116 GN=Rida PE=1 SV=3 - [RIDA_RAT]	104.878	59.85	1	5	5	29	137	14.2946	8.104
P01026	Complement C3 OS=Rattus norvegicus OX=10116 GN=C3 PE=1 SV=3 - [CO3_RAT]	88.1056	8.42	1	9	9	27	1663	186.342	6.53662
Q63041	Alpha-1-macroglobulin OS=Rattus norvegicus OX=10116 GN=A1m PE=1 SV=1 - [A1M_RAT]	76.2299	6.8	1	7	7	30	1500	167.019	6.90283
Q6IFW5	Keratin, type I cytoskeletal 12 OS=Rattus norvegicus OX=10116 GN=Krt12 PE=3 SV=1 - [K1C12_RAT]	74.3789	6.14	1	1	2	28	456	48.79	4.76709
Q9EPH1-2	Isoform 2 of Alpha-1B-glycoprotein OS=Rattus norvegicus OX=10116 GN=A1bg - [A1BG_RAT]	68.7676	9.09	2	4	4	26	473	52.4635	6.60986
Q63279	Keratin, type I cytoskeletal 19 OS=Rattus norvegicus OX=10116 GN=Krt19 PE=1 SV=2 - [K1C19_RAT]	68.3071	7.2	2	1	3	26	403	44.6086	5.31299
P63269	Actin, gamma-enteric smooth muscle OS=Rattus norvegicus OX=10116 GN=Actg2 PE=2 SV=1 - [ACTH_RAT]	64.9432	11.17	4	1	3	20	376	41.8498	5.47803
P08649	Complement C4 OS=Rattus norvegicus OX=10116 GN=C4 PE=1 SV=3 - [CO4_RAT]	55.026	3.51	1	4	4	23	1737	192.042	7.32764
P06399-2	Isoform 2 of Fibrinogen alpha chain OS=Rattus norvegicus OX=10116 GN=Fga - [FIBA_RAT]	46.2296	15.45	2	5	5	15	550	60.4527	7.6499
P01835	Ig kappa chain C region, B allele OS=Rattus norvegicus OX=10116 PE=1 SV=1 - [KACB_RAT]	44.4373	25.47	2	3	3	14	106	11.5935	5.16064
P20059	Hemopexin OS=Rattus norvegicus OX=10116 GN=Hpx PE=1 SV=3 - [HEMO_RAT]	44.1246	9.13	1	4	4	19	460	51.3183	7.6499
P20760	Ig gamma-2A chain C region OS=Rattus norvegicus OX=10116 GN=Igg-2a PE=1 SV=1 - [IGG2A_RAT]	39.6977	25.16	1	4	6	16	322	35.1634	7.6792
P04764	Alpha-enolase OS=Rattus norvegicus OX=10116 GN=Eno1 PE=1 SV=4 - [ENOA_RAT]	38.0838	11.06	3	3	3	11	434	47.0982	6.56592
P0CG51	Polyubiquitin-B OS=Rattus norvegicus OX=10116 GN=Ubb PE=1 SV=1 - [UBB_RAT]	37.6642	20.98	4	1	1	10	305	34.3475	7.53271
P24090	Alpha-2-HS-glycoprotein OS=Rattus norvegicus OX=10116 GN=Ahsg PE=1 SV=2 - [FETUA_RAT]	31.373	5.97	1	1	1	7	352	37.9582	6.50732
P20759	Ig gamma-1 chain C region OS=Rattus norvegicus OX=10116 PE=1 SV=1 - [IGHG1_RAT]	27.5507	11.96	1	1	3	11	326	35.9227	6.88818
P07632	Superoxide dismutase [Cu-Zn] OS=Rattus norvegicus OX=10116 GN=Sod1 PE=1 SV=2 - [SODC_RAT]	25.548	15.58	1	2	2	8	154	15.9018	6.354
P15999	ATP synthase subunit alpha, mitochondrial OS=Rattus norvegicus OX=10116 GN=Atp5f1a PE=1 SV=2 - [ATPA_RAT]	24.6275	7.96	1	3	3	8	553	59.7166	9.18799
Q6P0K8	Junction plakoglobin OS=Rattus norvegicus OX=10116 GN=Jup PE=1 SV=1 - [PLAK_RAT]	23.0999	6.98	1	4	4	9	745	81.7488	6.13818
P01048	T-kininogen 1 OS=Rattus norvegicus OX=10116 GN=Map1 PE=1 SV=2 - [KNT1_RAT]	22.0128	5.81	1	2	2	7	430	47.7446	6.52197
P10719	ATP synthase subunit beta, mitochondrial OS=Rattus norvegicus OX=10116 GN=Atp5f1b PE=1 SV=2 - [ATPB_RAT]	21.7231	14.56	1	5	5	8	529	56.3185	5.33838
P02767	Transthyretin OS=Rattus norvegicus OX=10116 GN=Ttr PE=1 SV=1 - [TTHY_RAT]	19.501	15.65	1	1	1	4	147	15.7099	6.16357
P48199	C-reactive protein OS=Rattus norvegicus OX=10116 GN=Crp PE=1 SV=1 - [CRP_RAT]	19.2458	8.7	1	2	2	8	230	25.4517	4.99561
P13635	Ceruloplasmin OS=Rattus norvegicus OX=10116 GN=Cp PE=1 SV=3 - [CERU_RAT]	18.9973	3.49	1	3	3	8	1059	120.764	5.57959
Q566R4-2	Isoform 2 of Leucine repeat adapter protein 25 OS=Rattus norvegicus OX=10116 GN=Fam89b - [LRA25_RAT]	18.6397	6.82	2	1	1	7	176	18.6992	5.17334
P51635	Aldo-keto reductase family 1 member A1 OS=Rattus norvegicus OX=10116 GN=Akr1a1 PE=1 SV=2 - [AK1A1_RAT]	18.482	4.62	1	1	1	6	325	36.4829	7.31299
P04639	Apolipoprotein A-I OS=Rattus norvegicus OX=10116 GN=Apoa1 PE=1 SV=2 - [APOA1_RAT]	17.976	9.27	1	2	2	7	259	30.0432	5.74463
A9UMV8	Histone H2A.J OS=Rattus norvegicus OX=10116 GN=H2aj PE=2 SV=1 - [H2AJ_RAT]	17.6649	21.71	9	2	2	8	129	14.037	11.0483
[truncated: 138 more rows]

## Sheet: Human papillary casts-1
P02768	Albumin OS=Homo sapiens OX=9606 GN=ALB PE=1 SV=2 - [ALBU_HUMAN]	843.903	31.03	3	16	16	281	609	69.3215	6.27783
[truncated: 276 more rows]

[truncated: 2 more sheets: Human papillary casts-2, Rat OM Vascular bundle]
